# Supplementary material for: Disease coverage of human genome-wide association studies and pharmaceutical research and development
Source: Commun Med (Lond). 2024 Oct 8;4:195. doi: 10.1038/s43856-024-00625-5 (PMC11461613; doi:10.1038/s43856-024-00625-5)
Supplement: Supplementary file 3 — Supplementary Data 1 [file 43856_2024_625_MOESM3_ESM.xlsx]

## Sheet: Description
Table Number	Title	Description
Supplementary Data 1	List of all human genes encoding druggable targets and the maximum clinical phase reached by indication	4729 rows. Information for the gene Ensembl ID (gene_stable_id), gene symbol (gene_display_label), gene name (gene_desc), and maximum phase of indication between approved, clinical development of undrugged (max_phase) is included.

## Sheet: SD1
gene_stable_id	gene_display_label	gene_desc	max_phase
ENSG00000000938	FGR	feline Gardner-Rasheed sarcoma viral oncogene homolog [Source:HGNC Symbol;Acc:3697]	Approved, Clinical and/or Preclinical
ENSG00000001626	CFTR	cystic fibrosis transmembrane conductance regulator (ATP-binding cassette sub-family C, member 7) [Source:HGNC Symbol;Acc:1884]	Approved, Clinical and/or Preclinical
ENSG00000004468	CD38	CD38 molecule [Source:HGNC Symbol;Acc:1667]	Approved, Clinical and/or Preclinical
ENSG00000004779	NDUFAB1	NADH dehydrogenase (ubiquinone) 1, alpha/beta subcomplex, 1, 8kDa [Source:HGNC Symbol;Acc:7694]	Approved, Clinical and/or Preclinical
ENSG00000004948	CALCR	calcitonin receptor [Source:HGNC Symbol;Acc:1440]	Approved, Clinical and/or Preclinical
ENSG00000005844	ITGAL	integrin, alpha L (antigen CD11A (p180), lymphocyte function-associated antigen 1; alpha polypeptide) [Source:HGNC Symbol;Acc:6148]	Approved, Clinical and/or Preclinical
ENSG00000005961	ITGA2B	integrin, alpha 2b (platelet glycoprotein IIb of IIb/IIIa complex, antigen CD41) [Source:HGNC Symbol;Acc:6138]	Approved, Clinical and/or Preclinical
ENSG00000006071	ABCC8	ATP-binding cassette, sub-family C (CFTR/MRP), member 8 [Source:HGNC Symbol;Acc:59]	Approved, Clinical and/or Preclinical
ENSG00000006116	CACNG3	calcium channel, voltage-dependent, gamma subunit 3 [Source:HGNC Symbol;Acc:1407]	Approved, Clinical and/or Preclinical
ENSG00000006283	CACNA1G	calcium channel, voltage-dependent, T type, alpha 1G subunit [Source:HGNC Symbol;Acc:1394]	Approved, Clinical and/or Preclinical
ENSG00000006638	TBXA2R	thromboxane A2 receptor [Source:HGNC Symbol;Acc:11608]	Approved, Clinical and/or Preclinical
ENSG00000007312	CD79B	CD79b molecule, immunoglobulin-associated beta [Source:HGNC Symbol;Acc:1699]	Approved, Clinical and/or Preclinical
ENSG00000007314	SCN4A	sodium channel, voltage-gated, type IV, alpha subunit [Source:HGNC Symbol;Acc:10591]	Approved, Clinical and/or Preclinical
ENSG00000007402	CACNA2D2	calcium channel, voltage-dependent, alpha 2/delta subunit 2 [Source:HGNC Symbol;Acc:1400]	Approved, Clinical and/or Preclinical
ENSG00000008018	PSMB1	proteasome (prosome, macropain) subunit, beta type, 1 [Source:HGNC Symbol;Acc:9537]	Approved, Clinical and/or Preclinical
ENSG00000010322	NISCH	nischarin [Source:HGNC Symbol;Acc:18006]	Approved, Clinical and/or Preclinical
ENSG00000010610	CD4	CD4 molecule [Source:HGNC Symbol;Acc:1678]	Approved, Clinical and/or Preclinical
ENSG00000010671	BTK	Bruton agammaglobulinemia tyrosine kinase [Source:HGNC Symbol;Acc:1133]	Approved, Clinical and/or Preclinical
ENSG00000010810	FYN	FYN oncogene related to SRC, FGR, YES [Source:HGNC Symbol;Acc:4037]	Approved, Clinical and/or Preclinical
ENSG00000011677	GABRA3	gamma-aminobutyric acid (GABA) A receptor, alpha 3 [Source:HGNC Symbol;Acc:4077]	Approved, Clinical and/or Preclinical
ENSG00000012124	CD22	CD22 molecule [Source:HGNC Symbol;Acc:1643]	Approved, Clinical and/or Preclinical
ENSG00000012504	NR1H4	nuclear receptor subfamily 1, group H, member 4 [Source:HGNC Symbol;Acc:7967]	Approved, Clinical and/or Preclinical
ENSG00000012779	ALOX5	arachidonate 5-lipoxygenase [Source:HGNC Symbol;Acc:435]	Approved, Clinical and/or Preclinical
ENSG00000013275	PSMC4	proteasome (prosome, macropain) 26S subunit, ATPase, 4 [Source:HGNC Symbol;Acc:9551]	Approved, Clinical and/or Preclinical
ENSG00000014138	POLA2	polymerase (DNA directed), alpha 2, accessory subunit [Source:HGNC Symbol;Acc:30073]	Approved, Clinical and/or Preclinical
ENSG00000015413	DPEP1	dipeptidase 1 (renal) [Source:HGNC Symbol;Acc:3002]	Approved, Clinical and/or Preclinical
ENSG00000015520	NPC1L1	NPC1-like 1 [Source:HGNC Symbol;Acc:7898]	Approved, Clinical and/or Preclinical
ENSG00000018625	ATP1A2	ATPase, Na+/K+ transporting, alpha 2 polypeptide [Source:HGNC Symbol;Acc:800]	Approved, Clinical and/or Preclinical
ENSG00000021461	CYP3A43	cytochrome P450, family 3, subfamily A, polypeptide 43 [Source:HGNC Symbol;Acc:17450]	Approved, Clinical and/or Preclinical
ENSG00000021826	CPS1	carbamoyl-phosphate synthase 1, mitochondrial [Source:HGNC Symbol;Acc:2323]	Approved, Clinical and/or Preclinical
ENSG00000022355	GABRA1	gamma-aminobutyric acid (GABA) A receptor, alpha 1 [Source:HGNC Symbol;Acc:4075]	Approved, Clinical and/or Preclinical
ENSG00000023228	NDUFS1	NADH dehydrogenase (ubiquinone) Fe-S protein 1, 75kDa (NADH-coenzyme Q reductase) [Source:HGNC Symbol;Acc:7707]	Approved, Clinical and/or Preclinical
ENSG00000025708	TYMP	thymidine phosphorylase [Source:HGNC Symbol;Acc:3148]	Approved, Clinical and/or Preclinical
ENSG00000026559	KCNG1	potassium voltage-gated channel, subfamily G, member 1 [Source:HGNC Symbol;Acc:6248]	Approved, Clinical and/or Preclinical
ENSG00000026751	SLAMF7	SLAM family member 7 [Source:HGNC Symbol;Acc:21394]	Approved, Clinical and/or Preclinical
ENSG00000027075	PRKCH	protein kinase C, eta [Source:HGNC Symbol;Acc:9403]	Approved, Clinical and/or Preclinical
ENSG00000027697	IFNGR1	interferon gamma receptor 1 [Source:HGNC Symbol;Acc:5439]	Approved, Clinical and/or Preclinical
ENSG00000036828	CASR	calcium-sensing receptor [Source:HGNC Symbol;Acc:1514]	Approved, Clinical and/or Preclinical
ENSG00000037280	FLT4	fms-related tyrosine kinase 4 [Source:HGNC Symbol;Acc:3767]	Approved, Clinical and/or Preclinical
ENSG00000041357	PSMA4	proteasome (prosome, macropain) subunit, alpha type, 4 [Source:HGNC Symbol;Acc:9533]	Approved, Clinical and/or Preclinical
ENSG00000041880	PARP3	poly (ADP-ribose) polymerase family, member 3 [Source:HGNC Symbol;Acc:273]	Approved, Clinical and/or Preclinical
ENSG00000043591	ADRB1	adrenoceptor beta 1 [Source:HGNC Symbol;Acc:285]	Approved, Clinical and/or Preclinical
ENSG00000044524	EPHA3	EPH receptor A3 [Source:HGNC Symbol;Acc:3387]	Approved, Clinical and/or Preclinical
ENSG00000048052	HDAC9	histone deacetylase 9 [Source:HGNC Symbol;Acc:14065]	Approved, Clinical and/or Preclinical
ENSG00000048392	RRM2B	ribonucleotide reductase M2 B (TP53 inducible) [Source:HGNC Symbol;Acc:17296]	Approved, Clinical and/or Preclinical
ENSG00000050555	LAMC3	laminin, gamma 3 [Source:HGNC Symbol;Acc:6494]	Approved, Clinical and/or Preclinical
ENSG00000050628	PTGER3	prostaglandin E receptor 3 (subtype EP3) [Source:HGNC Symbol;Acc:9595]	Approved, Clinical and/or Preclinical
ENSG00000053747	LAMA3	laminin, alpha 3 [Source:HGNC Symbol;Acc:6483]	Approved, Clinical and/or Preclinical
ENSG00000053918	KCNQ1	potassium voltage-gated channel, KQT-like subfamily, member 1 [Source:HGNC Symbol;Acc:6294]	Approved, Clinical and/or Preclinical
ENSG00000055118	KCNH2	potassium voltage-gated channel, subfamily H (eag-related), member 2 [Source:HGNC Symbol;Acc:6251]	Approved, Clinical and/or Preclinical
ENSG00000058085	LAMC2	laminin, gamma 2 [Source:HGNC Symbol;Acc:6493]	Approved, Clinical and/or Preclinical
ENSG00000059377	TBXAS1	thromboxane A synthase 1 (platelet) [Source:HGNC Symbol;Acc:11609]	Approved, Clinical and/or Preclinical
ENSG00000060718	COL11A1	collagen, type XI, alpha 1 [Source:HGNC Symbol;Acc:2186]	Approved, Clinical and/or Preclinical
ENSG00000061273	HDAC7	histone deacetylase 7 [Source:HGNC Symbol;Acc:14067]	Approved, Clinical and/or Preclinical
ENSG00000061918	GUCY1B3	guanylate cyclase 1, soluble, beta 3 [Source:HGNC Symbol;Acc:4687]	Approved, Clinical and/or Preclinical
ENSG00000062822	POLD1	polymerase (DNA directed), delta 1, catalytic subunit [Source:HGNC Symbol;Acc:9175]	Approved, Clinical and/or Preclinical
ENSG00000064989	CALCRL	calcitonin receptor-like [Source:HGNC Symbol;Acc:16709]	Approved, Clinical and/or Preclinical
ENSG00000065325	GLP2R	glucagon-like peptide 2 receptor [Source:HGNC Symbol;Acc:4325]	Approved, Clinical and/or Preclinical
ENSG00000065361	ERBB3	v-erb-b2 avian erythroblastic leukemia viral oncogene homolog 3 [Source:HGNC Symbol;Acc:3431]	Approved, Clinical and/or Preclinical
ENSG00000065518	NDUFB4	NADH dehydrogenase (ubiquinone) 1 beta subcomplex, 4, 15kDa [Source:HGNC Symbol;Acc:7699]	Approved, Clinical and/or Preclinical
ENSG00000065675	PRKCQ	protein kinase C, theta [Source:HGNC Symbol;Acc:9410]	Approved, Clinical and/or Preclinical
ENSG00000065989	PDE4A	phosphodiesterase 4A, cAMP-specific [Source:HGNC Symbol;Acc:8780]	Approved, Clinical and/or Preclinical
ENSG00000066230	SLC9A3	solute carrier family 9, subfamily A (NHE3, cation proton antiporter 3), member 3 [Source:HGNC Symbol;Acc:11073]	Approved, Clinical and/or Preclinical
ENSG00000066468	FGFR2	fibroblast growth factor receptor 2 [Source:HGNC Symbol;Acc:3689]	Approved, Clinical and/or Preclinical
ENSG00000067191	CACNB1	calcium channel, voltage-dependent, beta 1 subunit [Source:HGNC Symbol;Acc:1401]	Approved, Clinical and/or Preclinical
ENSG00000067606	PRKCZ	protein kinase C, zeta [Source:HGNC Symbol;Acc:9412]	Approved, Clinical and/or Preclinical
ENSG00000067900	ROCK1	Rho-associated, coiled-coil containing protein kinase 1 [Source:HGNC Symbol;Acc:10251]	Approved, Clinical and/or Preclinical
ENSG00000068024	HDAC4	histone deacetylase 4 [Source:HGNC Symbol;Acc:14063]	Approved, Clinical and/or Preclinical
ENSG00000068078	FGFR3	fibroblast growth factor receptor 3 [Source:HGNC Symbol;Acc:3690]	Approved, Clinical and/or Preclinical
ENSG00000069535	MAOB	monoamine oxidase B [Source:HGNC Symbol;Acc:6834]	Approved, Clinical and/or Preclinical
ENSG00000069696	DRD4	dopamine receptor D4 [Source:HGNC Symbol;Acc:3025]	Approved, Clinical and/or Preclinical
ENSG00000069849	ATP1B3	ATPase, Na+/K+ transporting, beta 3 polypeptide [Source:HGNC Symbol;Acc:806]	Approved, Clinical and/or Preclinical
ENSG00000070019	GUCY2C	guanylate cyclase 2C (heat stable enterotoxin receptor) [Source:HGNC Symbol;Acc:4688]	Approved, Clinical and/or Preclinical
ENSG00000070886	EPHA8	EPH receptor A8 [Source:HGNC Symbol;Acc:3391]	Approved, Clinical and/or Preclinical
ENSG00000070915	SLC12A3	solute carrier family 12 (sodium/chloride transporter), member 3 [Source:HGNC Symbol;Acc:10912]	Approved, Clinical and/or Preclinical
ENSG00000073417	PDE8A	phosphodiesterase 8A [Source:HGNC Symbol;Acc:8793]	Approved, Clinical and/or Preclinical
ENSG00000073756	PTGS2	prostaglandin-endoperoxide synthase 2 (prostaglandin G/H synthase and cyclooxygenase) [Source:HGNC Symbol;Acc:9605]	Approved, Clinical and/or Preclinical
ENSG00000074410	CA12	carbonic anhydrase XII [Source:HGNC Symbol;Acc:1371]	Approved, Clinical and/or Preclinical
ENSG00000074803	SLC12A1	solute carrier family 12 (sodium/potassium/chloride transporter), member 1 [Source:HGNC Symbol;Acc:10910]	Approved, Clinical and/or Preclinical
ENSG00000075043	KCNQ2	potassium voltage-gated channel, KQT-like subfamily, member 2 [Source:HGNC Symbol;Acc:6296]	Approved, Clinical and/or Preclinical
ENSG00000075429	CACNG5	calcium channel, voltage-dependent, gamma subunit 5 [Source:HGNC Symbol;Acc:1409]	Approved, Clinical and/or Preclinical
ENSG00000075461	CACNG4	calcium channel, voltage-dependent, gamma subunit 4 [Source:HGNC Symbol;Acc:1408]	Approved, Clinical and/or Preclinical
ENSG00000075886	TUBA3D	tubulin, alpha 3d [Source:HGNC Symbol;Acc:24071]	Approved, Clinical and/or Preclinical
ENSG00000077092	RARB	retinoic acid receptor, beta [Source:HGNC Symbol;Acc:9865]	Approved, Clinical and/or Preclinical
ENSG00000077097	TOP2B	topoisomerase (DNA) II beta 180kDa [Source:HGNC Symbol;Acc:11990]	Approved, Clinical and/or Preclinical
ENSG00000077238	IL4R	interleukin 4 receptor [Source:HGNC Symbol;Acc:6015]	Approved, Clinical and/or Preclinical
ENSG00000077514	POLD3	polymerase (DNA-directed), delta 3, accessory subunit [Source:HGNC Symbol;Acc:20932]	Approved, Clinical and/or Preclinical
ENSG00000077782	FGFR1	fibroblast growth factor receptor 1 [Source:HGNC Symbol;Acc:3688]	Approved, Clinical and/or Preclinical
ENSG00000079999	KEAP1	kelch-like ECH-associated protein 1 [Source:HGNC Symbol;Acc:23177]	Approved, Clinical and/or Preclinical
ENSG00000080224	EPHA6	EPH receptor A6 [Source:HGNC Symbol;Acc:19296]	Approved, Clinical and/or Preclinical
ENSG00000080573	COL5A3	collagen, type V, alpha 3 [Source:HGNC Symbol;Acc:14864]	Approved, Clinical and/or Preclinical
ENSG00000081052	COL4A4	collagen, type IV, alpha 4 [Source:HGNC Symbol;Acc:2206]	Approved, Clinical and/or Preclinical
ENSG00000081248	CACNA1S	calcium channel, voltage-dependent, L type, alpha 1S subunit [Source:HGNC Symbol;Acc:1397]	Approved, Clinical and/or Preclinical
ENSG00000082175	PGR	progesterone receptor [Source:HGNC Symbol;Acc:8910]	Approved, Clinical and/or Preclinical
ENSG00000082556	OPRK1	opioid receptor, kappa 1 [Source:HGNC Symbol;Acc:8154]	Approved, Clinical and/or Preclinical
ENSG00000082701	GSK3B	glycogen synthase kinase 3 beta [Source:HGNC Symbol;Acc:4617]	Approved, Clinical and/or Preclinical
ENSG00000082898	XPO1	exportin 1 (CRM1 homolog, yeast) [Source:HGNC Symbol;Acc:12825]	Approved, Clinical and/or Preclinical
ENSG00000087085	ACHE	acetylcholinesterase (Yt blood group) [Source:HGNC Symbol;Acc:108]	Approved, Clinical and/or Preclinical
ENSG00000087191	PSMC5	proteasome (prosome, macropain) 26S subunit, ATPase, 5 [Source:HGNC Symbol;Acc:9552]	Approved, Clinical and/or Preclinical
ENSG00000088832	FKBP1A	FK506 binding protein 1A, 12kDa [Source:HGNC Symbol;Acc:3711]	Approved, Clinical and/or Preclinical
ENSG00000089558	KCNH4	potassium voltage-gated channel, subfamily H (eag-related), member 4 [Source:HGNC Symbol;Acc:6253]	Approved, Clinical and/or Preclinical
ENSG00000090266	NDUFB2	NADH dehydrogenase (ubiquinone) 1 beta subcomplex, 2, 8kDa [Source:HGNC Symbol;Acc:7697]	Approved, Clinical and/or Preclinical
ENSG00000091128	LAMB4	laminin, beta 4 [Source:HGNC Symbol;Acc:6491]	Approved, Clinical and/or Preclinical
ENSG00000091136	LAMB1	laminin, beta 1 [Source:HGNC Symbol;Acc:6486]	Approved, Clinical and/or Preclinical
ENSG00000091181	IL5RA	interleukin 5 receptor, alpha [Source:HGNC Symbol;Acc:6017]	Approved, Clinical and/or Preclinical
ENSG00000091831	ESR1	estrogen receptor 1 [Source:HGNC Symbol;Acc:3467]	Approved, Clinical and/or Preclinical
ENSG00000093010	COMT	catechol-O-methyltransferase [Source:HGNC Symbol;Acc:2228]	Approved, Clinical and/or Preclinical
ENSG00000094631	HDAC6	histone deacetylase 6 [Source:HGNC Symbol;Acc:14064]	Approved, Clinical and/or Preclinical
ENSG00000094755	GABRP	gamma-aminobutyric acid (GABA) A receptor, pi [Source:HGNC Symbol;Acc:4089]	Approved, Clinical and/or Preclinical
ENSG00000095303	PTGS1	prostaglandin-endoperoxide synthase 1 (prostaglandin G/H synthase and cyclooxygenase) [Source:HGNC Symbol;Acc:9604]	Approved, Clinical and/or Preclinical
ENSG00000095464	PDE6C	phosphodiesterase 6C, cGMP-specific, cone, alpha prime [Source:HGNC Symbol;Acc:8787]	Approved, Clinical and/or Preclinical
ENSG00000096968	JAK2	Janus kinase 2 [Source:HGNC Symbol;Acc:6192]	Approved, Clinical and/or Preclinical
ENSG00000097007	ABL1	c-abl oncogene 1, non-receptor tyrosine kinase [Source:HGNC Symbol;Acc:76]	Approved, Clinical and/or Preclinical
ENSG00000099341	PSMD8	proteasome (prosome, macropain) 26S subunit, non-ATPase, 8 [Source:HGNC Symbol;Acc:9566]	Approved, Clinical and/or Preclinical
ENSG00000099795	NDUFB7	NADH dehydrogenase (ubiquinone) 1 beta subcomplex, 7, 18kDa [Source:HGNC Symbol;Acc:7702]	Approved, Clinical and/or Preclinical
ENSG00000100170	SLC5A1	solute carrier family 5 (sodium/glucose cotransporter), member 1 [Source:HGNC Symbol;Acc:11036]	Approved, Clinical and/or Preclinical
ENSG00000100346	CACNA1I	calcium channel, voltage-dependent, T type, alpha 1I subunit [Source:HGNC Symbol;Acc:1396]	Approved, Clinical and/or Preclinical
ENSG00000100368	CSF2RB	colony stimulating factor 2 receptor, beta, low-affinity (granulocyte-macrophage) [Source:HGNC Symbol;Acc:2436]	Approved, Clinical and/or Preclinical
ENSG00000100385	IL2RB	interleukin 2 receptor, beta [Source:HGNC Symbol;Acc:6009]	Approved, Clinical and/or Preclinical
ENSG00000100387	RBX1	ring-box 1, E3 ubiquitin protein ligase [Source:HGNC Symbol;Acc:9928]	Approved, Clinical and/or Preclinical
ENSG00000100429	HDAC10	histone deacetylase 10 [Source:HGNC Symbol;Acc:18128]	Approved, Clinical and/or Preclinical
ENSG00000100479	POLE2	polymerase (DNA directed), epsilon 2, accessory subunit [Source:HGNC Symbol;Acc:9178]	Approved, Clinical and/or Preclinical
ENSG00000100519	PSMC6	proteasome (prosome, macropain) 26S subunit, ATPase, 6 [Source:HGNC Symbol;Acc:9553]	Approved, Clinical and/or Preclinical
ENSG00000100567	PSMA3	proteasome (prosome, macropain) subunit, alpha type, 3 [Source:HGNC Symbol;Acc:9532]	Approved, Clinical and/or Preclinical
ENSG00000100764	PSMC1	proteasome (prosome, macropain) 26S subunit, ATPase, 1 [Source:HGNC Symbol;Acc:9547]	Approved, Clinical and/or Preclinical
ENSG00000100804	PSMB5	proteasome (prosome, macropain) subunit, beta type, 5 [Source:HGNC Symbol;Acc:9542]	Approved, Clinical and/or Preclinical
ENSG00000100902	PSMA6	proteasome (prosome, macropain) subunit, alpha type, 6 [Source:HGNC Symbol;Acc:9535]	Approved, Clinical and/or Preclinical
ENSG00000101162	TUBB1	tubulin, beta 1 class VI [Source:HGNC Symbol;Acc:16257]	Approved, Clinical and/or Preclinical
ENSG00000101180	HRH3	histamine receptor H3 [Source:HGNC Symbol;Acc:5184]	Approved, Clinical and/or Preclinical
ENSG00000101182	PSMA7	proteasome (prosome, macropain) subunit, alpha type, 7 [Source:HGNC Symbol;Acc:9536]	Approved, Clinical and/or Preclinical
ENSG00000101204	CHRNA4	cholinergic receptor, nicotinic, alpha 4 (neuronal) [Source:HGNC Symbol;Acc:1958]	Approved, Clinical and/or Preclinical
ENSG00000101213	PTK6	protein tyrosine kinase 6 [Source:HGNC Symbol;Acc:9617]	Approved, Clinical and/or Preclinical
ENSG00000101336	HCK	hemopoietic cell kinase [Source:HGNC Symbol;Acc:4840]	Approved, Clinical and/or Preclinical
ENSG00000101680	LAMA1	laminin, alpha 1 [Source:HGNC Symbol;Acc:6481]	Approved, Clinical and/or Preclinical
ENSG00000101868	POLA1	polymerase (DNA directed), alpha 1, catalytic subunit [Source:HGNC Symbol;Acc:9173]	Approved, Clinical and/or Preclinical
ENSG00000101981	F9	coagulation factor IX [Source:HGNC Symbol;Acc:3551]	Approved, Clinical and/or Preclinical
ENSG00000102001	CACNA1F	calcium channel, voltage-dependent, L type, alpha 1F subunit [Source:HGNC Symbol;Acc:1393]	Approved, Clinical and/or Preclinical
ENSG00000102057	KCND1	potassium voltage-gated channel, Shal-related subfamily, member 1 [Source:HGNC Symbol;Acc:6237]	Approved, Clinical and/or Preclinical
ENSG00000102287	GABRE	gamma-aminobutyric acid (GABA) A receptor, epsilon [Source:HGNC Symbol;Acc:4085]	Approved, Clinical and/or Preclinical
ENSG00000102468	HTR2A	5-hydroxytryptamine (serotonin) receptor 2A, G protein-coupled [Source:HGNC Symbol;Acc:5293]	Approved, Clinical and/or Preclinical
ENSG00000102524	TNFSF13B	tumor necrosis factor (ligand) superfamily, member 13b [Source:HGNC Symbol;Acc:11929]	Approved, Clinical and/or Preclinical
ENSG00000102755	FLT1	fms-related tyrosine kinase 1 [Source:HGNC Symbol;Acc:3763]	Approved, Clinical and/or Preclinical
ENSG00000102967	DHODH	dihydroorotate dehydrogenase (quinone) [Source:HGNC Symbol;Acc:2867]	Approved, Clinical and/or Preclinical
ENSG00000103035	PSMD7	proteasome (prosome, macropain) 26S subunit, non-ATPase, 7 [Source:HGNC Symbol;Acc:9565]	Approved, Clinical and/or Preclinical
ENSG00000103546	SLC6A2	solute carrier family 6 (neurotransmitter transporter), member 2 [Source:HGNC Symbol;Acc:11048]	Approved, Clinical and/or Preclinical
ENSG00000104267	CA2	carbonic anhydrase II [Source:HGNC Symbol;Acc:1373]	Approved, Clinical and/or Preclinical
ENSG00000104321	TRPA1	transient receptor potential cation channel, subfamily A, member 1 [Source:HGNC Symbol;Acc:497]	Approved, Clinical and/or Preclinical
ENSG00000104368	PLAT	plasminogen activator, tissue [Source:HGNC Symbol;Acc:9051]	Approved, Clinical and/or Preclinical
ENSG00000104687	GSR	glutathione reductase [Source:HGNC Symbol;Acc:4623]	Approved, Clinical and/or Preclinical
ENSG00000104833	TUBB4A	tubulin, beta 4A class IVa [Source:HGNC Symbol;Acc:20774]	Approved, Clinical and/or Preclinical
ENSG00000104848	KCNA7	potassium voltage-gated channel, shaker-related subfamily, member 7 [Source:HGNC Symbol;Acc:6226]	Approved, Clinical and/or Preclinical
ENSG00000105397	TYK2	tyrosine kinase 2 [Source:HGNC Symbol;Acc:12440]	Approved, Clinical and/or Preclinical
ENSG00000105409	ATP1A3	ATPase, Na+/K+ transporting, alpha 3 polypeptide [Source:HGNC Symbol;Acc:801]	Approved, Clinical and/or Preclinical
ENSG00000105464	GRIN2D	glutamate receptor, ionotropic, N-methyl D-aspartate 2D [Source:HGNC Symbol;Acc:4588]	Approved, Clinical and/or Preclinical
ENSG00000105605	CACNG7	calcium channel, voltage-dependent, gamma subunit 7 [Source:HGNC Symbol;Acc:13626]	Approved, Clinical and/or Preclinical
ENSG00000105639	JAK3	Janus kinase 3 [Source:HGNC Symbol;Acc:6193]	Approved, Clinical and/or Preclinical
ENSG00000105650	PDE4C	phosphodiesterase 4C, cAMP-specific [Source:HGNC Symbol;Acc:8782]	Approved, Clinical and/or Preclinical
ENSG00000105675	ATP4A	ATPase, H+/K+ exchanging, alpha polypeptide [Source:HGNC Symbol;Acc:819]	Approved, Clinical and/or Preclinical
ENSG00000105723	GSK3A	glycogen synthase kinase 3 alpha [Source:HGNC Symbol;Acc:4616]	Approved, Clinical and/or Preclinical
ENSG00000105737	GRIK5	glutamate receptor, ionotropic, kainate 5 [Source:HGNC Symbol;Acc:4583]	Approved, Clinical and/or Preclinical
ENSG00000105810	CDK6	cyclin-dependent kinase 6 [Source:HGNC Symbol;Acc:1777]	Approved, Clinical and/or Preclinical
ENSG00000105851	PIK3CG	phosphatidylinositol-4,5-bisphosphate 3-kinase, catalytic subunit gamma [Source:HGNC Symbol;Acc:8978]	Approved, Clinical and/or Preclinical
ENSG00000105976	MET	met proto-oncogene [Source:HGNC Symbol;Acc:7029]	Approved, Clinical and/or Preclinical
ENSG00000106123	EPHB6	EPH receptor B6 [Source:HGNC Symbol;Acc:3396]	Approved, Clinical and/or Preclinical
ENSG00000106258	CYP3A5	cytochrome P450, family 3, subfamily A, polypeptide 5 [Source:HGNC Symbol;Acc:2638]	Approved, Clinical and/or Preclinical
ENSG00000106348	IMPDH1	IMP (inosine 5'-monophosphate) dehydrogenase 1 [Source:HGNC Symbol;Acc:6052]	Approved, Clinical and/or Preclinical
ENSG00000106588	PSMA2	proteasome (prosome, macropain) subunit, alpha type, 2 [Source:HGNC Symbol;Acc:9531]	Approved, Clinical and/or Preclinical
ENSG00000106628	POLD2	polymerase (DNA directed), delta 2, accessory subunit [Source:HGNC Symbol;Acc:9176]	Approved, Clinical and/or Preclinical
ENSG00000106804	C5	complement component 5 [Source:HGNC Symbol;Acc:1331]	Approved, Clinical and/or Preclinical
ENSG00000107159	CA9	carbonic anhydrase IX [Source:HGNC Symbol;Acc:1383]	Approved, Clinical and/or Preclinical
ENSG00000108294	PSMB3	proteasome (prosome, macropain) subunit, beta type, 3 [Source:HGNC Symbol;Acc:9540]	Approved, Clinical and/or Preclinical
ENSG00000108344	PSMD3	proteasome (prosome, macropain) 26S subunit, non-ATPase, 3 [Source:HGNC Symbol;Acc:9560]	Approved, Clinical and/or Preclinical
ENSG00000108556	CHRNE	cholinergic receptor, nicotinic, epsilon (muscle) [Source:HGNC Symbol;Acc:1966]	Approved, Clinical and/or Preclinical
ENSG00000108576	SLC6A4	solute carrier family 6 (neurotransmitter transporter), member 4 [Source:HGNC Symbol;Acc:11050]	Approved, Clinical and/or Preclinical
ENSG00000108671	PSMD11	proteasome (prosome, macropain) 26S subunit, non-ATPase, 11 [Source:HGNC Symbol;Acc:9556]	Approved, Clinical and/or Preclinical
ENSG00000108821	COL1A1	collagen, type I, alpha 1 [Source:HGNC Symbol;Acc:2197]	Approved, Clinical and/or Preclinical
ENSG00000108840	HDAC5	histone deacetylase 5 [Source:HGNC Symbol;Acc:14068]	Approved, Clinical and/or Preclinical
ENSG00000108878	CACNG1	calcium channel, voltage-dependent, gamma subunit 1 [Source:HGNC Symbol;Acc:1405]	Approved, Clinical and/or Preclinical
ENSG00000109158	GABRA4	gamma-aminobutyric acid (GABA) A receptor, alpha 4 [Source:HGNC Symbol;Acc:4078]	Approved, Clinical and/or Preclinical
ENSG00000109163	GNRHR	gonadotropin-releasing hormone receptor [Source:HGNC Symbol;Acc:4421]	Approved, Clinical and/or Preclinical
ENSG00000109390	NDUFC1	NADH dehydrogenase (ubiquinone) 1, subcomplex unknown, 1, 6kDa [Source:HGNC Symbol;Acc:7705]	Approved, Clinical and/or Preclinical
ENSG00000110092	CCND1	cyclin D1 [Source:HGNC Symbol;Acc:1582]	Approved, Clinical and/or Preclinical
ENSG00000110680	CALCA	calcitonin-related polypeptide alpha [Source:HGNC Symbol;Acc:1437]	Approved, Clinical and/or Preclinical
ENSG00000110717	NDUFS8	NADH dehydrogenase (ubiquinone) Fe-S protein 8, 23kDa (NADH-coenzyme Q reductase) [Source:HGNC Symbol;Acc:7715]	Approved, Clinical and/or Preclinical
ENSG00000110799	VWF	von Willebrand factor [Source:HGNC Symbol;Acc:12726]	Approved, Clinical and/or Preclinical
ENSG00000110944	IL23A	interleukin 23, alpha subunit p19 [Source:HGNC Symbol;Acc:15488]	Approved, Clinical and/or Preclinical
ENSG00000111262	KCNA1	potassium voltage-gated channel, shaker-related subfamily, member 1 (episodic ataxia with myokymia) [Source:HGNC Symbol;Acc:6218]	Approved, Clinical and/or Preclinical
ENSG00000111275	ALDH2	aldehyde dehydrogenase 2 family (mitochondrial) [Source:HGNC Symbol;Acc:404]	Approved, Clinical and/or Preclinical
ENSG00000111319	SCNN1A	sodium channel, non-voltage-gated 1 alpha subunit [Source:HGNC Symbol;Acc:10599]	Approved, Clinical and/or Preclinical
ENSG00000111424	VDR	vitamin D (1,25- dihydroxyvitamin D3) receptor [Source:HGNC Symbol;Acc:12679]	Approved, Clinical and/or Preclinical
ENSG00000111537	IFNG	interferon, gamma [Source:HGNC Symbol;Acc:5438]	Approved, Clinical and/or Preclinical
ENSG00000111816	FRK	fyn-related kinase [Source:HGNC Symbol;Acc:3955]	Approved, Clinical and/or Preclinical
ENSG00000112033	PPARD	peroxisome proliferator-activated receptor delta [Source:HGNC Symbol;Acc:9235]	Approved, Clinical and/or Preclinical
ENSG00000112038	OPRM1	opioid receptor, mu 1 [Source:HGNC Symbol;Acc:8156]	Approved, Clinical and/or Preclinical
ENSG00000112115	IL17A	interleukin 17A [Source:HGNC Symbol;Acc:5981]	Approved, Clinical and/or Preclinical
ENSG00000112164	GLP1R	glucagon-like peptide 1 receptor [Source:HGNC Symbol;Acc:4324]	Approved, Clinical and/or Preclinical
ENSG00000112294	ALDH5A1	aldehyde dehydrogenase 5 family, member A1 [Source:HGNC Symbol;Acc:408]	Approved, Clinical and/or Preclinical
ENSG00000112541	PDE10A	phosphodiesterase 10A [Source:HGNC Symbol;Acc:8772]	Approved, Clinical and/or Preclinical
ENSG00000112715	VEGFA	vascular endothelial growth factor A [Source:HGNC Symbol;Acc:12680]	Approved, Clinical and/or Preclinical
ENSG00000112759	SLC29A1	solute carrier family 29 (equilibrative nucleoside transporter), member 1 [Source:HGNC Symbol;Acc:11003]	Approved, Clinical and/or Preclinical
ENSG00000112769	LAMA4	laminin, alpha 4 [Source:HGNC Symbol;Acc:6484]	Approved, Clinical and/or Preclinical
ENSG00000112964	GHR	growth hormone receptor [Source:HGNC Symbol;Acc:4263]	Approved, Clinical and/or Preclinical
ENSG00000113161	HMGCR	3-hydroxy-3-methylglutaryl-CoA reductase [Source:HGNC Symbol;Acc:5006]	Approved, Clinical and/or Preclinical
ENSG00000113231	PDE8B	phosphodiesterase 8B [Source:HGNC Symbol;Acc:8794]	Approved, Clinical and/or Preclinical
ENSG00000113263	ITK	IL2-inducible T-cell kinase [Source:HGNC Symbol;Acc:6171]	Approved, Clinical and/or Preclinical
ENSG00000113302	IL12B	interleukin 12B (natural killer cell stimulatory factor 2, cytotoxic lymphocyte maturation factor 2, p40) [Source:HGNC Symbol;Acc:5970]	Approved, Clinical and/or Preclinical
ENSG00000113327	GABRG2	gamma-aminobutyric acid (GABA) A receptor, gamma 2 [Source:HGNC Symbol;Acc:4087]	Approved, Clinical and/or Preclinical
ENSG00000113448	PDE4D	phosphodiesterase 4D, cAMP-specific [Source:HGNC Symbol;Acc:8783]	Approved, Clinical and/or Preclinical
ENSG00000113525	IL5	interleukin 5 (colony-stimulating factor, eosinophil) [Source:HGNC Symbol;Acc:6016]	Approved, Clinical and/or Preclinical
ENSG00000113580	NR3C1	nuclear receptor subfamily 3, group C, member 1 (glucocorticoid receptor) [Source:HGNC Symbol;Acc:7978]	Approved, Clinical and/or Preclinical
ENSG00000113721	PDGFRB	platelet-derived growth factor receptor, beta polypeptide [Source:HGNC Symbol;Acc:8804]	Approved, Clinical and/or Preclinical
ENSG00000113749	HRH2	histamine receptor H2 [Source:HGNC Symbol;Acc:5183]	Approved, Clinical and/or Preclinical
ENSG00000113851	CRBN	cereblon [Source:HGNC Symbol;Acc:30185]	Approved, Clinical and/or Preclinical
ENSG00000114013	CD86	CD86 molecule [Source:HGNC Symbol;Acc:1705]	Approved, Clinical and/or Preclinical
ENSG00000114200	BCHE	butyrylcholinesterase [Source:HGNC Symbol;Acc:983]	Approved, Clinical and/or Preclinical
ENSG00000114859	CLCN2	chloride channel, voltage-sensitive 2 [Source:HGNC Symbol;Acc:2020]	Approved, Clinical and/or Preclinical
ENSG00000115159	GPD2	glycerol-3-phosphate dehydrogenase 2 (mitochondrial) [Source:HGNC Symbol;Acc:4456]	Approved, Clinical and/or Preclinical
ENSG00000115232	ITGA4	integrin, alpha 4 (antigen CD49D, alpha 4 subunit of VLA-4 receptor) [Source:HGNC Symbol;Acc:6140]	Approved, Clinical and/or Preclinical
ENSG00000115233	PSMD14	proteasome (prosome, macropain) 26S subunit, non-ATPase, 14 [Source:HGNC Symbol;Acc:16889]	Approved, Clinical and/or Preclinical
ENSG00000115252	PDE1A	phosphodiesterase 1A, calmodulin-dependent [Source:HGNC Symbol;Acc:8774]	Approved, Clinical and/or Preclinical
ENSG00000115286	NDUFS7	NADH dehydrogenase (ubiquinone) Fe-S protein 7, 20kDa (NADH-coenzyme Q reductase) [Source:HGNC Symbol;Acc:7714]	Approved, Clinical and/or Preclinical
ENSG00000115353	TACR1	tachykinin receptor 1 [Source:HGNC Symbol;Acc:11526]	Approved, Clinical and/or Preclinical
ENSG00000115414	FN1	fibronectin 1 [Source:HGNC Symbol;Acc:3778]	Approved, Clinical and/or Preclinical
ENSG00000115594	IL1R1	interleukin 1 receptor, type I [Source:HGNC Symbol;Acc:5993]	Approved, Clinical and/or Preclinical
ENSG00000115705	TPO	thyroid peroxidase [Source:HGNC Symbol;Acc:12015]	Approved, Clinical and/or Preclinical
ENSG00000115825	PRKD3	protein kinase D3 [Source:HGNC Symbol;Acc:9408]	Approved, Clinical and/or Preclinical
ENSG00000116032	GRIN3B	glutamate receptor, ionotropic, N-methyl-D-aspartate 3B [Source:HGNC Symbol;Acc:16768]	Approved, Clinical and/or Preclinical
ENSG00000116106	EPHA4	EPH receptor A4 [Source:HGNC Symbol;Acc:3388]	Approved, Clinical and/or Preclinical
ENSG00000116329	OPRD1	opioid receptor, delta 1 [Source:HGNC Symbol;Acc:8153]	Approved, Clinical and/or Preclinical
ENSG00000116396	KCNC4	potassium voltage-gated channel, Shaw-related subfamily, member 4 [Source:HGNC Symbol;Acc:6236]	Approved, Clinical and/or Preclinical
ENSG00000116478	HDAC1	histone deacetylase 1 [Source:HGNC Symbol;Acc:4852]	Approved, Clinical and/or Preclinical
ENSG00000116678	LEPR	leptin receptor [Source:HGNC Symbol;Acc:6554]	Approved, Clinical and/or Preclinical
ENSG00000116824	CD2	CD2 molecule [Source:HGNC Symbol;Acc:1639]	Approved, Clinical and/or Preclinical
ENSG00000117013	KCNQ4	potassium voltage-gated channel, KQT-like subfamily, member 4 [Source:HGNC Symbol;Acc:6298]	Approved, Clinical and/or Preclinical
ENSG00000117400	MPL	myeloproliferative leukemia virus oncogene [Source:HGNC Symbol;Acc:7217]	Approved, Clinical and/or Preclinical
ENSG00000117480	FAAH	fatty acid amide hydrolase [Source:HGNC Symbol;Acc:3553]	Approved, Clinical and/or Preclinical
ENSG00000117601	SERPINC1	serpin peptidase inhibitor, clade C (antithrombin), member 1 [Source:HGNC Symbol;Acc:775]	Approved, Clinical and/or Preclinical
ENSG00000118113	MMP8	matrix metallopeptidase 8 (neutrophil collagenase) [Source:HGNC Symbol;Acc:7175]	Approved, Clinical and/or Preclinical
ENSG00000118271	TTR	transthyretin [Source:HGNC Symbol;Acc:12405]	Approved, Clinical and/or Preclinical
ENSG00000118432	CNR1	cannabinoid receptor 1 (brain) [Source:HGNC Symbol;Acc:2159]	Approved, Clinical and/or Preclinical
ENSG00000118972	FGF23	fibroblast growth factor 23 [Source:HGNC Symbol;Acc:3680]	Approved, Clinical and/or Preclinical
ENSG00000119013	NDUFB3	NADH dehydrogenase (ubiquinone) 1 beta subcomplex, 3, 12kDa [Source:HGNC Symbol;Acc:7698]	Approved, Clinical and/or Preclinical
ENSG00000119421	NDUFA8	NADH dehydrogenase (ubiquinone) 1 alpha subcomplex, 8, 19kDa [Source:HGNC Symbol;Acc:7692]	Approved, Clinical and/or Preclinical
ENSG00000119535	CSF3R	colony stimulating factor 3 receptor (granulocyte) [Source:HGNC Symbol;Acc:2439]	Approved, Clinical and/or Preclinical
ENSG00000119630	PGF	placental growth factor [Source:HGNC Symbol;Acc:8893]	Approved, Clinical and/or Preclinical
ENSG00000119772	DNMT3A	DNA (cytosine-5-)-methyltransferase 3 alpha [Source:HGNC Symbol;Acc:2978]	Approved, Clinical and/or Preclinical
ENSG00000119888	EPCAM	epithelial cell adhesion molecule [Source:HGNC Symbol;Acc:11529]	Approved, Clinical and/or Preclinical
ENSG00000120156	TEK	TEK tyrosine kinase, endothelial [Source:HGNC Symbol;Acc:11724]	Approved, Clinical and/or Preclinical
ENSG00000120217	CD274	CD274 molecule [Source:HGNC Symbol;Acc:17635]	Approved, Clinical and/or Preclinical
ENSG00000120251	GRIA2	glutamate receptor, ionotropic, AMPA 2 [Source:HGNC Symbol;Acc:4572]	Approved, Clinical and/or Preclinical
ENSG00000120659	TNFSF11	tumor necrosis factor (ligand) superfamily, member 11 [Source:HGNC Symbol;Acc:11926]	Approved, Clinical and/or Preclinical
ENSG00000120907	ADRA1A	adrenoceptor alpha 1A [Source:HGNC Symbol;Acc:277]	Approved, Clinical and/or Preclinical
ENSG00000120949	TNFRSF8	tumor necrosis factor receptor superfamily, member 8 [Source:HGNC Symbol;Acc:11923]	Approved, Clinical and/or Preclinical
ENSG00000121361	KCNJ8	potassium inwardly-rectifying channel, subfamily J, member 8 [Source:HGNC Symbol;Acc:6269]	Approved, Clinical and/or Preclinical
ENSG00000121594	CD80	CD80 molecule [Source:HGNC Symbol;Acc:1700]	Approved, Clinical and/or Preclinical
ENSG00000121764	HCRTR1	hypocretin (orexin) receptor 1 [Source:HGNC Symbol;Acc:4848]	Approved, Clinical and/or Preclinical
ENSG00000121879	PIK3CA	phosphatidylinositol-4,5-bisphosphate 3-kinase, catalytic subunit alpha [Source:HGNC Symbol;Acc:8975]	Approved, Clinical and/or Preclinical
ENSG00000121966	CXCR4	chemokine (C-X-C motif) receptor 4 [Source:HGNC Symbol;Acc:2561]	Approved, Clinical and/or Preclinical
ENSG00000122025	FLT3	fms-related tyrosine kinase 3 [Source:HGNC Symbol;Acc:3765]	Approved, Clinical and/or Preclinical
ENSG00000122194	PLG	plasminogen [Source:HGNC Symbol;Acc:9071]	Approved, Clinical and/or Preclinical
ENSG00000122420	PTGFR	prostaglandin F receptor (FP) [Source:HGNC Symbol;Acc:9600]	Approved, Clinical and/or Preclinical
ENSG00000123360	PDE1B	phosphodiesterase 1B, calmodulin-dependent [Source:HGNC Symbol;Acc:8775]	Approved, Clinical and/or Preclinical
ENSG00000123416	TUBA1B	tubulin, alpha 1b [Source:HGNC Symbol;Acc:18809]	Approved, Clinical and/or Preclinical
ENSG00000123545	NDUFAF4	NADH dehydrogenase (ubiquinone) complex I, assembly factor 4 [Source:HGNC Symbol;Acc:21034]	Approved, Clinical and/or Preclinical
ENSG00000124134	KCNS1	potassium voltage-gated channel, delayed-rectifier, subfamily S, member 1 [Source:HGNC Symbol;Acc:6300]	Approved, Clinical and/or Preclinical
ENSG00000125255	SLC10A2	solute carrier family 10 (sodium/bile acid cotransporter), member 2 [Source:HGNC Symbol;Acc:10906]	Approved, Clinical and/or Preclinical
ENSG00000125356	NDUFA1	NADH dehydrogenase (ubiquinone) 1 alpha subcomplex, 1, 7.5kDa [Source:HGNC Symbol;Acc:7683]	Approved, Clinical and/or Preclinical
ENSG00000125384	PTGER2	prostaglandin E receptor 2 (subtype EP2), 53kDa [Source:HGNC Symbol;Acc:9594]	Approved, Clinical and/or Preclinical
ENSG00000125508	SRMS	src-related kinase lacking C-terminal regulatory tyrosine and N-terminal myristylation sites [Source:HGNC Symbol;Acc:11298]	Approved, Clinical and/or Preclinical
ENSG00000125538	IL1B	interleukin 1, beta [Source:HGNC Symbol;Acc:5992]	Approved, Clinical and/or Preclinical
ENSG00000125675	GRIA3	glutamate receptor, ionotropic, AMPA 3 [Source:HGNC Symbol;Acc:4573]	Approved, Clinical and/or Preclinical
ENSG00000125910	S1PR4	sphingosine-1-phosphate receptor 4 [Source:HGNC Symbol;Acc:3170]	Approved, Clinical and/or Preclinical
ENSG00000126067	PSMB2	proteasome (prosome, macropain) subunit, beta type, 2 [Source:HGNC Symbol;Acc:9539]	Approved, Clinical and/or Preclinical
ENSG00000126218	F10	coagulation factor X [Source:HGNC Symbol;Acc:3528]	Approved, Clinical and/or Preclinical
ENSG00000126351	THRA	thyroid hormone receptor, alpha [Source:HGNC Symbol;Acc:11796]	Approved, Clinical and/or Preclinical
ENSG00000126583	PRKCG	protein kinase C, gamma [Source:HGNC Symbol;Acc:9402]	Approved, Clinical and/or Preclinical
ENSG00000126895	AVPR2	arginine vasopressin receptor 2 [Source:HGNC Symbol;Acc:897]	Approved, Clinical and/or Preclinical
ENSG00000126934	MAP2K2	mitogen-activated protein kinase kinase 2 [Source:HGNC Symbol;Acc:6842]	Approved, Clinical and/or Preclinical
ENSG00000127824	TUBA4A	tubulin, alpha 4a [Source:HGNC Symbol;Acc:12407]	Approved, Clinical and/or Preclinical
ENSG00000127922	SHFM1	split hand/foot malformation (ectrodactyly) type 1 [Source:HGNC Symbol;Acc:10845]	Approved, Clinical and/or Preclinical
ENSG00000128039	SRD5A3	steroid 5 alpha-reductase 3 [Source:HGNC Symbol;Acc:25812]	Approved, Clinical and/or Preclinical
ENSG00000128052	KDR	kinase insert domain receptor (a type III receptor tyrosine kinase) [Source:HGNC Symbol;Acc:6307]	Approved, Clinical and/or Preclinical
ENSG00000128059	PPAT	phosphoribosyl pyrophosphate amidotransferase [Source:HGNC Symbol;Acc:9238]	Approved, Clinical and/or Preclinical
ENSG00000128271	ADORA2A	adenosine A2a receptor [Source:HGNC Symbol;Acc:263]	Approved, Clinical and/or Preclinical
ENSG00000128602	SMO	smoothened, frizzled family receptor [Source:HGNC Symbol;Acc:11119]	Approved, Clinical and/or Preclinical
ENSG00000128609	NDUFA5	NADH dehydrogenase (ubiquinone) 1 alpha subcomplex, 5 [Source:HGNC Symbol;Acc:7688]	Approved, Clinical and/or Preclinical
ENSG00000129084	PSMA1	proteasome (prosome, macropain) subunit, alpha type, 1 [Source:HGNC Symbol;Acc:9530]	Approved, Clinical and/or Preclinical
ENSG00000129159	KCNC1	potassium voltage-gated channel, Shaw-related subfamily, member 1 [Source:HGNC Symbol;Acc:6233]	Approved, Clinical and/or Preclinical
ENSG00000129167	TPH1	tryptophan hydroxylase 1 [Source:HGNC Symbol;Acc:12008]	Approved, Clinical and/or Preclinical
ENSG00000129244	ATP1B2	ATPase, Na+/K+ transporting, beta 2 polypeptide [Source:HGNC Symbol;Acc:805]	Approved, Clinical and/or Preclinical
ENSG00000129484	PARP2	poly (ADP-ribose) polymerase 2 [Source:HGNC Symbol;Acc:272]	Approved, Clinical and/or Preclinical
ENSG00000130037	KCNA5	potassium voltage-gated channel, shaker-related subfamily, member 5 [Source:HGNC Symbol;Acc:6224]	Approved, Clinical and/or Preclinical
ENSG00000130414	NDUFA10	NADH dehydrogenase (ubiquinone) 1 alpha subcomplex, 10, 42kDa [Source:HGNC Symbol;Acc:7684]	Approved, Clinical and/or Preclinical
ENSG00000130433	CACNG6	calcium channel, voltage-dependent, gamma subunit 6 [Source:HGNC Symbol;Acc:13625]	Approved, Clinical and/or Preclinical
ENSG00000130635	COL5A1	collagen, type V, alpha 1 [Source:HGNC Symbol;Acc:2209]	Approved, Clinical and/or Preclinical
ENSG00000130702	LAMA5	laminin, alpha 5 [Source:HGNC Symbol;Acc:6485]	Approved, Clinical and/or Preclinical
ENSG00000130706	ADRM1	adhesion regulating molecule 1 [Source:HGNC Symbol;Acc:15759]	Approved, Clinical and/or Preclinical
ENSG00000130816	DNMT1	DNA (cytosine-5-)-methyltransferase 1 [Source:HGNC Symbol;Acc:2976]	Approved, Clinical and/or Preclinical
ENSG00000131187	F12	coagulation factor XII (Hageman factor) [Source:HGNC Symbol;Acc:3530]	Approved, Clinical and/or Preclinical
ENSG00000131398	KCNC3	potassium voltage-gated channel, Shaw-related subfamily, member 3 [Source:HGNC Symbol;Acc:6235]	Approved, Clinical and/or Preclinical
ENSG00000131495	NDUFA2	NADH dehydrogenase (ubiquinone) 1 alpha subcomplex, 2, 8kDa [Source:HGNC Symbol;Acc:7685]	Approved, Clinical and/or Preclinical
ENSG00000131620	ANO1	anoctamin 1, calcium activated chloride channel [Source:HGNC Symbol;Acc:21625]	Approved, Clinical and/or Preclinical
ENSG00000131747	TOP2A	topoisomerase (DNA) II alpha 170kDa [Source:HGNC Symbol;Acc:11989]	Approved, Clinical and/or Preclinical
ENSG00000131759	RARA	retinoic acid receptor, alpha [Source:HGNC Symbol;Acc:9864]	Approved, Clinical and/or Preclinical
ENSG00000132155	RAF1	v-raf-1 murine leukemia viral oncogene homolog 1 [Source:HGNC Symbol;Acc:9829]	Approved, Clinical and/or Preclinical
ENSG00000132170	PPARG	peroxisome proliferator-activated receptor gamma [Source:HGNC Symbol;Acc:9236]	Approved, Clinical and/or Preclinical
ENSG00000132437	DDC	dopa decarboxylase (aromatic L-amino acid decarboxylase) [Source:HGNC Symbol;Acc:2719]	Approved, Clinical and/or Preclinical
ENSG00000132639	SNAP25	synaptosomal-associated protein, 25kDa [Source:HGNC Symbol;Acc:11132]	Approved, Clinical and/or Preclinical
ENSG00000132671	SSTR4	somatostatin receptor 4 [Source:HGNC Symbol;Acc:11333]	Approved, Clinical and/or Preclinical
ENSG00000132681	ATP1A4	ATPase, Na+/K+ transporting, alpha 4 polypeptide [Source:HGNC Symbol;Acc:14073]	Approved, Clinical and/or Preclinical
ENSG00000132840	BHMT2	betaine--homocysteine S-methyltransferase 2 [Source:HGNC Symbol;Acc:1048]	Approved, Clinical and/or Preclinical
ENSG00000132855	ANGPTL3	angiopoietin-like 3 [Source:HGNC Symbol;Acc:491]	Approved, Clinical and/or Preclinical
ENSG00000132915	PDE6A	phosphodiesterase 6A, cGMP-specific, rod, alpha [Source:HGNC Symbol;Acc:8785]	Approved, Clinical and/or Preclinical
ENSG00000133019	CHRM3	cholinergic receptor, muscarinic 3 [Source:HGNC Symbol;Acc:1952]	Approved, Clinical and/or Preclinical
ENSG00000133216	EPHB2	EPH receptor B2 [Source:HGNC Symbol;Acc:3393]	Approved, Clinical and/or Preclinical
ENSG00000133256	PDE6B	phosphodiesterase 6B, cGMP-specific, rod, beta [Source:HGNC Symbol;Acc:8786]	Approved, Clinical and/or Preclinical
ENSG00000133731	IMPA1	inositol(myo)-1(or 4)-monophosphatase 1 [Source:HGNC Symbol;Acc:6050]	Approved, Clinical and/or Preclinical
ENSG00000133742	CA1	carbonic anhydrase I [Source:HGNC Symbol;Acc:1368]	Approved, Clinical and/or Preclinical
ENSG00000134318	ROCK2	Rho-associated, coiled-coil containing protein kinase 2 [Source:HGNC Symbol;Acc:10252]	Approved, Clinical and/or Preclinical
ENSG00000134352	IL6ST	interleukin 6 signal transducer (gp130, oncostatin M receptor) [Source:HGNC Symbol;Acc:6021]	Approved, Clinical and/or Preclinical
ENSG00000134460	IL2RA	interleukin 2 receptor, alpha [Source:HGNC Symbol;Acc:6008]	Approved, Clinical and/or Preclinical
ENSG00000134640	MTNR1B	melatonin receptor 1B [Source:HGNC Symbol;Acc:7464]	Approved, Clinical and/or Preclinical
ENSG00000134853	PDGFRA	platelet-derived growth factor receptor, alpha polypeptide [Source:HGNC Symbol;Acc:8803]	Approved, Clinical and/or Preclinical
ENSG00000134871	COL4A2	collagen, type IV, alpha 2 [Source:HGNC Symbol;Acc:2203]	Approved, Clinical and/or Preclinical
ENSG00000135312	HTR1B	5-hydroxytryptamine (serotonin) receptor 1B, G protein-coupled [Source:HGNC Symbol;Acc:5287]	Approved, Clinical and/or Preclinical
ENSG00000135333	EPHA7	EPH receptor A7 [Source:HGNC Symbol;Acc:3390]	Approved, Clinical and/or Preclinical
ENSG00000135446	CDK4	cyclin-dependent kinase 4 [Source:HGNC Symbol;Acc:1773]	Approved, Clinical and/or Preclinical
ENSG00000135519	KCNH3	potassium voltage-gated channel, subfamily H (eag-related), member 3 [Source:HGNC Symbol;Acc:6252]	Approved, Clinical and/or Preclinical
ENSG00000135862	LAMC1	laminin, gamma 1 (formerly LAMB2) [Source:HGNC Symbol;Acc:6492]	Approved, Clinical and/or Preclinical
ENSG00000135902	CHRND	cholinergic receptor, nicotinic, delta (muscle) [Source:HGNC Symbol;Acc:1965]	Approved, Clinical and/or Preclinical
ENSG00000135914	HTR2B	5-hydroxytryptamine (serotonin) receptor 2B, G protein-coupled [Source:HGNC Symbol;Acc:5294]	Approved, Clinical and/or Preclinical
ENSG00000136160	EDNRB	endothelin receptor type B [Source:HGNC Symbol;Acc:3180]	Approved, Clinical and/or Preclinical
ENSG00000136244	IL6	interleukin 6 (interferon, beta 2) [Source:HGNC Symbol;Acc:6018]	Approved, Clinical and/or Preclinical
ENSG00000136521	NDUFB5	NADH dehydrogenase (ubiquinone) 1 beta subcomplex, 5, 16kDa [Source:HGNC Symbol;Acc:7700]	Approved, Clinical and/or Preclinical
ENSG00000136531	SCN2A	sodium channel, voltage-gated, type II, alpha subunit [Source:HGNC Symbol;Acc:10588]	Approved, Clinical and/or Preclinical
ENSG00000136546	SCN7A	sodium channel, voltage-gated, type VII, alpha subunit [Source:HGNC Symbol;Acc:10594]	Approved, Clinical and/or Preclinical
ENSG00000136573	BLK	B lymphoid tyrosine kinase [Source:HGNC Symbol;Acc:1057]	Approved, Clinical and/or Preclinical
ENSG00000136928	GABBR2	gamma-aminobutyric acid (GABA) B receptor, 2 [Source:HGNC Symbol;Acc:4507]	Approved, Clinical and/or Preclinical
ENSG00000136930	PSMB7	proteasome (prosome, macropain) subunit, beta type, 7 [Source:HGNC Symbol;Acc:9544]	Approved, Clinical and/or Preclinical
ENSG00000137070	IL11RA	interleukin 11 receptor, alpha [Source:HGNC Symbol;Acc:5967]	Approved, Clinical and/or Preclinical
ENSG00000137252	HCRTR2	hypocretin (orexin) receptor 2 [Source:HGNC Symbol;Acc:4849]	Approved, Clinical and/or Preclinical
ENSG00000137267	TUBB2A	tubulin, beta 2A class IIa [Source:HGNC Symbol;Acc:12412]	Approved, Clinical and/or Preclinical
ENSG00000137285	TUBB2B	tubulin, beta 2B class IIb [Source:HGNC Symbol;Acc:30829]	Approved, Clinical and/or Preclinical
ENSG00000137673	MMP7	matrix metallopeptidase 7 (matrilysin, uterine) [Source:HGNC Symbol;Acc:7174]	Approved, Clinical and/or Preclinical
ENSG00000137731	FXYD2	FXYD domain containing ion transport regulator 2 [Source:HGNC Symbol;Acc:4026]	Approved, Clinical and/or Preclinical
ENSG00000137745	MMP13	matrix metallopeptidase 13 (collagenase 3) [Source:HGNC Symbol;Acc:7159]	Approved, Clinical and/or Preclinical
ENSG00000137806	NDUFAF1	NADH dehydrogenase (ubiquinone) complex I, assembly factor 1 [Source:HGNC Symbol;Acc:18828]	Approved, Clinical and/or Preclinical
ENSG00000137869	CYP19A1	cytochrome P450, family 19, subfamily A, polypeptide 1 [Source:HGNC Symbol;Acc:2594]	Approved, Clinical and/or Preclinical
ENSG00000138039	LHCGR	luteinizing hormone/choriogonadotropin receptor [Source:HGNC Symbol;Acc:6585]	Approved, Clinical and/or Preclinical
ENSG00000138435	CHRNA1	cholinergic receptor, nicotinic, alpha 1 (muscle) [Source:HGNC Symbol;Acc:1955]	Approved, Clinical and/or Preclinical
ENSG00000138448	ITGAV	integrin, alpha V [Source:HGNC Symbol;Acc:6150]	Approved, Clinical and/or Preclinical
ENSG00000138622	HCN4	hyperpolarization activated cyclic nucleotide-gated potassium channel 4 [Source:HGNC Symbol;Acc:16882]	Approved, Clinical and/or Preclinical
ENSG00000138735	PDE5A	phosphodiesterase 5A, cGMP-specific [Source:HGNC Symbol;Acc:8784]	Approved, Clinical and/or Preclinical
ENSG00000138823	MTTP	microsomal triglyceride transfer protein [Source:HGNC Symbol;Acc:7467]	Approved, Clinical and/or Preclinical
ENSG00000139053	PDE6H	phosphodiesterase 6H, cGMP-specific, cone, gamma [Source:HGNC Symbol;Acc:8790]	Approved, Clinical and/or Preclinical
ENSG00000139180	NDUFA9	NADH dehydrogenase (ubiquinone) 1 alpha subcomplex, 9, 39kDa [Source:HGNC Symbol;Acc:7693]	Approved, Clinical and/or Preclinical
ENSG00000139219	COL2A1	collagen, type II, alpha 1 [Source:HGNC Symbol;Acc:2200]	Approved, Clinical and/or Preclinical
ENSG00000139287	TPH2	tryptophan hydroxylase 2 [Source:HGNC Symbol;Acc:20692]	Approved, Clinical and/or Preclinical
ENSG00000139626	ITGB7	integrin, beta 7 [Source:HGNC Symbol;Acc:6162]	Approved, Clinical and/or Preclinical
ENSG00000139842	CUL4A	cullin 4A [Source:HGNC Symbol;Acc:2554]	Approved, Clinical and/or Preclinical
ENSG00000139874	SSTR1	somatostatin receptor 1 [Source:HGNC Symbol;Acc:11330]	Approved, Clinical and/or Preclinical
ENSG00000140009	ESR2	estrogen receptor 2 (ER beta) [Source:HGNC Symbol;Acc:3468]	Approved, Clinical and/or Preclinical
ENSG00000140015	KCNH5	potassium voltage-gated channel, subfamily H (eag-related), member 5 [Source:HGNC Symbol;Acc:6254]	Approved, Clinical and/or Preclinical
ENSG00000140443	IGF1R	insulin-like growth factor 1 receptor [Source:HGNC Symbol;Acc:5465]	Approved, Clinical and/or Preclinical
ENSG00000140459	CYP11A1	cytochrome P450, family 11, subfamily A, polypeptide 1 [Source:HGNC Symbol;Acc:2590]	Approved, Clinical and/or Preclinical
ENSG00000140538	NTRK3	neurotrophic tyrosine kinase, receptor, type 3 [Source:HGNC Symbol;Acc:8033]	Approved, Clinical and/or Preclinical
ENSG00000140675	SLC5A2	solute carrier family 5 (sodium/glucose cotransporter), member 2 [Source:HGNC Symbol;Acc:11037]	Approved, Clinical and/or Preclinical
ENSG00000140990	NDUFB10	NADH dehydrogenase (ubiquinone) 1 beta subcomplex, 10, 22kDa [Source:HGNC Symbol;Acc:7696]	Approved, Clinical and/or Preclinical
ENSG00000141736	ERBB2	v-erb-b2 avian erythroblastic leukemia viral oncogene homolog 2 [Source:HGNC Symbol;Acc:3430]	Approved, Clinical and/or Preclinical
ENSG00000141837	CACNA1A	calcium channel, voltage-dependent, P/Q type, alpha 1A subunit [Source:HGNC Symbol;Acc:1388]	Approved, Clinical and/or Preclinical
ENSG00000142156	COL6A1	collagen, type VI, alpha 1 [Source:HGNC Symbol;Acc:2211]	Approved, Clinical and/or Preclinical
ENSG00000142166	IFNAR1	interferon (alpha, beta and omega) receptor 1 [Source:HGNC Symbol;Acc:5432]	Approved, Clinical and/or Preclinical
ENSG00000142173	COL6A2	collagen, type VI, alpha 2 [Source:HGNC Symbol;Acc:2212]	Approved, Clinical and/or Preclinical
ENSG00000142192	APP	amyloid beta (A4) precursor protein [Source:HGNC Symbol;Acc:620]	Approved, Clinical and/or Preclinical
ENSG00000142319	SLC6A3	solute carrier family 6 (neurotransmitter transporter), member 3 [Source:HGNC Symbol;Acc:11049]	Approved, Clinical and/or Preclinical
ENSG00000142408	CACNG8	calcium channel, voltage-dependent, gamma subunit 8 [Source:HGNC Symbol;Acc:13628]	Approved, Clinical and/or Preclinical
ENSG00000142507	PSMB6	proteasome (prosome, macropain) subunit, beta type, 6 [Source:HGNC Symbol;Acc:9543]	Approved, Clinical and/or Preclinical
ENSG00000142627	EPHA2	EPH receptor A2 [Source:HGNC Symbol;Acc:3386]	Approved, Clinical and/or Preclinical
ENSG00000143105	KCNA10	potassium voltage-gated channel, shaker-related subfamily, member 10 [Source:HGNC Symbol;Acc:6219]	Approved, Clinical and/or Preclinical
ENSG00000143106	PSMA5	proteasome (prosome, macropain) subunit, alpha type, 5 [Source:HGNC Symbol;Acc:9534]	Approved, Clinical and/or Preclinical
ENSG00000143153	ATP1B1	ATPase, Na+/K+ transporting, beta 1 polypeptide [Source:HGNC Symbol;Acc:804]	Approved, Clinical and/or Preclinical
ENSG00000143171	RXRG	retinoid X receptor, gamma [Source:HGNC Symbol;Acc:10479]	Approved, Clinical and/or Preclinical
ENSG00000143217	PVRL4	poliovirus receptor-related 4 [Source:HGNC Symbol;Acc:19688]	Approved, Clinical and/or Preclinical
ENSG00000143473	KCNH1	potassium voltage-gated channel, subfamily H (eag-related), member 1 [Source:HGNC Symbol;Acc:6250]	Approved, Clinical and/or Preclinical
ENSG00000143799	PARP1	poly (ADP-ribose) polymerase 1 [Source:HGNC Symbol;Acc:270]	Approved, Clinical and/or Preclinical
ENSG00000144285	SCN1A	sodium channel, voltage-gated, type I, alpha subunit [Source:HGNC Symbol;Acc:10585]	Approved, Clinical and/or Preclinical
ENSG00000144481	TRPM8	transient receptor potential cation channel, subfamily M, member 8 [Source:HGNC Symbol;Acc:17961]	Approved, Clinical and/or Preclinical
ENSG00000144891	AGTR1	angiotensin II receptor, type 1 [Source:HGNC Symbol;Acc:336]	Approved, Clinical and/or Preclinical
ENSG00000145242	EPHA5	EPH receptor A5 [Source:HGNC Symbol;Acc:3389]	Approved, Clinical and/or Preclinical
ENSG00000145494	NDUFS6	NADH dehydrogenase (ubiquinone) Fe-S protein 6, 13kDa (NADH-coenzyme Q reductase) [Source:HGNC Symbol;Acc:7713]	Approved, Clinical and/or Preclinical
ENSG00000145545	SRD5A1	steroid-5-alpha-reductase, alpha polypeptide 1 (3-oxo-5 alpha-steroid delta 4-dehydrogenase alpha 1) [Source:HGNC Symbol;Acc:11284]	Approved, Clinical and/or Preclinical
ENSG00000145692	BHMT	betaine--homocysteine S-methyltransferase [Source:HGNC Symbol;Acc:1047]	Approved, Clinical and/or Preclinical
ENSG00000145863	GABRA6	gamma-aminobutyric acid (GABA) A receptor, alpha 6 [Source:HGNC Symbol;Acc:4080]	Approved, Clinical and/or Preclinical
ENSG00000145864	GABRB2	gamma-aminobutyric acid (GABA) A receptor, beta 2 [Source:HGNC Symbol;Acc:4082]	Approved, Clinical and/or Preclinical
ENSG00000146648	EGFR	epidermal growth factor receptor [Source:HGNC Symbol;Acc:3236]	Approved, Clinical and/or Preclinical
ENSG00000146904	EPHA1	EPH receptor A1 [Source:HGNC Symbol;Acc:3385]	Approved, Clinical and/or Preclinical
ENSG00000147099	HDAC8	histone deacetylase 8 [Source:HGNC Symbol;Acc:13315]	Approved, Clinical and/or Preclinical
ENSG00000147123	NDUFB11	NADH dehydrogenase (ubiquinone) 1 beta subcomplex, 11, 17.3kDa [Source:HGNC Symbol;Acc:20372]	Approved, Clinical and/or Preclinical
ENSG00000147168	IL2RG	interleukin 2 receptor, gamma [Source:HGNC Symbol;Acc:6010]	Approved, Clinical and/or Preclinical
ENSG00000147246	HTR2C	5-hydroxytryptamine (serotonin) receptor 2C, G protein-coupled [Source:HGNC Symbol;Acc:5295]	Approved, Clinical and/or Preclinical
ENSG00000147402	GABRQ	gamma-aminobutyric acid (GABA) A receptor, theta [Source:HGNC Symbol;Acc:14454]	Approved, Clinical and/or Preclinical
ENSG00000147684	NDUFB9	NADH dehydrogenase (ubiquinone) 1 beta subcomplex, 9, 22kDa [Source:HGNC Symbol;Acc:7704]	Approved, Clinical and/or Preclinical
ENSG00000147955	SIGMAR1	sigma non-opioid intracellular receptor 1 [Source:HGNC Symbol;Acc:8157]	Approved, Clinical and/or Preclinical
ENSG00000148053	NTRK2	neurotrophic tyrosine kinase, receptor, type 2 [Source:HGNC Symbol;Acc:8032]	Approved, Clinical and/or Preclinical
ENSG00000148154	UGCG	UDP-glucose ceramide glucosyltransferase [Source:HGNC Symbol;Acc:12524]	Approved, Clinical and/or Preclinical
ENSG00000148229	POLE3	polymerase (DNA directed), epsilon 3, accessory subunit [Source:HGNC Symbol;Acc:13546]	Approved, Clinical and/or Preclinical
ENSG00000148408	CACNA1B	calcium channel, voltage-dependent, N type, alpha 1B subunit [Source:HGNC Symbol;Acc:1389]	Approved, Clinical and/or Preclinical
ENSG00000148680	HTR7	5-hydroxytryptamine (serotonin) receptor 7, adenylate cyclase-coupled [Source:HGNC Symbol;Acc:5302]	Approved, Clinical and/or Preclinical
ENSG00000148795	CYP17A1	cytochrome P450, family 17, subfamily A, polypeptide 1 [Source:HGNC Symbol;Acc:2593]	Approved, Clinical and/or Preclinical
ENSG00000149295	DRD2	dopamine receptor D2 [Source:HGNC Symbol;Acc:3023]	Approved, Clinical and/or Preclinical
ENSG00000149305	HTR3B	5-hydroxytryptamine (serotonin) receptor 3B, ionotropic [Source:HGNC Symbol;Acc:5298]	Approved, Clinical and/or Preclinical
ENSG00000149403	GRIK4	glutamate receptor, ionotropic, kainate 4 [Source:HGNC Symbol;Acc:4582]	Approved, Clinical and/or Preclinical
ENSG00000149452	SLC22A8	solute carrier family 22 (organic anion transporter), member 8 [Source:HGNC Symbol;Acc:10972]	Approved, Clinical and/or Preclinical
ENSG00000150093	ITGB1	integrin, beta 1 (fibronectin receptor, beta polypeptide, antigen CD29 includes MDF2, MSK12) [Source:HGNC Symbol;Acc:6153]	Approved, Clinical and/or Preclinical
ENSG00000150594	ADRA2A	adrenoceptor alpha 2A [Source:HGNC Symbol;Acc:281]	Approved, Clinical and/or Preclinical
ENSG00000151062	CACNA2D4	calcium channel, voltage-dependent, alpha 2/delta subunit 4 [Source:HGNC Symbol;Acc:20202]	Approved, Clinical and/or Preclinical
ENSG00000151067	CACNA1C	calcium channel, voltage-dependent, L type, alpha 1C subunit [Source:HGNC Symbol;Acc:1390]	Approved, Clinical and/or Preclinical
ENSG00000151079	KCNA6	potassium voltage-gated channel, shaker-related subfamily, member 6 [Source:HGNC Symbol;Acc:6225]	Approved, Clinical and/or Preclinical
ENSG00000151090	THRB	thyroid hormone receptor, beta [Source:HGNC Symbol;Acc:11799]	Approved, Clinical and/or Preclinical
ENSG00000151366	NDUFC2	NADH dehydrogenase (ubiquinone) 1, subcomplex unknown, 2, 14.5kDa [Source:HGNC Symbol;Acc:7706]	Approved, Clinical and/or Preclinical
ENSG00000151577	DRD3	dopamine receptor D3 [Source:HGNC Symbol;Acc:3024]	Approved, Clinical and/or Preclinical
ENSG00000151617	EDNRA	endothelin receptor type A [Source:HGNC Symbol;Acc:3179]	Approved, Clinical and/or Preclinical
ENSG00000151623	NR3C2	nuclear receptor subfamily 3, group C, member 2 [Source:HGNC Symbol;Acc:7979]	Approved, Clinical and/or Preclinical
ENSG00000151834	GABRA2	gamma-aminobutyric acid (GABA) A receptor, alpha 2 [Source:HGNC Symbol;Acc:4076]	Approved, Clinical and/or Preclinical
ENSG00000152086	TUBA3E	tubulin, alpha 3e [Source:HGNC Symbol;Acc:20765]	Approved, Clinical and/or Preclinical
ENSG00000152270	PDE3B	phosphodiesterase 3B, cGMP-inhibited [Source:HGNC Symbol;Acc:8779]	Approved, Clinical and/or Preclinical
ENSG00000152402	GUCY1A2	guanylate cyclase 1, soluble, alpha 2 [Source:HGNC Symbol;Acc:4684]	Approved, Clinical and/or Preclinical
ENSG00000152578	GRIA4	glutamate receptor, ionotropic, AMPA 4 [Source:HGNC Symbol;Acc:4574]	Approved, Clinical and/or Preclinical
ENSG00000153253	SCN3A	sodium channel, voltage-gated, type III, alpha subunit [Source:HGNC Symbol;Acc:10590]	Approved, Clinical and/or Preclinical
ENSG00000153956	CACNA2D1	calcium channel, voltage-dependent, alpha 2/delta subunit 1 [Source:HGNC Symbol;Acc:1399]	Approved, Clinical and/or Preclinical
ENSG00000154229	PRKCA	protein kinase C, alpha [Source:HGNC Symbol;Acc:9393]	Approved, Clinical and/or Preclinical
ENSG00000154611	PSMA8	proteasome (prosome, macropain) subunit, alpha type, 8 [Source:HGNC Symbol;Acc:22985]	Approved, Clinical and/or Preclinical
ENSG00000154678	PDE1C	phosphodiesterase 1C, calmodulin-dependent 70kDa [Source:HGNC Symbol;Acc:8776]	Approved, Clinical and/or Preclinical
ENSG00000154928	EPHB1	EPH receptor B1 [Source:HGNC Symbol;Acc:3392]	Approved, Clinical and/or Preclinical
ENSG00000155511	GRIA1	glutamate receptor, ionotropic, AMPA 1 [Source:HGNC Symbol;Acc:4571]	Approved, Clinical and/or Preclinical
ENSG00000156486	KCNS2	potassium voltage-gated channel, delayed-rectifier, subfamily S, member 2 [Source:HGNC Symbol;Acc:6301]	Approved, Clinical and/or Preclinical
ENSG00000156738	MS4A1	membrane-spanning 4-domains, subfamily A, member 1 [Source:HGNC Symbol;Acc:7315]	Approved, Clinical and/or Preclinical
ENSG00000156973	PDE6D	phosphodiesterase 6D, cGMP-specific, rod, delta [Source:HGNC Symbol;Acc:8788]	Approved, Clinical and/or Preclinical
ENSG00000157103	SLC6A1	solute carrier family 6 (neurotransmitter transporter), member 1 [Source:HGNC Symbol;Acc:11042]	Approved, Clinical and/or Preclinical
ENSG00000157219	HTR5A	5-hydroxytryptamine (serotonin) receptor 5A, G protein-coupled [Source:HGNC Symbol;Acc:5300]	Approved, Clinical and/or Preclinical
ENSG00000157388	CACNA1D	calcium channel, voltage-dependent, L type, alpha 1D subunit [Source:HGNC Symbol;Acc:1391]	Approved, Clinical and/or Preclinical
ENSG00000157404	KIT	v-kit Hardy-Zuckerman 4 feline sarcoma viral oncogene homolog [Source:HGNC Symbol;Acc:6342]	Approved, Clinical and/or Preclinical
ENSG00000157445	CACNA2D3	calcium channel, voltage-dependent, alpha 2/delta subunit 3 [Source:HGNC Symbol;Acc:15460]	Approved, Clinical and/or Preclinical
ENSG00000157764	BRAF	v-raf murine sarcoma viral oncogene homolog B [Source:HGNC Symbol;Acc:1097]	Approved, Clinical and/or Preclinical
ENSG00000158125	XDH	xanthine dehydrogenase [Source:HGNC Symbol;Acc:12805]	Approved, Clinical and/or Preclinical
ENSG00000158445	KCNB1	potassium voltage-gated channel, Shab-related subfamily, member 1 [Source:HGNC Symbol;Acc:6231]	Approved, Clinical and/or Preclinical
ENSG00000158748	HTR6	5-hydroxytryptamine (serotonin) receptor 6, G protein-coupled [Source:HGNC Symbol;Acc:5301]	Approved, Clinical and/or Preclinical
ENSG00000158864	NDUFS2	NADH dehydrogenase (ubiquinone) Fe-S protein 2, 49kDa (NADH-coenzyme Q reductase) [Source:HGNC Symbol;Acc:7708]	Approved, Clinical and/or Preclinical
ENSG00000159110	IFNAR2	interferon (alpha, beta and omega) receptor 2 [Source:HGNC Symbol;Acc:5433]	Approved, Clinical and/or Preclinical
ENSG00000159128	IFNGR2	interferon gamma receptor 2 (interferon gamma transducer 1) [Source:HGNC Symbol;Acc:5440]	Approved, Clinical and/or Preclinical
ENSG00000159131	GART	phosphoribosylglycinamide formyltransferase, phosphoribosylglycinamide synthetase, phosphoribosylaminoimidazole synthetase [Source:HGNC Symbol;Acc:4163]	Approved, Clinical and/or Preclinical
ENSG00000159164	SV2A	synaptic vesicle glycoprotein 2A [Source:HGNC Symbol;Acc:20566]	Approved, Clinical and/or Preclinical
ENSG00000159352	PSMD4	proteasome (prosome, macropain) 26S subunit, non-ATPase, 4 [Source:HGNC Symbol;Acc:9561]	Approved, Clinical and/or Preclinical
ENSG00000159377	PSMB4	proteasome (prosome, macropain) subunit, beta type, 4 [Source:HGNC Symbol;Acc:9541]	Approved, Clinical and/or Preclinical
ENSG00000159640	ACE	angiotensin I converting enzyme [Source:HGNC Symbol;Acc:2707]	Approved, Clinical and/or Preclinical
ENSG00000160013	PTGIR	prostaglandin I2 (prostacyclin) receptor (IP) [Source:HGNC Symbol;Acc:9602]	Approved, Clinical and/or Preclinical
ENSG00000160191	PDE9A	phosphodiesterase 9A [Source:HGNC Symbol;Acc:8795]	Approved, Clinical and/or Preclinical
ENSG00000160194	NDUFV3	NADH dehydrogenase (ubiquinone) flavoprotein 3, 10kDa [Source:HGNC Symbol;Acc:7719]	Approved, Clinical and/or Preclinical
ENSG00000160255	ITGB2	integrin, beta 2 (complement component 3 receptor 3 and 4 subunit) [Source:HGNC Symbol;Acc:6155]	Approved, Clinical and/or Preclinical
ENSG00000160654	CD3G	CD3g molecule, gamma (CD3-TCR complex) [Source:HGNC Symbol;Acc:1675]	Approved, Clinical and/or Preclinical
ENSG00000160712	IL6R	interleukin 6 receptor [Source:HGNC Symbol;Acc:6019]	Approved, Clinical and/or Preclinical
ENSG00000160716	CHRNB2	cholinergic receptor, nicotinic, beta 2 (neuronal) [Source:HGNC Symbol;Acc:1962]	Approved, Clinical and/or Preclinical
ENSG00000160752	FDPS	farnesyl diphosphate synthase [Source:HGNC Symbol;Acc:3631]	Approved, Clinical and/or Preclinical
ENSG00000160791	CCR5	chemokine (C-C motif) receptor 5 (gene/pseudogene) [Source:HGNC Symbol;Acc:1606]	Approved, Clinical and/or Preclinical
ENSG00000160801	PTH1R	parathyroid hormone 1 receptor [Source:HGNC Symbol;Acc:9608]	Approved, Clinical and/or Preclinical
ENSG00000160867	FGFR4	fibroblast growth factor receptor 4 [Source:HGNC Symbol;Acc:3691]	Approved, Clinical and/or Preclinical
ENSG00000160868	CYP3A4	cytochrome P450, family 3, subfamily A, polypeptide 4 [Source:HGNC Symbol;Acc:2637]	Approved, Clinical and/or Preclinical
ENSG00000160870	CYP3A7	cytochrome P450, family 3, subfamily A, polypeptide 7 [Source:HGNC Symbol;Acc:2640]	Approved, Clinical and/or Preclinical
ENSG00000160882	CYP11B1	cytochrome P450, family 11, subfamily B, polypeptide 1 [Source:HGNC Symbol;Acc:2591]	Approved, Clinical and/or Preclinical
ENSG00000160951	PTGER1	prostaglandin E receptor 1 (subtype EP1), 42kDa [Source:HGNC Symbol;Acc:9593]	Approved, Clinical and/or Preclinical
ENSG00000161057	PSMC2	proteasome (prosome, macropain) 26S subunit, ATPase, 2 [Source:HGNC Symbol;Acc:9548]	Approved, Clinical and/or Preclinical
ENSG00000161509	GRIN2C	glutamate receptor, ionotropic, N-methyl D-aspartate 2C [Source:HGNC Symbol;Acc:4587]	Approved, Clinical and/or Preclinical
ENSG00000162009	SSTR5	somatostatin receptor 5 [Source:HGNC Symbol;Acc:11334]	Approved, Clinical and/or Preclinical
ENSG00000162434	JAK1	Janus kinase 1 [Source:HGNC Symbol;Acc:6190]	Approved, Clinical and/or Preclinical
ENSG00000162733	DDR2	discoidin domain receptor tyrosine kinase 2 [Source:HGNC Symbol;Acc:2731]	Approved, Clinical and/or Preclinical
ENSG00000162975	KCNF1	potassium voltage-gated channel, subfamily F, member 1 [Source:HGNC Symbol;Acc:6246]	Approved, Clinical and/or Preclinical
ENSG00000163285	GABRG1	gamma-aminobutyric acid (GABA) A receptor, gamma 1 [Source:HGNC Symbol;Acc:4086]	Approved, Clinical and/or Preclinical
ENSG00000163288	GABRB1	gamma-aminobutyric acid (GABA) A receptor, beta 1 [Source:HGNC Symbol;Acc:4081]	Approved, Clinical and/or Preclinical
ENSG00000163359	COL6A3	collagen, type VI, alpha 3 [Source:HGNC Symbol;Acc:2213]	Approved, Clinical and/or Preclinical
ENSG00000163399	ATP1A1	ATPase, Na+/K+ transporting, alpha 1 polypeptide [Source:HGNC Symbol;Acc:799]	Approved, Clinical and/or Preclinical
ENSG00000163485	ADORA1	adenosine A1 receptor [Source:HGNC Symbol;Acc:262]	Approved, Clinical and/or Preclinical
ENSG00000163517	HDAC11	histone deacetylase 11 [Source:HGNC Symbol;Acc:19086]	Approved, Clinical and/or Preclinical
ENSG00000163558	PRKCI	protein kinase C, iota [Source:HGNC Symbol;Acc:9404]	Approved, Clinical and/or Preclinical
ENSG00000163599	CTLA4	cytotoxic T-lymphocyte-associated protein 4 [Source:HGNC Symbol;Acc:2505]	Approved, Clinical and/or Preclinical
ENSG00000163636	PSMD6	proteasome (prosome, macropain) 26S subunit, non-ATPase, 6 [Source:HGNC Symbol;Acc:9564]	Approved, Clinical and/or Preclinical
ENSG00000163873	GRIK3	glutamate receptor, ionotropic, kainate 3 [Source:HGNC Symbol;Acc:4581]	Approved, Clinical and/or Preclinical
ENSG00000163932	PRKCD	protein kinase C, delta [Source:HGNC Symbol;Acc:9399]	Approved, Clinical and/or Preclinical
ENSG00000164116	GUCY1A3	guanylate cyclase 1, soluble, alpha 3 [Source:HGNC Symbol;Acc:4685]	Approved, Clinical and/or Preclinical
ENSG00000164182	NDUFAF2	NADH dehydrogenase (ubiquinone) complex I, assembly factor 2 [Source:HGNC Symbol;Acc:28086]	Approved, Clinical and/or Preclinical
ENSG00000164258	NDUFS4	NADH dehydrogenase (ubiquinone) Fe-S protein 4, 18kDa (NADH-coenzyme Q reductase) [Source:HGNC Symbol;Acc:7711]	Approved, Clinical and/or Preclinical
ENSG00000164270	HTR4	5-hydroxytryptamine (serotonin) receptor 4, G protein-coupled [Source:HGNC Symbol;Acc:5299]	Approved, Clinical and/or Preclinical
ENSG00000164344	KLKB1	kallikrein B, plasma (Fletcher factor) 1 [Source:HGNC Symbol;Acc:6371]	Approved, Clinical and/or Preclinical
ENSG00000164418	GRIK2	glutamate receptor, ionotropic, kainate 2 [Source:HGNC Symbol;Acc:4580]	Approved, Clinical and/or Preclinical
ENSG00000164692	COL1A2	collagen, type I, alpha 2 [Source:HGNC Symbol;Acc:2198]	Approved, Clinical and/or Preclinical
ENSG00000164794	KCNV1	potassium channel, subfamily V, member 1 [Source:HGNC Symbol;Acc:18861]	Approved, Clinical and/or Preclinical
ENSG00000165025	SYK	spleen tyrosine kinase [Source:HGNC Symbol;Acc:11491]	Approved, Clinical and/or Preclinical
ENSG00000165029	ABCA1	ATP-binding cassette, sub-family A (ABC1), member 1 [Source:HGNC Symbol;Acc:29]	Approved, Clinical and/or Preclinical
ENSG00000165264	NDUFB6	NADH dehydrogenase (ubiquinone) 1 beta subcomplex, 6, 17kDa [Source:HGNC Symbol;Acc:7701]	Approved, Clinical and/or Preclinical
ENSG00000165409	TSHR	thyroid stimulating hormone receptor [Source:HGNC Symbol;Acc:12373]	Approved, Clinical and/or Preclinical
ENSG00000165646	SLC18A2	solute carrier family 18 (vesicular monoamine transporter), member 2 [Source:HGNC Symbol;Acc:10935]	Approved, Clinical and/or Preclinical
ENSG00000165731	RET	ret proto-oncogene [Source:HGNC Symbol;Acc:9967]	Approved, Clinical and/or Preclinical
ENSG00000165916	PSMC3	proteasome (prosome, macropain) 26S subunit, ATPase, 3 [Source:HGNC Symbol;Acc:9549]	Approved, Clinical and/or Preclinical
ENSG00000165995	CACNB2	calcium channel, voltage-dependent, beta 2 subunit [Source:HGNC Symbol;Acc:1402]	Approved, Clinical and/or Preclinical
ENSG00000166006	KCNC2	potassium voltage-gated channel, Shaw-related subfamily, member 2 [Source:HGNC Symbol;Acc:6234]	Approved, Clinical and/or Preclinical
ENSG00000166136	NDUFB8	NADH dehydrogenase (ubiquinone) 1 beta subcomplex, 8, 19kDa [Source:HGNC Symbol;Acc:7703]	Approved, Clinical and/or Preclinical
ENSG00000166148	AVPR1A	arginine vasopressin receptor 1A [Source:HGNC Symbol;Acc:895]	Approved, Clinical and/or Preclinical
ENSG00000166206	GABRB3	gamma-aminobutyric acid (GABA) A receptor, beta 3 [Source:HGNC Symbol;Acc:4083]	Approved, Clinical and/or Preclinical
ENSG00000166501	PRKCB	protein kinase C, beta [Source:HGNC Symbol;Acc:9395]	Approved, Clinical and/or Preclinical
ENSG00000166603	MC4R	melanocortin 4 receptor [Source:HGNC Symbol;Acc:6932]	Approved, Clinical and/or Preclinical
ENSG00000166736	HTR3A	5-hydroxytryptamine (serotonin) receptor 3A, ionotropic [Source:HGNC Symbol;Acc:5297]	Approved, Clinical and/or Preclinical
ENSG00000166828	SCNN1G	sodium channel, non-voltage-gated 1, gamma subunit [Source:HGNC Symbol;Acc:10602]	Approved, Clinical and/or Preclinical
ENSG00000166862	CACNG2	calcium channel, voltage-dependent, gamma subunit 2 [Source:HGNC Symbol;Acc:1406]	Approved, Clinical and/or Preclinical
ENSG00000167286	CD3D	CD3d molecule, delta (CD3-TCR complex) [Source:HGNC Symbol;Acc:1673]	Approved, Clinical and/or Preclinical
ENSG00000167325	RRM1	ribonucleotide reductase M1 [Source:HGNC Symbol;Acc:10451]	Approved, Clinical and/or Preclinical
ENSG00000167397	VKORC1	vitamin K epoxide reductase complex, subunit 1 [Source:HGNC Symbol;Acc:23663]	Approved, Clinical and/or Preclinical
ENSG00000167434	CA4	carbonic anhydrase IV [Source:HGNC Symbol;Acc:1375]	Approved, Clinical and/or Preclinical
ENSG00000167535	CACNB3	calcium channel, voltage-dependent, beta 3 subunit [Source:HGNC Symbol;Acc:1403]	Approved, Clinical and/or Preclinical
ENSG00000167552	TUBA1A	tubulin, alpha 1a [Source:HGNC Symbol;Acc:20766]	Approved, Clinical and/or Preclinical
ENSG00000167553	TUBA1C	tubulin, alpha 1c [Source:HGNC Symbol;Acc:20768]	Approved, Clinical and/or Preclinical
ENSG00000167601	AXL	AXL receptor tyrosine kinase [Source:HGNC Symbol;Acc:905]	Approved, Clinical and/or Preclinical
ENSG00000167658	EEF2	eukaryotic translation elongation factor 2 [Source:HGNC Symbol;Acc:3214]	Approved, Clinical and/or Preclinical
ENSG00000167792	NDUFV1	NADH dehydrogenase (ubiquinone) flavoprotein 1, 51kDa [Source:HGNC Symbol;Acc:7716]	Approved, Clinical and/or Preclinical
ENSG00000167941	SOST	sclerostin [Source:HGNC Symbol;Acc:13771]	Approved, Clinical and/or Preclinical
ENSG00000167986	DDB1	damage-specific DNA binding protein 1, 127kDa [Source:HGNC Symbol;Acc:2717]	Approved, Clinical and/or Preclinical
ENSG00000168065	SLC22A11	solute carrier family 22 (organic anion/urate transporter), member 11 [Source:HGNC Symbol;Acc:18120]	Approved, Clinical and/or Preclinical
ENSG00000168263	KCNV2	potassium channel, subfamily V, member 2 [Source:HGNC Symbol;Acc:19698]	Approved, Clinical and/or Preclinical
ENSG00000168356	SCN11A	sodium channel, voltage-gated, type XI, alpha subunit [Source:HGNC Symbol;Acc:10583]	Approved, Clinical and/or Preclinical
ENSG00000168398	BDKRB2	bradykinin receptor B2 [Source:HGNC Symbol;Acc:1030]	Approved, Clinical and/or Preclinical
ENSG00000168412	MTNR1A	melatonin receptor 1A [Source:HGNC Symbol;Acc:7463]	Approved, Clinical and/or Preclinical
ENSG00000168418	KCNG4	potassium voltage-gated channel, subfamily G, member 4 [Source:HGNC Symbol;Acc:19697]	Approved, Clinical and/or Preclinical
ENSG00000168447	SCNN1B	sodium channel, non-voltage-gated 1, beta subunit [Source:HGNC Symbol;Acc:10600]	Approved, Clinical and/or Preclinical
ENSG00000168522	FNTA	farnesyltransferase, CAAX box, alpha [Source:HGNC Symbol;Acc:3782]	Approved, Clinical and/or Preclinical
ENSG00000168539	CHRM1	cholinergic receptor, muscarinic 1 [Source:HGNC Symbol;Acc:1950]	Approved, Clinical and/or Preclinical
ENSG00000168542	COL3A1	collagen, type III, alpha 1 [Source:HGNC Symbol;Acc:2201]	Approved, Clinical and/or Preclinical
ENSG00000168653	NDUFS5	NADH dehydrogenase (ubiquinone) Fe-S protein 5, 15kDa (NADH-coenzyme Q reductase) [Source:HGNC Symbol;Acc:7712]	Approved, Clinical and/or Preclinical
ENSG00000168748	CA7	carbonic anhydrase VII [Source:HGNC Symbol;Acc:1381]	Approved, Clinical and/or Preclinical
ENSG00000168811	IL12A	interleukin 12A (natural killer cell stimulatory factor 1, cytotoxic lymphocyte maturation factor 1, p35) [Source:HGNC Symbol;Acc:5969]	Approved, Clinical and/or Preclinical
ENSG00000168830	HTR1E	5-hydroxytryptamine (serotonin) receptor 1E, G protein-coupled [Source:HGNC Symbol;Acc:5291]	Approved, Clinical and/or Preclinical
ENSG00000169031	COL4A3	collagen, type IV, alpha 3 (Goodpasture antigen) [Source:HGNC Symbol;Acc:2204]	Approved, Clinical and/or Preclinical
ENSG00000169032	MAP2K1	mitogen-activated protein kinase kinase 1 [Source:HGNC Symbol;Acc:6840]	Approved, Clinical and/or Preclinical
ENSG00000169083	AR	androgen receptor [Source:HGNC Symbol;Acc:644]	Approved, Clinical and/or Preclinical
ENSG00000169174	PCSK9	proprotein convertase subtilisin/kexin type 9 [Source:HGNC Symbol;Acc:20001]	Approved, Clinical and/or Preclinical
ENSG00000169252	ADRB2	adrenoceptor beta 2, surface [Source:HGNC Symbol;Acc:286]	Approved, Clinical and/or Preclinical
ENSG00000169313	P2RY12	purinergic receptor P2Y, G-protein coupled, 12 [Source:HGNC Symbol;Acc:18124]	Approved, Clinical and/or Preclinical
ENSG00000169418	NPR1	natriuretic peptide receptor A/guanylate cyclase A (atrionatriuretic peptide receptor A) [Source:HGNC Symbol;Acc:7943]	Approved, Clinical and/or Preclinical
ENSG00000169427	KCNK9	potassium channel, subfamily K, member 9 [Source:HGNC Symbol;Acc:6283]	Approved, Clinical and/or Preclinical
ENSG00000169432	SCN9A	sodium channel, voltage-gated, type IX, alpha subunit [Source:HGNC Symbol;Acc:10597]	Approved, Clinical and/or Preclinical
ENSG00000169442	CD52	CD52 molecule [Source:HGNC Symbol;Acc:1804]	Approved, Clinical and/or Preclinical
ENSG00000169676	DRD5	dopamine receptor D5 [Source:HGNC Symbol;Acc:3026]	Approved, Clinical and/or Preclinical
ENSG00000170175	CHRNB1	cholinergic receptor, nicotinic, beta 1 (muscle) [Source:HGNC Symbol;Acc:1961]	Approved, Clinical and/or Preclinical
ENSG00000170214	ADRA1B	adrenoceptor alpha 1B [Source:HGNC Symbol;Acc:278]	Approved, Clinical and/or Preclinical
ENSG00000170425	ADORA2B	adenosine A2b receptor [Source:HGNC Symbol;Acc:264]	Approved, Clinical and/or Preclinical
ENSG00000170745	KCNS3	potassium voltage-gated channel, delayed-rectifier, subfamily S, member 3 [Source:HGNC Symbol;Acc:6302]	Approved, Clinical and/or Preclinical
ENSG00000170906	NDUFA3	NADH dehydrogenase (ubiquinone) 1 alpha subcomplex, 3, 9kDa [Source:HGNC Symbol;Acc:7686]	Approved, Clinical and/or Preclinical
ENSG00000170989	S1PR1	sphingosine-1-phosphate receptor 1 [Source:HGNC Symbol;Acc:3165]	Approved, Clinical and/or Preclinical
ENSG00000171094	ALK	anaplastic lymphoma receptor tyrosine kinase [Source:HGNC Symbol;Acc:427]	Approved, Clinical and/or Preclinical
ENSG00000171105	INSR	insulin receptor [Source:HGNC Symbol;Acc:6091]	Approved, Clinical and/or Preclinical
ENSG00000171126	KCNG3	potassium voltage-gated channel, subfamily G, member 3 [Source:HGNC Symbol;Acc:18306]	Approved, Clinical and/or Preclinical
ENSG00000171132	PRKCE	protein kinase C, epsilon [Source:HGNC Symbol;Acc:9401]	Approved, Clinical and/or Preclinical
ENSG00000171189	GRIK1	glutamate receptor, ionotropic, kainate 1 [Source:HGNC Symbol;Acc:4579]	Approved, Clinical and/or Preclinical
ENSG00000171298	GAA	glucosidase, alpha; acid [Source:HGNC Symbol;Acc:4065]	Approved, Clinical and/or Preclinical
ENSG00000171303	KCNK3	potassium channel, subfamily K, member 3 [Source:HGNC Symbol;Acc:6278]	Approved, Clinical and/or Preclinical
ENSG00000171385	KCND3	potassium voltage-gated channel, Shal-related subfamily, member 3 [Source:HGNC Symbol;Acc:6239]	Approved, Clinical and/or Preclinical
ENSG00000171408	PDE7B	phosphodiesterase 7B [Source:HGNC Symbol;Acc:8792]	Approved, Clinical and/or Preclinical
ENSG00000171502	COL24A1	collagen, type XXIV, alpha 1 [Source:HGNC Symbol;Acc:20821]	Approved, Clinical and/or Preclinical
ENSG00000171557	FGG	fibrinogen gamma chain [Source:HGNC Symbol;Acc:3694]	Approved, Clinical and/or Preclinical
ENSG00000171560	FGA	fibrinogen alpha chain [Source:HGNC Symbol;Acc:3661]	Approved, Clinical and/or Preclinical
ENSG00000171564	FGB	fibrinogen beta chain [Source:HGNC Symbol;Acc:3662]	Approved, Clinical and/or Preclinical
ENSG00000171608	PIK3CD	phosphatidylinositol-4,5-bisphosphate 3-kinase, catalytic subunit delta [Source:HGNC Symbol;Acc:8977]	Approved, Clinical and/or Preclinical
ENSG00000171720	HDAC3	histone deacetylase 3 [Source:HGNC Symbol;Acc:4854]	Approved, Clinical and/or Preclinical
ENSG00000171759	PAH	phenylalanine hydroxylase [Source:HGNC Symbol;Acc:8582]	Approved, Clinical and/or Preclinical
ENSG00000171791	BCL2	B-cell CLL/lymphoma 2 [Source:HGNC Symbol;Acc:990]	Approved, Clinical and/or Preclinical
ENSG00000171848	RRM2	ribonucleotide reductase M2 [Source:HGNC Symbol;Acc:10452]	Approved, Clinical and/or Preclinical
ENSG00000171873	ADRA1D	adrenoceptor alpha 1D [Source:HGNC Symbol;Acc:280]	Approved, Clinical and/or Preclinical
ENSG00000172037	LAMB2	laminin, beta 2 (laminin S) [Source:HGNC Symbol;Acc:6487]	Approved, Clinical and/or Preclinical
ENSG00000172572	PDE3A	phosphodiesterase 3A, cGMP-inhibited [Source:HGNC Symbol;Acc:8778]	Approved, Clinical and/or Preclinical
ENSG00000172752	COL6A5	collagen, type VI, alpha 5 [Source:HGNC Symbol;Acc:26674]	Approved, Clinical and/or Preclinical
ENSG00000172819	RARG	retinoic acid receptor, gamma [Source:HGNC Symbol;Acc:9866]	Approved, Clinical and/or Preclinical
ENSG00000173198	CYSLTR1	cysteinyl leukotriene receptor 1 [Source:HGNC Symbol;Acc:17451]	Approved, Clinical and/or Preclinical
ENSG00000173692	PSMD1	proteasome (prosome, macropain) 26S subunit, non-ATPase, 1 [Source:HGNC Symbol;Acc:9554]	Approved, Clinical and/or Preclinical
ENSG00000173826	KCNH6	potassium voltage-gated channel, subfamily H (eag-related), member 6 [Source:HGNC Symbol;Acc:18862]	Approved, Clinical and/or Preclinical
ENSG00000173876	TUBB8	tubulin, beta 8 class VIII [Source:HGNC Symbol;Acc:20773]	Approved, Clinical and/or Preclinical
ENSG00000174175	SELP	selectin P (granule membrane protein 140kDa, antigen CD62) [Source:HGNC Symbol;Acc:10721]	Approved, Clinical and/or Preclinical
ENSG00000174886	NDUFA11	NADH dehydrogenase (ubiquinone) 1 alpha subcomplex, 11, 14.7kDa [Source:HGNC Symbol;Acc:20371]	Approved, Clinical and/or Preclinical
ENSG00000175166	PSMD2	proteasome (prosome, macropain) 26S subunit, non-ATPase, 2 [Source:HGNC Symbol;Acc:9559]	Approved, Clinical and/or Preclinical
ENSG00000175482	POLD4	polymerase (DNA-directed), delta 4, accessory subunit [Source:HGNC Symbol;Acc:14106]	Approved, Clinical and/or Preclinical
ENSG00000175535	PNLIP	pancreatic lipase [Source:HGNC Symbol;Acc:9155]	Approved, Clinical and/or Preclinical
ENSG00000175868	CALCB	calcitonin-related polypeptide beta [Source:HGNC Symbol;Acc:1438]	Approved, Clinical and/or Preclinical
ENSG00000176014	TUBB6	tubulin, beta 6 class V [Source:HGNC Symbol;Acc:20776]	Approved, Clinical and/or Preclinical
ENSG00000176105	YES1	v-yes-1 Yamaguchi sarcoma viral oncogene homolog 1 [Source:HGNC Symbol;Acc:12841]	Approved, Clinical and/or Preclinical
ENSG00000176884	GRIN1	glutamate receptor, ionotropic, N-methyl D-aspartate 1 [Source:HGNC Symbol;Acc:4584]	Approved, Clinical and/or Preclinical
ENSG00000176890	TYMS	thymidylate synthetase [Source:HGNC Symbol;Acc:12441]	Approved, Clinical and/or Preclinical
ENSG00000177084	POLE	polymerase (DNA directed), epsilon, catalytic subunit [Source:HGNC Symbol;Acc:9177]	Approved, Clinical and/or Preclinical
ENSG00000177272	KCNA3	potassium voltage-gated channel, shaker-related subfamily, member 3 [Source:HGNC Symbol;Acc:6221]	Approved, Clinical and/or Preclinical
ENSG00000177301	KCNA2	potassium voltage-gated channel, shaker-related subfamily, member 2 [Source:HGNC Symbol;Acc:6220]	Approved, Clinical and/or Preclinical
ENSG00000177455	CD19	CD19 molecule [Source:HGNC Symbol;Acc:1633]	Approved, Clinical and/or Preclinical
ENSG00000177663	IL17RA	interleukin 17 receptor A [Source:HGNC Symbol;Acc:5985]	Approved, Clinical and/or Preclinical
ENSG00000178035	IMPDH2	IMP (inosine 5'-monophosphate) dehydrogenase 2 [Source:HGNC Symbol;Acc:6053]	Approved, Clinical and/or Preclinical
ENSG00000178057	NDUFAF3	NADH dehydrogenase (ubiquinone) complex I, assembly factor 3 [Source:HGNC Symbol;Acc:29918]	Approved, Clinical and/or Preclinical
ENSG00000178084	HTR3C	5-hydroxytryptamine (serotonin) receptor 3C, ionotropic [Source:HGNC Symbol;Acc:24003]	Approved, Clinical and/or Preclinical
ENSG00000178127	NDUFV2	NADH dehydrogenase (ubiquinone) flavoprotein 2, 24kDa [Source:HGNC Symbol;Acc:7717]	Approved, Clinical and/or Preclinical
ENSG00000178342	KCNG2	potassium voltage-gated channel, subfamily G, member 2 [Source:HGNC Symbol;Acc:6249]	Approved, Clinical and/or Preclinical
ENSG00000178394	HTR1A	5-hydroxytryptamine (serotonin) receptor 1A, G protein-coupled [Source:HGNC Symbol;Acc:5286]	Approved, Clinical and/or Preclinical
ENSG00000178568	ERBB4	v-erb-b2 avian erythroblastic leukemia viral oncogene homolog 4 [Source:HGNC Symbol;Acc:3432]	Approved, Clinical and/or Preclinical
ENSG00000179097	HTR1F	5-hydroxytryptamine (serotonin) receptor 1F, G protein-coupled [Source:HGNC Symbol;Acc:5292]	Approved, Clinical and/or Preclinical
ENSG00000179546	HTR1D	5-hydroxytryptamine (serotonin) receptor 1D, G protein-coupled [Source:HGNC Symbol;Acc:5289]	Approved, Clinical and/or Preclinical
ENSG00000180176	TH	tyrosine hydroxylase [Source:HGNC Symbol;Acc:11782]	Approved, Clinical and/or Preclinical
ENSG00000180210	F2	coagulation factor II (thrombin) [Source:HGNC Symbol;Acc:3535]	Approved, Clinical and/or Preclinical
ENSG00000180616	SSTR2	somatostatin receptor 2 [Source:HGNC Symbol;Acc:11331]	Approved, Clinical and/or Preclinical
ENSG00000180739	S1PR5	sphingosine-1-phosphate receptor 5 [Source:HGNC Symbol;Acc:14299]	Approved, Clinical and/or Preclinical
ENSG00000180914	OXTR	oxytocin receptor [Source:HGNC Symbol;Acc:8529]	Approved, Clinical and/or Preclinical
ENSG00000181072	CHRM2	cholinergic receptor, muscarinic 2 [Source:HGNC Symbol;Acc:1951]	Approved, Clinical and/or Preclinical
ENSG00000181104	F2R	coagulation factor II (thrombin) receptor [Source:HGNC Symbol;Acc:3537]	Approved, Clinical and/or Preclinical
ENSG00000182255	KCNA4	potassium voltage-gated channel, shaker-related subfamily, member 4 [Source:HGNC Symbol;Acc:6222]	Approved, Clinical and/or Preclinical
ENSG00000182256	GABRG3	gamma-aminobutyric acid (GABA) A receptor, gamma 3 [Source:HGNC Symbol;Acc:4088]	Approved, Clinical and/or Preclinical
ENSG00000182333	LIPF	lipase, gastric [Source:HGNC Symbol;Acc:6622]	Approved, Clinical and/or Preclinical
ENSG00000182389	CACNB4	calcium channel, voltage-dependent, beta 4 subunit [Source:HGNC Symbol;Acc:1404]	Approved, Clinical and/or Preclinical
ENSG00000182578	CSF1R	colony stimulating factor 1 receptor [Source:HGNC Symbol;Acc:2433]	Approved, Clinical and/or Preclinical
ENSG00000182580	EPHB3	EPH receptor B3 [Source:HGNC Symbol;Acc:3394]	Approved, Clinical and/or Preclinical
ENSG00000182674	KCNB2	potassium voltage-gated channel, Shab-related subfamily, member 2 [Source:HGNC Symbol;Acc:6232]	Approved, Clinical and/or Preclinical
ENSG00000182866	LCK	lymphocyte-specific protein tyrosine kinase [Source:HGNC Symbol;Acc:6524]	Approved, Clinical and/or Preclinical
ENSG00000182871	COL18A1	collagen, type XVIII, alpha 1 [Source:HGNC Symbol;Acc:2195]	Approved, Clinical and/or Preclinical
ENSG00000183044	ABAT	4-aminobutyrate aminotransferase [Source:HGNC Symbol;Acc:23]	Approved, Clinical and/or Preclinical
ENSG00000183317	EPHA10	EPH receptor A10 [Source:HGNC Symbol;Acc:19987]	Approved, Clinical and/or Preclinical
ENSG00000183454	GRIN2A	glutamate receptor, ionotropic, N-methyl D-aspartate 2A [Source:HGNC Symbol;Acc:4585]	Approved, Clinical and/or Preclinical
ENSG00000183473	SSTR3	somatostatin receptor 3 [Source:HGNC Symbol;Acc:11332]	Approved, Clinical and/or Preclinical
ENSG00000183648	NDUFB1	NADH dehydrogenase (ubiquinone) 1 beta subcomplex, 1, 7kDa [Source:HGNC Symbol;Acc:7695]	Approved, Clinical and/or Preclinical
ENSG00000183813	CCR4	chemokine (C-C motif) receptor 4 [Source:HGNC Symbol;Acc:1605]	Approved, Clinical and/or Preclinical
ENSG00000183873	SCN5A	sodium channel, voltage-gated, type V, alpha subunit [Source:HGNC Symbol;Acc:10593]	Approved, Clinical and/or Preclinical
ENSG00000183960	KCNH8	potassium voltage-gated channel, subfamily H (eag-related), member 8 [Source:HGNC Symbol;Acc:18864]	Approved, Clinical and/or Preclinical
ENSG00000184156	KCNQ3	potassium voltage-gated channel, KQT-like subfamily, member 3 [Source:HGNC Symbol;Acc:6297]	Approved, Clinical and/or Preclinical
ENSG00000184160	ADRA2C	adrenoceptor alpha 2C [Source:HGNC Symbol;Acc:283]	Approved, Clinical and/or Preclinical
ENSG00000184292	TACSTD2	tumor-associated calcium signal transducer 2 [Source:HGNC Symbol;Acc:11530]	Approved, Clinical and/or Preclinical
ENSG00000184304	PRKD1	protein kinase D1 [Source:HGNC Symbol;Acc:9407]	Approved, Clinical and/or Preclinical
ENSG00000184408	KCND2	potassium voltage-gated channel, Shal-related subfamily, member 2 [Source:HGNC Symbol;Acc:6238]	Approved, Clinical and/or Preclinical
ENSG00000184428	TOP1MT	topoisomerase (DNA) I, mitochondrial [Source:HGNC Symbol;Acc:29787]	Approved, Clinical and/or Preclinical
ENSG00000184588	PDE4B	phosphodiesterase 4B, cAMP-specific [Source:HGNC Symbol;Acc:8781]	Approved, Clinical and/or Preclinical
ENSG00000184611	KCNH7	potassium voltage-gated channel, subfamily H (eag-related), member 7 [Source:HGNC Symbol;Acc:18863]	Approved, Clinical and/or Preclinical
ENSG00000184752	NDUFA12	NADH dehydrogenase (ubiquinone) 1 alpha subcomplex, 12 [Source:HGNC Symbol;Acc:23987]	Approved, Clinical and/or Preclinical
ENSG00000184845	DRD1	dopamine receptor D1 [Source:HGNC Symbol;Acc:3020]	Approved, Clinical and/or Preclinical
ENSG00000184983	NDUFA6	NADH dehydrogenase (ubiquinone) 1 alpha subcomplex, 6, 14kDa [Source:HGNC Symbol;Acc:7690]	Approved, Clinical and/or Preclinical
ENSG00000185231	MC2R	melanocortin 2 receptor (adrenocorticotropic hormone) [Source:HGNC Symbol;Acc:6930]	Approved, Clinical and/or Preclinical
ENSG00000185291	IL3RA	interleukin 3 receptor, alpha (low affinity) [Source:HGNC Symbol;Acc:6012]	Approved, Clinical and/or Preclinical
ENSG00000185313	SCN10A	sodium channel, voltage-gated, type X, alpha subunit [Source:HGNC Symbol;Acc:10582]	Approved, Clinical and/or Preclinical
ENSG00000185386	MAPK11	mitogen-activated protein kinase 11 [Source:HGNC Symbol;Acc:6873]	Approved, Clinical and/or Preclinical
ENSG00000185527	PDE6G	phosphodiesterase 6G, cGMP-specific, rod, gamma [Source:HGNC Symbol;Acc:8789]	Approved, Clinical and/or Preclinical
ENSG00000185624	P4HB	prolyl 4-hydroxylase, beta polypeptide [Source:HGNC Symbol;Acc:8548]	Approved, Clinical and/or Preclinical
ENSG00000185627	PSMD13	proteasome (prosome, macropain) 26S subunit, non-ATPase, 13 [Source:HGNC Symbol;Acc:9558]	Approved, Clinical and/or Preclinical
ENSG00000185633	NDUFA4L2	NADH dehydrogenase (ubiquinone) 1 alpha subcomplex, 4-like 2 [Source:HGNC Symbol;Acc:29836]	Approved, Clinical and/or Preclinical
ENSG00000185760	KCNQ5	potassium voltage-gated channel, KQT-like subfamily, member 5 [Source:HGNC Symbol;Acc:6299]	Approved, Clinical and/or Preclinical
ENSG00000186009	ATP4B	ATPase, H+/K+ exchanging, beta polypeptide [Source:HGNC Symbol;Acc:820]	Approved, Clinical and/or Preclinical
ENSG00000186010	NDUFA13	NADH dehydrogenase (ubiquinone) 1 alpha subcomplex, 13 [Source:HGNC Symbol;Acc:17194]	Approved, Clinical and/or Preclinical
ENSG00000186038	HTR3E	5-hydroxytryptamine (serotonin) receptor 3E, ionotropic [Source:HGNC Symbol;Acc:24005]	Approved, Clinical and/or Preclinical
ENSG00000186090	HTR3D	5-hydroxytryptamine (serotonin) receptor 3D, ionotropic [Source:HGNC Symbol;Acc:24004]	Approved, Clinical and/or Preclinical
ENSG00000186297	GABRA5	gamma-aminobutyric acid (GABA) A receptor, alpha 5 [Source:HGNC Symbol;Acc:4079]	Approved, Clinical and/or Preclinical
ENSG00000186350	RXRA	retinoid X receptor, alpha [Source:HGNC Symbol;Acc:10477]	Approved, Clinical and/or Preclinical
ENSG00000186642	PDE2A	phosphodiesterase 2A, cGMP-stimulated [Source:HGNC Symbol;Acc:8777]	Approved, Clinical and/or Preclinical
ENSG00000186716	BCR	breakpoint cluster region [Source:HGNC Symbol;Acc:1014]	Approved, Clinical and/or Preclinical
ENSG00000186951	PPARA	peroxisome proliferator-activated receptor alpha [Source:HGNC Symbol;Acc:9232]	Approved, Clinical and/or Preclinical
ENSG00000187266	EPOR	erythropoietin receptor [Source:HGNC Symbol;Acc:3416]	Approved, Clinical and/or Preclinical
ENSG00000187486	KCNJ11	potassium inwardly-rectifying channel, subfamily J, member 11 [Source:HGNC Symbol;Acc:6257]	Approved, Clinical and/or Preclinical
ENSG00000187498	COL4A1	collagen, type IV, alpha 1 [Source:HGNC Symbol;Acc:2202]	Approved, Clinical and/or Preclinical
ENSG00000187730	GABRD	gamma-aminobutyric acid (GABA) A receptor, delta [Source:HGNC Symbol;Acc:4084]	Approved, Clinical and/or Preclinical
ENSG00000188153	COL4A5	collagen, type IV, alpha 5 [Source:HGNC Symbol;Acc:2207]	Approved, Clinical and/or Preclinical
ENSG00000188229	TUBB4B	tubulin, beta 4B class IVb [Source:HGNC Symbol;Acc:20771]	Approved, Clinical and/or Preclinical
ENSG00000188389	PDCD1	programmed cell death 1 [Source:HGNC Symbol;Acc:8760]	Approved, Clinical and/or Preclinical
ENSG00000188536	HBA2	hemoglobin, alpha 2 [Source:HGNC Symbol;Acc:4824]	Approved, Clinical and/or Preclinical
ENSG00000188778	ADRB3	adrenoceptor beta 3 [Source:HGNC Symbol;Acc:288]	Approved, Clinical and/or Preclinical
ENSG00000189043	NDUFA4	NADH dehydrogenase (ubiquinone) 1 alpha subcomplex, 4, 9kDa [Source:HGNC Symbol;Acc:7687]	Approved, Clinical and/or Preclinical
ENSG00000189221	MAOA	monoamine oxidase A [Source:HGNC Symbol;Acc:6833]	Approved, Clinical and/or Preclinical
ENSG00000196218	RYR1	ryanodine receptor 1 (skeletal) [Source:HGNC Symbol;Acc:10483]	Approved, Clinical and/or Preclinical
ENSG00000196230	TUBB	tubulin, beta class I [Source:HGNC Symbol;Acc:20778]	Approved, Clinical and/or Preclinical
ENSG00000196262	PPIA	peptidylprolyl isomerase A (cyclophilin A) [Source:HGNC Symbol;Acc:9253]	Approved, Clinical and/or Preclinical
ENSG00000196411	EPHB4	EPH receptor B4 [Source:HGNC Symbol;Acc:3395]	Approved, Clinical and/or Preclinical
ENSG00000196549	MME	membrane metallo-endopeptidase [Source:HGNC Symbol;Acc:7154]	Approved, Clinical and/or Preclinical
ENSG00000196557	CACNA1H	calcium channel, voltage-dependent, T type, alpha 1H subunit [Source:HGNC Symbol;Acc:1395]	Approved, Clinical and/or Preclinical
ENSG00000196569	LAMA2	laminin, alpha 2 [Source:HGNC Symbol;Acc:6482]	Approved, Clinical and/or Preclinical
ENSG00000196591	HDAC2	histone deacetylase 2 [Source:HGNC Symbol;Acc:4853]	Approved, Clinical and/or Preclinical
ENSG00000196611	MMP1	matrix metallopeptidase 1 (interstitial collagenase) [Source:HGNC Symbol;Acc:7155]	Approved, Clinical and/or Preclinical
ENSG00000196639	HRH1	histamine receptor H1 [Source:HGNC Symbol;Acc:5182]	Approved, Clinical and/or Preclinical
ENSG00000196664	TLR7	toll-like receptor 7 [Source:HGNC Symbol;Acc:15631]	Approved, Clinical and/or Preclinical
ENSG00000196689	TRPV1	transient receptor potential cation channel, subfamily V, member 1 [Source:HGNC Symbol;Acc:12716]	Approved, Clinical and/or Preclinical
ENSG00000196739	COL27A1	collagen, type XXVII, alpha 1 [Source:HGNC Symbol;Acc:22986]	Approved, Clinical and/or Preclinical
ENSG00000196811	CHRNG	cholinergic receptor, nicotinic, gamma (muscle) [Source:HGNC Symbol;Acc:1967]	Approved, Clinical and/or Preclinical
ENSG00000196839	ADA	adenosine deaminase [Source:HGNC Symbol;Acc:186]	Approved, Clinical and/or Preclinical
ENSG00000196876	SCN8A	sodium channel, voltage gated, type VIII, alpha subunit [Source:HGNC Symbol;Acc:10596]	Approved, Clinical and/or Preclinical
ENSG00000196878	LAMB3	laminin, beta 3 [Source:HGNC Symbol;Acc:6490]	Approved, Clinical and/or Preclinical
ENSG00000197122	SRC	v-src avian sarcoma (Schmidt-Ruppin A-2) viral oncogene homolog [Source:HGNC Symbol;Acc:11283]	Approved, Clinical and/or Preclinical
ENSG00000197170	PSMD12	proteasome (prosome, macropain) 26S subunit, non-ATPase, 12 [Source:HGNC Symbol;Acc:9557]	Approved, Clinical and/or Preclinical
ENSG00000197405	C5AR1	complement component 5a receptor 1 [Source:HGNC Symbol;Acc:1338]	Approved, Clinical and/or Preclinical
ENSG00000197565	COL4A6	collagen, type IV, alpha 6 [Source:HGNC Symbol;Acc:2208]	Approved, Clinical and/or Preclinical
ENSG00000197635	DPP4	dipeptidyl-peptidase 4 [Source:HGNC Symbol;Acc:3009]	Approved, Clinical and/or Preclinical
ENSG00000197891	SLC22A12	solute carrier family 22 (organic anion/urate transporter), member 12 [Source:HGNC Symbol;Acc:17989]	Approved, Clinical and/or Preclinical
ENSG00000197901	SLC22A6	solute carrier family 22 (organic anion transporter), member 6 [Source:HGNC Symbol;Acc:10970]	Approved, Clinical and/or Preclinical
ENSG00000198033	TUBA3C	tubulin, alpha 3c [Source:HGNC Symbol;Acc:12408]	Approved, Clinical and/or Preclinical
ENSG00000198049	AVPR1B	arginine vasopressin receptor 1B [Source:HGNC Symbol;Acc:896]	Approved, Clinical and/or Preclinical
ENSG00000198056	PRIM1	primase, DNA, polypeptide 1 (49kDa) [Source:HGNC Symbol;Acc:9369]	Approved, Clinical and/or Preclinical
ENSG00000198216	CACNA1E	calcium channel, voltage-dependent, R type, alpha 1E subunit [Source:HGNC Symbol;Acc:1392]	Approved, Clinical and/or Preclinical
ENSG00000198223	CSF2RA	colony stimulating factor 2 receptor, alpha, low-affinity (granulocyte-macrophage) [Source:HGNC Symbol;Acc:2435]	Approved, Clinical and/or Preclinical
ENSG00000198400	NTRK1	neurotrophic tyrosine kinase, receptor, type 1 [Source:HGNC Symbol;Acc:8031]	Approved, Clinical and/or Preclinical
ENSG00000198431	TXNRD1	thioredoxin reductase 1 [Source:HGNC Symbol;Acc:12437]	Approved, Clinical and/or Preclinical
ENSG00000198785	GRIN3A	glutamate receptor, ionotropic, N-methyl-D-aspartate 3A [Source:HGNC Symbol;Acc:16767]	Approved, Clinical and/or Preclinical
ENSG00000198838	RYR3	ryanodine receptor 3 [Source:HGNC Symbol;Acc:10485]	Approved, Clinical and/or Preclinical
ENSG00000198851	CD3E	CD3e molecule, epsilon (CD3-TCR complex) [Source:HGNC Symbol;Acc:1674]	Approved, Clinical and/or Preclinical
ENSG00000198900	TOP1	topoisomerase (DNA) I [Source:HGNC Symbol;Acc:11986]	Approved, Clinical and/or Preclinical
ENSG00000203859	HSD3B2	hydroxy-delta-5-steroid dehydrogenase, 3 beta- and steroid delta-isomerase 2 [Source:HGNC Symbol;Acc:5218]	Approved, Clinical and/or Preclinical
ENSG00000204231	RXRB	retinoid X receptor, beta [Source:HGNC Symbol;Acc:10478]	Approved, Clinical and/or Preclinical
ENSG00000204248	COL11A2	collagen, type XI, alpha 2 [Source:HGNC Symbol;Acc:2187]	Approved, Clinical and/or Preclinical
ENSG00000204262	COL5A2	collagen, type V, alpha 2 [Source:HGNC Symbol;Acc:2210]	Approved, Clinical and/or Preclinical
ENSG00000204264	PSMB8	proteasome (prosome, macropain) subunit, beta type, 8 [Source:HGNC Symbol;Acc:9545]	Approved, Clinical and/or Preclinical
ENSG00000204291	COL15A1	collagen, type XV, alpha 1 [Source:HGNC Symbol;Acc:2192]	Approved, Clinical and/or Preclinical
ENSG00000204681	GABBR1	gamma-aminobutyric acid (GABA) B receptor, 1 [Source:HGNC Symbol;Acc:4070]	Approved, Clinical and/or Preclinical
ENSG00000205220	PSMB10	proteasome (prosome, macropain) subunit, beta type, 10 [Source:HGNC Symbol;Acc:9538]	Approved, Clinical and/or Preclinical
ENSG00000205268	PDE7A	phosphodiesterase 7A [Source:HGNC Symbol;Acc:8791]	Approved, Clinical and/or Preclinical
ENSG00000206172	HBA1	hemoglobin, alpha 1 [Source:HGNC Symbol;Acc:4823]	Approved, Clinical and/or Preclinical
ENSG00000206384	COL6A6	collagen, type VI, alpha 6 [Source:HGNC Symbol;Acc:27023]	Approved, Clinical and/or Preclinical
ENSG00000211452	DIO1	deiodinase, iodothyronine, type I [Source:HGNC Symbol;Acc:2883]	Approved, Clinical and/or Preclinical
ENSG00000211891	IGHE	immunoglobulin heavy constant epsilon [Source:HGNC Symbol;Acc:5522]	Approved, Clinical and/or Preclinical
ENSG00000213619	NDUFS3	NADH dehydrogenase (ubiquinone) Fe-S protein 3, 30kDa (NADH-coenzyme Q reductase) [Source:HGNC Symbol;Acc:7710]	Approved, Clinical and/or Preclinical
ENSG00000213694	S1PR3	sphingosine-1-phosphate receptor 3 [Source:HGNC Symbol;Acc:3167]	Approved, Clinical and/or Preclinical
ENSG00000215018	COL28A1	collagen, type XXVIII, alpha 1 [Source:HGNC Symbol;Acc:22442]	Approved, Clinical and/or Preclinical
ENSG00000215644	GCGR	glucagon receptor [Source:HGNC Symbol;Acc:4192]	Approved, Clinical and/or Preclinical
ENSG00000222028	PSMB11	proteasome (prosome, macropain) subunit, beta type, 11 [Source:HGNC Symbol;Acc:31963]	Approved, Clinical and/or Preclinical
ENSG00000222040	ADRA2B	adrenoceptor alpha 2B [Source:HGNC Symbol;Acc:282]	Approved, Clinical and/or Preclinical
ENSG00000228716	DHFR	dihydrofolate reductase [Source:HGNC Symbol;Acc:2861]	Approved, Clinical and/or Preclinical
ENSG00000232810	TNF	tumor necrosis factor [Source:HGNC Symbol;Acc:11892]	Approved, Clinical and/or Preclinical
ENSG00000239732	TLR9	toll-like receptor 9 [Source:HGNC Symbol;Acc:15633]	Approved, Clinical and/or Preclinical
ENSG00000240065	PSMB9	proteasome (prosome, macropain) subunit, beta type, 9 [Source:HGNC Symbol;Acc:9546]	Approved, Clinical and/or Preclinical
ENSG00000243480	AMY2A	amylase, alpha 2A (pancreatic) [Source:HGNC Symbol;Acc:477]	Approved, Clinical and/or Preclinical
ENSG00000244734	HBB	hemoglobin, beta [Source:HGNC Symbol;Acc:4827]	Approved, Clinical and/or Preclinical
ENSG00000254087	LYN	v-yes-1 Yamaguchi sarcoma viral related oncogene homolog [Source:HGNC Symbol;Acc:6735]	Approved, Clinical and/or Preclinical
ENSG00000257335	MGAM	maltase-glucoamylase (alpha-glucosidase) [Source:HGNC Symbol;Acc:7043]	Approved, Clinical and/or Preclinical
ENSG00000257365	FNTB	farnesyltransferase, CAAX box, beta [Source:HGNC Symbol;Acc:3785]	Approved, Clinical and/or Preclinical
ENSG00000258839	MC1R	melanocortin 1 receptor (alpha melanocyte stimulating hormone receptor) [Source:HGNC Symbol;Acc:6929]	Approved, Clinical and/or Preclinical
ENSG00000258947	TUBB3	Tubulin beta-3 chain [Source:UniProtKB/Swiss-Prot;Acc:Q13509]	Approved, Clinical and/or Preclinical
ENSG00000259207	ITGB3	integrin, beta 3 (platelet glycoprotein IIIa, antigen CD61) [Source:HGNC Symbol;Acc:6156]	Approved, Clinical and/or Preclinical
ENSG00000267534	S1PR2	sphingosine-1-phosphate receptor 2 [Source:HGNC Symbol;Acc:3169]	Approved, Clinical and/or Preclinical
ENSG00000267855	NDUFA7	NADH dehydrogenase (ubiquinone) 1 alpha subcomplex, 7, 14.5kDa [Source:HGNC Symbol;Acc:7691]	Approved, Clinical and/or Preclinical
ENSG00000273079	GRIN2B	glutamate receptor, ionotropic, N-methyl D-aspartate 2B [Source:HGNC Symbol;Acc:4586]	Approved, Clinical and/or Preclinical
ENSG00000081237	PTPRC	protein tyrosine phosphatase, receptor type, C [Source:HGNC Symbol;Acc:9666]	Preclinical or Clinical
ENSG00000087586	AURKA	aurora kinase A [Source:HGNC Symbol;Acc:11393]	Preclinical or Clinical
ENSG00000105146	AURKC	aurora kinase C [Source:HGNC Symbol;Acc:11391]	Preclinical or Clinical
ENSG00000123374	CDK2	cyclin-dependent kinase 2 [Source:HGNC Symbol;Acc:1771]	Preclinical or Clinical
ENSG00000140992	PDPK1	3-phosphoinositide dependent protein kinase-1 [Source:HGNC Symbol;Acc:8816]	Preclinical or Clinical
ENSG00000149554	CHEK1	checkpoint kinase 1 [Source:HGNC Symbol;Acc:1925]	Preclinical or Clinical
ENSG00000178999	AURKB	aurora kinase B [Source:HGNC Symbol;Acc:11390]	Preclinical or Clinical
ENSG00000002549	LAP3	leucine aminopeptidase 3 [Source:HGNC Symbol;Acc:18449]	Preclinical or Clinical
ENSG00000017427	IGF1	insulin-like growth factor 1 (somatomedin C) [Source:HGNC Symbol;Acc:5464]	Preclinical or Clinical
ENSG00000023445	BIRC3	baculoviral IAP repeat containing 3 [Source:HGNC Symbol;Acc:591]	Preclinical or Clinical
ENSG00000041982	TNC	tenascin C [Source:HGNC Symbol;Acc:5318]	Preclinical or Clinical
ENSG00000049249	TNFRSF9	tumor necrosis factor receptor superfamily, member 9 [Source:HGNC Symbol;Acc:11924]	Preclinical or Clinical
ENSG00000051382	PIK3CB	phosphatidylinositol-4,5-bisphosphate 3-kinase, catalytic subunit beta [Source:HGNC Symbol;Acc:8976]	Preclinical or Clinical
ENSG00000058091	CDK14	cyclin-dependent kinase 14 [Source:HGNC Symbol;Acc:8883]	Preclinical or Clinical
ENSG00000059758	CDK17	cyclin-dependent kinase 17 [Source:HGNC Symbol;Acc:8750]	Preclinical or Clinical
ENSG00000062038	CDH3	cadherin 3, type 1, P-cadherin (placental) [Source:HGNC Symbol;Acc:1762]	Preclinical or Clinical
ENSG00000065883	CDK13	cyclin-dependent kinase 13 [Source:HGNC Symbol;Acc:1733]	Preclinical or Clinical
ENSG00000066405	CLDN18	claudin 18 [Source:HGNC Symbol;Acc:2039]	Preclinical or Clinical
ENSG00000072062	PRKACA	protein kinase, cAMP-dependent, catalytic, alpha [Source:HGNC Symbol;Acc:9380]	Preclinical or Clinical
ENSG00000074181	NOTCH3	notch 3 [Source:HGNC Symbol;Acc:7883]	Preclinical or Clinical
ENSG00000078061	ARAF	v-raf murine sarcoma 3611 viral oncogene homolog [Source:HGNC Symbol;Acc:646]	Preclinical or Clinical
ENSG00000080815	PSEN1	presenilin 1 [Source:HGNC Symbol;Acc:9508]	Preclinical or Clinical
ENSG00000080824	HSP90AA1	heat shock protein 90kDa alpha (cytosolic), class A member 1 [Source:HGNC Symbol;Acc:5253]	Preclinical or Clinical
ENSG00000082482	KCNK2	potassium channel, subfamily K, member 2 [Source:HGNC Symbol;Acc:6277]	Preclinical or Clinical
ENSG00000082781	ITGB5	integrin, beta 5 [Source:HGNC Symbol;Acc:6160]	Preclinical or Clinical
ENSG00000091879	ANGPT2	angiopoietin 2 [Source:HGNC Symbol;Acc:485]	Preclinical or Clinical
ENSG00000091972	CD200	CD200 molecule [Source:HGNC Symbol;Acc:7203]	Preclinical or Clinical
ENSG00000095015	MAP3K1	mitogen-activated protein kinase kinase kinase 1, E3 ubiquitin protein ligase [Source:HGNC Symbol;Acc:6848]	Preclinical or Clinical
ENSG00000096384	HSP90AB1	heat shock protein 90kDa alpha (cytosolic), class B member 1 [Source:HGNC Symbol;Acc:5258]	Preclinical or Clinical
ENSG00000097046	CDC7	cell division cycle 7 [Source:HGNC Symbol;Acc:1745]	Preclinical or Clinical
ENSG00000099250	NRP1	neuropilin 1 [Source:HGNC Symbol;Acc:8004]	Preclinical or Clinical
ENSG00000100030	MAPK1	mitogen-activated protein kinase 1 [Source:HGNC Symbol;Acc:6871]	Preclinical or Clinical
ENSG00000100433	KCNK10	potassium channel, subfamily K, member 10 [Source:HGNC Symbol;Acc:6273]	Preclinical or Clinical
ENSG00000101017	CD40	CD40 molecule, TNF receptor superfamily member 5 [Source:HGNC Symbol;Acc:11919]	Preclinical or Clinical
ENSG00000102096	PIM2	pim-2 oncogene [Source:HGNC Symbol;Acc:8987]	Preclinical or Clinical
ENSG00000102225	CDK16	cyclin-dependent kinase 16 [Source:HGNC Symbol;Acc:8749]	Preclinical or Clinical
ENSG00000102854	MSLN	mesothelin [Source:HGNC Symbol;Acc:7371]	Preclinical or Clinical
ENSG00000102882	MAPK3	mitogen-activated protein kinase 3 [Source:HGNC Symbol;Acc:6877]	Preclinical or Clinical
ENSG00000105221	AKT2	v-akt murine thymoma viral oncogene homolog 2 [Source:HGNC Symbol;Acc:392]	Preclinical or Clinical
ENSG00000105388	CEACAM5	carcinoembryonic antigen-related cell adhesion molecule 5 [Source:HGNC Symbol;Acc:1817]	Preclinical or Clinical
ENSG00000105647	PIK3R2	phosphoinositide-3-kinase, regulatory subunit 2 (beta) [Source:HGNC Symbol;Acc:8980]	Preclinical or Clinical
ENSG00000106799	TGFBR1	transforming growth factor, beta receptor 1 [Source:HGNC Symbol;Acc:11772]	Preclinical or Clinical
ENSG00000106991	ENG	endoglin [Source:HGNC Symbol;Acc:3349]	Preclinical or Clinical
ENSG00000108039	XPNPEP1	X-prolyl aminopeptidase (aminopeptidase P) 1, soluble [Source:HGNC Symbol;Acc:12822]	Preclinical or Clinical
ENSG00000108443	RPS6KB1	ribosomal protein S6 kinase, 70kDa, polypeptide 1 [Source:HGNC Symbol;Acc:10436]	Preclinical or Clinical
ENSG00000108691	CCL2	chemokine (C-C motif) ligand 2 [Source:HGNC Symbol;Acc:10618]	Preclinical or Clinical
ENSG00000109738	GLRB	glycine receptor, beta [Source:HGNC Symbol;Acc:4329]	Preclinical or Clinical
ENSG00000110195	FOLR1	folate receptor 1 (adult) [Source:HGNC Symbol;Acc:3791]	Preclinical or Clinical
ENSG00000110330	BIRC2	baculoviral IAP repeat containing 2 [Source:HGNC Symbol;Acc:590]	Preclinical or Clinical
ENSG00000110721	CHKA	choline kinase alpha [Source:HGNC Symbol;Acc:1937]	Preclinical or Clinical
ENSG00000111142	METAP2	methionyl aminopeptidase 2 [Source:HGNC Symbol;Acc:16672]	Preclinical or Clinical
ENSG00000111321	LTBR	lymphotoxin beta receptor (TNFR superfamily, member 3) [Source:HGNC Symbol;Acc:6718]	Preclinical or Clinical
ENSG00000112062	MAPK14	mitogen-activated protein kinase 14 [Source:HGNC Symbol;Acc:6876]	Preclinical or Clinical
ENSG00000112742	TTK	TTK protein kinase [Source:HGNC Symbol;Acc:12401]	Preclinical or Clinical
ENSG00000113441	LNPEP	leucyl/cystinyl aminopeptidase [Source:HGNC Symbol;Acc:6656]	Preclinical or Clinical
ENSG00000115008	IL1A	interleukin 1, alpha [Source:HGNC Symbol;Acc:5991]	Preclinical or Clinical
ENSG00000117020	AKT3	v-akt murine thymoma viral oncogene homolog 3 [Source:HGNC Symbol;Acc:393]	Preclinical or Clinical
ENSG00000117266	CDK18	cyclin-dependent kinase 18 [Source:HGNC Symbol;Acc:8751]	Preclinical or Clinical
ENSG00000117362	APH1A	APH1A gamma secretase subunit [Source:HGNC Symbol;Acc:29509]	Preclinical or Clinical
ENSG00000117461	PIK3R3	phosphoinositide-3-kinase, regulatory subunit 3 (gamma) [Source:HGNC Symbol;Acc:8981]	Preclinical or Clinical
ENSG00000120889	TNFRSF10B	tumor necrosis factor receptor superfamily, member 10b [Source:HGNC Symbol;Acc:11905]	Preclinical or Clinical
ENSG00000120899	PTK2B	protein tyrosine kinase 2 beta [Source:HGNC Symbol;Acc:9612]	Preclinical or Clinical
ENSG00000121807	CCR2	chemokine (C-C motif) receptor 2 [Source:HGNC Symbol;Acc:1603]	Preclinical or Clinical
ENSG00000122121	XPNPEP2	X-prolyl aminopeptidase (aminopeptidase P) 2, membrane-bound [Source:HGNC Symbol;Acc:12823]	Preclinical or Clinical
ENSG00000123992	DNPEP	aspartyl aminopeptidase [Source:HGNC Symbol;Acc:2981]	Preclinical or Clinical
ENSG00000125498	KIR2DL1	killer cell immunoglobulin-like receptor, two domains, long cytoplasmic tail, 1 [Source:HGNC Symbol;Acc:6329]	Preclinical or Clinical
ENSG00000125726	CD70	CD70 molecule [Source:HGNC Symbol;Acc:11937]	Preclinical or Clinical
ENSG00000128917	DLL4	delta-like 4 (Drosophila) [Source:HGNC Symbol;Acc:2910]	Preclinical or Clinical
ENSG00000129473	BCL2L2	BCL2-like 2 [Source:HGNC Symbol;Acc:995]	Preclinical or Clinical
ENSG00000130368	MAS1	MAS1 oncogene [Source:HGNC Symbol;Acc:6899]	Preclinical or Clinical
ENSG00000130669	PAK4	p21 protein (Cdc42/Rac)-activated kinase 4 [Source:HGNC Symbol;Acc:16059]	Preclinical or Clinical
ENSG00000131203	IDO1	indoleamine 2,3-dioxygenase 1 [Source:HGNC Symbol;Acc:6059]	Preclinical or Clinical
ENSG00000132964	CDK8	cyclin-dependent kinase 8 [Source:HGNC Symbol;Acc:1779]	Preclinical or Clinical
ENSG00000134013	LOXL2	lysyl oxidase-like 2 [Source:HGNC Symbol;Acc:6666]	Preclinical or Clinical
ENSG00000134058	CDK7	cyclin-dependent kinase 7 [Source:HGNC Symbol;Acc:1778]	Preclinical or Clinical
ENSG00000134250	NOTCH2	notch 2 [Source:HGNC Symbol;Acc:7882]	Preclinical or Clinical
ENSG00000136807	CDK9	cyclin-dependent kinase 9 [Source:HGNC Symbol;Acc:1780]	Preclinical or Clinical
ENSG00000137193	PIM1	pim-1 oncogene [Source:HGNC Symbol;Acc:8986]	Preclinical or Clinical
ENSG00000138160	KIF11	kinesin family member 11 [Source:HGNC Symbol;Acc:6388]	Preclinical or Clinical
ENSG00000138379	MSTN	myostatin [Source:HGNC Symbol;Acc:4223]	Preclinical or Clinical
ENSG00000138395	CDK15	cyclin-dependent kinase 15 [Source:HGNC Symbol;Acc:14434]	Preclinical or Clinical
ENSG00000138613	APH1B	APH1B gamma secretase subunit [Source:HGNC Symbol;Acc:24080]	Preclinical or Clinical
ENSG00000138792	ENPEP	glutamyl aminopeptidase (aminopeptidase A) [Source:HGNC Symbol;Acc:3355]	Preclinical or Clinical
ENSG00000139567	ACVRL1	activin A receptor type II-like 1 [Source:HGNC Symbol;Acc:175]	Preclinical or Clinical
ENSG00000141279	NPEPPS	aminopeptidase puromycin sensitive [Source:HGNC Symbol;Acc:7900]	Preclinical or Clinical
ENSG00000141506	PIK3R5	phosphoinositide-3-kinase, regulatory subunit 5 [Source:HGNC Symbol;Acc:30035]	Preclinical or Clinical
ENSG00000142208	AKT1	v-akt murine thymoma viral oncogene homolog 1 [Source:HGNC Symbol;Acc:391]	Preclinical or Clinical
ENSG00000142327	RNPEPL1	arginyl aminopeptidase (aminopeptidase B)-like 1 [Source:HGNC Symbol;Acc:10079]	Preclinical or Clinical
ENSG00000142731	PLK4	polo-like kinase 4 [Source:HGNC Symbol;Acc:11397]	Preclinical or Clinical
ENSG00000142875	PRKACB	protein kinase, cAMP-dependent, catalytic, beta [Source:HGNC Symbol;Acc:9381]	Preclinical or Clinical
ENSG00000143801	PSEN2	presenilin 2 (Alzheimer disease 4) [Source:HGNC Symbol;Acc:9509]	Preclinical or Clinical
ENSG00000144744	UBA3	ubiquitin-like modifier activating enzyme 3 [Source:HGNC Symbol;Acc:12470]	Preclinical or Clinical
ENSG00000145675	PIK3R1	phosphoinositide-3-kinase, regulatory subunit 1 (alpha) [Source:HGNC Symbol;Acc:8979]	Preclinical or Clinical
ENSG00000145888	GLRA1	glycine receptor, alpha 1 [Source:HGNC Symbol;Acc:4326]	Preclinical or Clinical
ENSG00000148120	C9orf3	chromosome 9 open reading frame 3 [Source:HGNC Symbol;Acc:1361]	Preclinical or Clinical
ENSG00000148400	NOTCH1	notch 1 [Source:HGNC Symbol;Acc:7881]	Preclinical or Clinical
ENSG00000154188	ANGPT1	angiopoietin 1 [Source:HGNC Symbol;Acc:484]	Preclinical or Clinical
ENSG00000155111	CDK19	cyclin-dependent kinase 19 [Source:HGNC Symbol;Acc:19338]	Preclinical or Clinical
ENSG00000155760	FZD7	frizzled family receptor 7 [Source:HGNC Symbol;Acc:4045]	Preclinical or Clinical
ENSG00000156345	CDK20	cyclin-dependent kinase 20 [Source:HGNC Symbol;Acc:21420]	Preclinical or Clinical
ENSG00000157240	FZD1	frizzled family receptor 1 [Source:HGNC Symbol;Acc:4038]	Preclinical or Clinical
ENSG00000159593	NAE1	NEDD8 activating enzyme E1 subunit 1 [Source:HGNC Symbol;Acc:621]	Preclinical or Clinical
ENSG00000161638	ITGA5	integrin, alpha 5 (fibronectin receptor, alpha polypeptide) [Source:HGNC Symbol;Acc:6141]	Preclinical or Clinical
ENSG00000162736	NCSTN	nicastrin [Source:HGNC Symbol;Acc:17091]	Preclinical or Clinical
ENSG00000162889	MAPKAPK2	mitogen-activated protein kinase-activated protein kinase 2 [Source:HGNC Symbol;Acc:6887]	Preclinical or Clinical
ENSG00000163251	FZD5	frizzled family receptor 5 [Source:HGNC Symbol;Acc:4043]	Preclinical or Clinical
ENSG00000163600	ICOS	inducible T-cell co-stimulator [Source:HGNC Symbol;Acc:5351]	Preclinical or Clinical
ENSG00000164024	METAP1	methionyl aminopeptidase 1 [Source:HGNC Symbol;Acc:15789]	Preclinical or Clinical
ENSG00000164078	MST1R	macrophage stimulating 1 receptor (c-met-related tyrosine kinase) [Source:HGNC Symbol;Acc:7381]	Preclinical or Clinical
ENSG00000164307	ERAP1	endoplasmic reticulum aminopeptidase 1 [Source:HGNC Symbol;Acc:18173]	Preclinical or Clinical
ENSG00000164308	ERAP2	endoplasmic reticulum aminopeptidase 2 [Source:HGNC Symbol;Acc:29499]	Preclinical or Clinical
ENSG00000164362	TERT	telomerase reverse transcriptase [Source:HGNC Symbol;Acc:11730]	Preclinical or Clinical
ENSG00000164885	CDK5	cyclin-dependent kinase 5 [Source:HGNC Symbol;Acc:1774]	Preclinical or Clinical
ENSG00000165059	PRKACG	protein kinase, cAMP-dependent, catalytic, gamma [Source:HGNC Symbol;Acc:9382]	Preclinical or Clinical
ENSG00000166483	WEE1	WEE1 G2 checkpoint kinase [Source:HGNC Symbol;Acc:12761]	Preclinical or Clinical
ENSG00000166825	ANPEP	alanyl (membrane) aminopeptidase [Source:HGNC Symbol;Acc:500]	Preclinical or Clinical
ENSG00000166851	PLK1	polo-like kinase 1 [Source:HGNC Symbol;Acc:9077]	Preclinical or Clinical
ENSG00000167244	IGF2	insulin-like growth factor 2 (somatomedin A) [Source:HGNC Symbol;Acc:5466]	Preclinical or Clinical
ENSG00000167258	CDK12	cyclin-dependent kinase 12 [Source:HGNC Symbol;Acc:24224]	Preclinical or Clinical
ENSG00000169398	PTK2	protein tyrosine kinase 2 [Source:HGNC Symbol;Acc:9611]	Preclinical or Clinical
ENSG00000169429	IL8	interleukin 8 [Source:HGNC Symbol;Acc:6025]	Preclinical or Clinical
ENSG00000170312	CDK1	cyclin-dependent kinase 1 [Source:HGNC Symbol;Acc:1722]	Preclinical or Clinical
ENSG00000171552	BCL2L1	BCL2-like 1 [Source:HGNC Symbol;Acc:992]	Preclinical or Clinical
ENSG00000172878	METAP1D	methionyl aminopeptidase type 1D (mitochondrial) [Source:HGNC Symbol;Acc:32583]	Preclinical or Clinical
ENSG00000172889	EGFL7	EGF-like-domain, multiple 7 [Source:HGNC Symbol;Acc:20594]	Preclinical or Clinical
ENSG00000172901	AQPEP	Aminopeptidase Q [Source:UniProtKB/Swiss-Prot;Acc:Q6Q4G3]	Preclinical or Clinical
ENSG00000174417	TRHR	thyrotropin-releasing hormone receptor [Source:HGNC Symbol;Acc:12299]	Preclinical or Clinical
ENSG00000174807	CD248	CD248 molecule, endosialin [Source:HGNC Symbol;Acc:18219]	Preclinical or Clinical
ENSG00000175054	ATR	ataxia telangiectasia and Rad3 related [Source:HGNC Symbol;Acc:882]	Preclinical or Clinical
ENSG00000175634	RPS6KB2	ribosomal protein S6 kinase, 70kDa, polypeptide 2 [Source:HGNC Symbol;Acc:10437]	Preclinical or Clinical
ENSG00000176393	RNPEP	arginyl aminopeptidase (aminopeptidase B) [Source:HGNC Symbol;Acc:10078]	Preclinical or Clinical
ENSG00000177283	FZD8	frizzled family receptor 8 [Source:HGNC Symbol;Acc:4046]	Preclinical or Clinical
ENSG00000178562	CD28	CD28 molecule [Source:HGNC Symbol;Acc:1653]	Preclinical or Clinical
ENSG00000180340	FZD2	frizzled family receptor 2 [Source:HGNC Symbol;Acc:4040]	Preclinical or Clinical
ENSG00000183765	CHEK2	checkpoint kinase 2 [Source:HGNC Symbol;Acc:16627]	Preclinical or Clinical
ENSG00000184371	CSF1	colony stimulating factor 1 (macrophage) [Source:HGNC Symbol;Acc:2432]	Preclinical or Clinical
ENSG00000185324	CDK10	cyclin-dependent kinase 10 [Source:HGNC Symbol;Acc:1770]	Preclinical or Clinical
ENSG00000185499	MUC1	mucin 1, cell surface associated [Source:HGNC Symbol;Acc:7508]	Preclinical or Clinical
ENSG00000186795	KCNK18	potassium channel, subfamily K, member 18 [Source:HGNC Symbol;Acc:19439]	Preclinical or Clinical
ENSG00000186827	TNFRSF4	tumor necrosis factor receptor superfamily, member 4 [Source:HGNC Symbol;Acc:11918]	Preclinical or Clinical
ENSG00000186891	TNFRSF18	tumor necrosis factor receptor superfamily, member 18 [Source:HGNC Symbol;Acc:11914]	Preclinical or Clinical
ENSG00000187554	TLR5	toll-like receptor 5 [Source:HGNC Symbol;Acc:11851]	Preclinical or Clinical
ENSG00000188641	DPYD	dihydropyrimidine dehydrogenase [Source:HGNC Symbol;Acc:3012]	Preclinical or Clinical
ENSG00000196236	XPNPEP3	X-prolyl aminopeptidase (aminopeptidase P) 3, putative [Source:HGNC Symbol;Acc:28052]	Preclinical or Clinical
ENSG00000198355	PIM3	pim-3 oncogene [Source:HGNC Symbol;Acc:19310]	Preclinical or Clinical
ENSG00000198793	MTOR	mechanistic target of rapamycin (serine/threonine kinase) [Source:HGNC Symbol;Acc:3942]	Preclinical or Clinical
ENSG00000198805	PNP	purine nucleoside phosphorylase [Source:HGNC Symbol;Acc:7892]	Preclinical or Clinical
ENSG00000203747	FCGR3A	Fc fragment of IgG, low affinity IIIa, receptor (CD16a) [Source:HGNC Symbol;Acc:3619]	Preclinical or Clinical
ENSG00000205155	PSENEN	presenilin enhancer gamma secretase subunit [Source:HGNC Symbol;Acc:30100]	Preclinical or Clinical
ENSG00000213903	LTB4R	leukotriene B4 receptor [Source:HGNC Symbol;Acc:6713]	Preclinical or Clinical
ENSG00000215440	NPEPL1	aminopeptidase-like 1 [Source:HGNC Symbol;Acc:16244]	Preclinical or Clinical
ENSG00000239697	TNFSF12	tumor necrosis factor (ligand) superfamily, member 12 [Source:HGNC Symbol;Acc:11927]	Preclinical or Clinical
ENSG00000241186	TDGF1	teratocarcinoma-derived growth factor 1 [Source:HGNC Symbol;Acc:11701]	Preclinical or Clinical
ENSG00000243772	KIR2DL3	killer cell immunoglobulin-like receptor, two domains, long cytoplasmic tail, 3 [Source:HGNC Symbol;Acc:6331]	Preclinical or Clinical
ENSG00000250506	CDK3	cyclin-dependent kinase 3 [Source:HGNC Symbol;Acc:1772]	Preclinical or Clinical
ENSG00000258643	BCL2L2-PABPN1	BCL2L2-PABPN1 readthrough [Source:HGNC Symbol;Acc:42959]	Preclinical or Clinical
ENSG00000086205	FOLH1	folate hydrolase (prostate-specific membrane antigen) 1 [Source:HGNC Symbol;Acc:3788]	Preclinical or Clinical
ENSG00000113578	FGF1	fibroblast growth factor 1 (acidic) [Source:HGNC Symbol;Acc:3665]	Preclinical or Clinical
ENSG00000164342	TLR3	toll-like receptor 3 [Source:HGNC Symbol;Acc:11849]	Preclinical or Clinical
ENSG00000204385	SLC44A4	solute carrier family 44, member 4 [Source:HGNC Symbol;Acc:13941]	Preclinical or Clinical
ENSG00000072274	TFRC	transferrin receptor [Source:HGNC Symbol;Acc:11763]	Preclinical or Clinical
ENSG00000085563	ABCB1	ATP-binding cassette, sub-family B (MDR/TAP), member 1 [Source:HGNC Symbol;Acc:40]	Preclinical or Clinical
ENSG00000104921	FCER2	Fc fragment of IgE, low affinity II, receptor for (CD23) [Source:HGNC Symbol;Acc:3612]	Preclinical or Clinical
ENSG00000105383	CD33	CD33 molecule [Source:HGNC Symbol;Acc:1659]	Preclinical or Clinical
ENSG00000106327	TFR2	transferrin receptor 2 [Source:HGNC Symbol;Acc:11762]	Preclinical or Clinical
ENSG00000136869	TLR4	toll-like receptor 4 [Source:HGNC Symbol;Acc:11850]	Preclinical or Clinical
ENSG00000149294	NCAM1	neural cell adhesion molecule 1 [Source:HGNC Symbol;Acc:7656]	Preclinical or Clinical
ENSG00000154589	LY96	lymphocyte antigen 96 [Source:HGNC Symbol;Acc:17156]	Preclinical or Clinical
ENSG00000007908	SELE	selectin E [Source:HGNC Symbol;Acc:10718]	Preclinical or Clinical
ENSG00000019991	HGF	hepatocyte growth factor (hepapoietin A; scatter factor) [Source:HGNC Symbol;Acc:4893]	Preclinical or Clinical
ENSG00000182054	IDH2	isocitrate dehydrogenase 2 (NADP+), mitochondrial [Source:HGNC Symbol;Acc:5383]	Approved
ENSG00000121853	GHSR	growth hormone secretagogue receptor [Source:HGNC Symbol;Acc:4267]	Preclinical or Clinical
ENSG00000049540	ELN	elastin [Source:HGNC Symbol;Acc:3327]	Preclinical or Clinical
ENSG00000104365	IKBKB	inhibitor of kappa light polypeptide gene enhancer in B-cells, kinase beta [Source:HGNC Symbol;Acc:5960]	Preclinical or Clinical
ENSG00000116044	NFE2L2	nuclear factor, erythroid 2-like 2 [Source:HGNC Symbol;Acc:7782]	Preclinical or Clinical
ENSG00000129521	EGLN3	egl-9 family hypoxia-inducible factor 3 [Source:HGNC Symbol;Acc:14661]	Preclinical or Clinical
ENSG00000133105	RXFP2	relaxin/insulin-like family peptide receptor 2 [Source:HGNC Symbol;Acc:17318]	Preclinical or Clinical
ENSG00000135766	EGLN1	egl-9 family hypoxia-inducible factor 1 [Source:HGNC Symbol;Acc:1232]	Preclinical or Clinical
ENSG00000171509	RXFP1	relaxin/insulin-like family peptide receptor 1 [Source:HGNC Symbol;Acc:19718]	Preclinical or Clinical
ENSG00000178467	P4HTM	prolyl 4-hydroxylase, transmembrane (endoplasmic reticulum) [Source:HGNC Symbol;Acc:28858]	Preclinical or Clinical
ENSG00000211699	TRGV3	T cell receptor gamma variable 3 [Source:HGNC Symbol;Acc:12288]	Preclinical or Clinical
ENSG00000269858	EGLN2	egl-9 family hypoxia-inducible factor 2 [Source:HGNC Symbol;Acc:14660]	Preclinical or Clinical
ENSG00000101266	CSNK2A1	casein kinase 2, alpha 1 polypeptide [Source:HGNC Symbol;Acc:2457]	Preclinical or Clinical
ENSG00000139193	CD27	CD27 molecule [Source:HGNC Symbol;Acc:11922]	Preclinical or Clinical
ENSG00000101188	NTSR1	neurotensin receptor 1 (high affinity) [Source:HGNC Symbol;Acc:8039]	Preclinical or Clinical
ENSG00000137875	BCL2L10	BCL2-like 10 (apoptosis facilitator) [Source:HGNC Symbol;Acc:993]	Preclinical or Clinical
ENSG00000140379	BCL2A1	BCL2-related protein A1 [Source:HGNC Symbol;Acc:991]	Preclinical or Clinical
ENSG00000143384	MCL1	myeloid cell leukemia sequence 1 (BCL2-related) [Source:HGNC Symbol;Acc:6943]	Preclinical or Clinical
ENSG00000008988	RPS20	ribosomal protein S20 [Source:HGNC Symbol;Acc:10405]	Preclinical or Clinical
ENSG00000063177	RPL18	ribosomal protein L18 [Source:HGNC Symbol;Acc:10310]	Preclinical or Clinical
ENSG00000071082	RPL31	ribosomal protein L31 [Source:HGNC Symbol;Acc:10334]	Preclinical or Clinical
ENSG00000083845	RPS5	ribosomal protein S5 [Source:HGNC Symbol;Acc:10426]	Preclinical or Clinical
ENSG00000089009	RPL6	ribosomal protein L6 [Source:HGNC Symbol;Acc:10362]	Preclinical or Clinical
ENSG00000089157	RPLP0	ribosomal protein, large, P0 [Source:HGNC Symbol;Acc:10371]	Preclinical or Clinical
ENSG00000100316	RPL3	ribosomal protein L3 [Source:HGNC Symbol;Acc:10332]	Preclinical or Clinical
ENSG00000104894	CD37	CD37 molecule [Source:HGNC Symbol;Acc:1666]	Preclinical or Clinical
ENSG00000105193	RPS16	ribosomal protein S16 [Source:HGNC Symbol;Acc:10396]	Preclinical or Clinical
ENSG00000105372	RPS19	ribosomal protein S19 [Source:HGNC Symbol;Acc:10402]	Preclinical or Clinical
ENSG00000105640	RPL18A	ribosomal protein L18a [Source:HGNC Symbol;Acc:10311]	Preclinical or Clinical
ENSG00000108107	RPL28	ribosomal protein L28 [Source:HGNC Symbol;Acc:10330]	Preclinical or Clinical
ENSG00000108298	RPL19	ribosomal protein L19 [Source:HGNC Symbol;Acc:10312]	Preclinical or Clinical
ENSG00000109475	RPL34	ribosomal protein L34 [Source:HGNC Symbol;Acc:10340]	Preclinical or Clinical
ENSG00000110700	RPS13	ribosomal protein S13 [Source:HGNC Symbol;Acc:10386]	Preclinical or Clinical
ENSG00000112306	RPS12	ribosomal protein S12 [Source:HGNC Symbol;Acc:10385]	Preclinical or Clinical
ENSG00000114391	RPL24	ribosomal protein L24 [Source:HGNC Symbol;Acc:10325]	Preclinical or Clinical
ENSG00000115268	RPS15	ribosomal protein S15 [Source:HGNC Symbol;Acc:10388]	Preclinical or Clinical
ENSG00000116251	RPL22	ribosomal protein L22 [Source:HGNC Symbol;Acc:10315]	Preclinical or Clinical
ENSG00000118181	RPS25	ribosomal protein S25 [Source:HGNC Symbol;Acc:10413]	Preclinical or Clinical
ENSG00000122026	RPL21	ribosomal protein L21 [Source:HGNC Symbol;Acc:10313]	Preclinical or Clinical
ENSG00000122406	RPL5	ribosomal protein L5 [Source:HGNC Symbol;Acc:10360]	Preclinical or Clinical
ENSG00000124614	RPS10	ribosomal protein S10 [Source:HGNC Symbol;Acc:10383]	Preclinical or Clinical
ENSG00000125691	RPL23	ribosomal protein L23 [Source:HGNC Symbol;Acc:10316]	Preclinical or Clinical
ENSG00000129824	RPS4Y1	ribosomal protein S4, Y-linked 1 [Source:HGNC Symbol;Acc:10425]	Preclinical or Clinical
ENSG00000130255	RPL36	ribosomal protein L36 [Source:HGNC Symbol;Acc:13631]	Preclinical or Clinical
ENSG00000131469	RPL27	ribosomal protein L27 [Source:HGNC Symbol;Acc:10328]	Preclinical or Clinical
ENSG00000134419	RPS15A	ribosomal protein S15a [Source:HGNC Symbol;Acc:10389]	Preclinical or Clinical
ENSG00000136942	RPL35	ribosomal protein L35 [Source:HGNC Symbol;Acc:10344]	Preclinical or Clinical
ENSG00000137154	RPS6	ribosomal protein S6 [Source:HGNC Symbol;Acc:10429]	Preclinical or Clinical
ENSG00000137818	RPLP1	ribosomal protein, large, P1 [Source:HGNC Symbol;Acc:10372]	Preclinical or Clinical
ENSG00000138326	RPS24	ribosomal protein S24 [Source:HGNC Symbol;Acc:10411]	Preclinical or Clinical
ENSG00000140988	RPS2	ribosomal protein S2 [Source:HGNC Symbol;Acc:10404]	Preclinical or Clinical
ENSG00000142534	RPS11	ribosomal protein S11 [Source:HGNC Symbol;Acc:10384]	Preclinical or Clinical
ENSG00000142541	RPL13A	ribosomal protein L13a [Source:HGNC Symbol;Acc:10304]	Preclinical or Clinical
ENSG00000142676	RPL11	ribosomal protein L11 [Source:HGNC Symbol;Acc:10301]	Preclinical or Clinical
ENSG00000142937	RPS8	ribosomal protein S8 [Source:HGNC Symbol;Acc:10441]	Preclinical or Clinical
ENSG00000143947	RPS27A	ribosomal protein S27a [Source:HGNC Symbol;Acc:10417]	Preclinical or Clinical
ENSG00000144713	RPL32	ribosomal protein L32 [Source:HGNC Symbol;Acc:10336]	Preclinical or Clinical
ENSG00000145425	RPS3A	ribosomal protein S3A [Source:HGNC Symbol;Acc:10421]	Preclinical or Clinical
ENSG00000145592	RPL37	ribosomal protein L37 [Source:HGNC Symbol;Acc:10347]	Preclinical or Clinical
ENSG00000147403	RPL10	ribosomal protein L10 [Source:HGNC Symbol;Acc:10298]	Preclinical or Clinical
ENSG00000147604	RPL7	ribosomal protein L7 [Source:HGNC Symbol;Acc:10363]	Preclinical or Clinical
ENSG00000148303	RPL7A	ribosomal protein L7a [Source:HGNC Symbol;Acc:10364]	Preclinical or Clinical
ENSG00000149273	RPS3	ribosomal protein S3 [Source:HGNC Symbol;Acc:10420]	Preclinical or Clinical
ENSG00000149806	FAU	Finkel-Biskis-Reilly murine sarcoma virus (FBR-MuSV) ubiquitously expressed [Source:HGNC Symbol;Acc:3597]	Preclinical or Clinical
ENSG00000156482	RPL30	ribosomal protein L30 [Source:HGNC Symbol;Acc:10333]	Preclinical or Clinical
ENSG00000161016	RPL8	ribosomal protein L8 [Source:HGNC Symbol;Acc:10368]	Preclinical or Clinical
ENSG00000161970	RPL26	ribosomal protein L26 [Source:HGNC Symbol;Acc:10327]	Preclinical or Clinical
ENSG00000162244	RPL29	ribosomal protein L29 [Source:HGNC Symbol;Acc:10331]	Preclinical or Clinical
ENSG00000163682	RPL9	ribosomal protein L9 [Source:HGNC Symbol;Acc:10369]	Preclinical or Clinical
ENSG00000164587	RPS14	ribosomal protein S14 [Source:HGNC Symbol;Acc:10387]	Preclinical or Clinical
ENSG00000166441	RPL27A	ribosomal protein L27a [Source:HGNC Symbol;Acc:10329]	Preclinical or Clinical
ENSG00000167526	RPL13	ribosomal protein L13 [Source:HGNC Symbol;Acc:10303]	Preclinical or Clinical
ENSG00000168028	RPSA	ribosomal protein SA [Source:HGNC Symbol;Acc:6502]	Preclinical or Clinical
ENSG00000170889	RPS9	ribosomal protein S9 [Source:HGNC Symbol;Acc:10442]	Preclinical or Clinical
ENSG00000171858	RPS21	ribosomal protein S21 [Source:HGNC Symbol;Acc:10409]	Preclinical or Clinical
ENSG00000171863	RPS7	ribosomal protein S7 [Source:HGNC Symbol;Acc:10440]	Preclinical or Clinical
ENSG00000172809	RPL38	ribosomal protein L38 [Source:HGNC Symbol;Acc:10349]	Preclinical or Clinical
ENSG00000174444	RPL4	ribosomal protein L4 [Source:HGNC Symbol;Acc:10353]	Preclinical or Clinical
ENSG00000174748	RPL15	ribosomal protein L15 [Source:HGNC Symbol;Acc:10306]	Preclinical or Clinical
ENSG00000177954	RPS27	ribosomal protein S27 [Source:HGNC Symbol;Acc:10416]	Preclinical or Clinical
ENSG00000182899	RPL35A	ribosomal protein L35a [Source:HGNC Symbol;Acc:10345]	Preclinical or Clinical
ENSG00000184779	RPS17	ribosomal protein S17 [Source:HGNC Symbol;Acc:10397]	Preclinical or Clinical
ENSG00000186468	RPS23	ribosomal protein S23 [Source:HGNC Symbol;Acc:10410]	Preclinical or Clinical
ENSG00000188846	RPL14	ribosomal protein L14 [Source:HGNC Symbol;Acc:10305]	Preclinical or Clinical
ENSG00000196126	HLA-DRB1	major histocompatibility complex, class II, DR beta 1 [Source:HGNC Symbol;Acc:4948]	Preclinical or Clinical
ENSG00000197728	RPS26	ribosomal protein S26 [Source:HGNC Symbol;Acc:10414]	Preclinical or Clinical
ENSG00000197756	RPL37A	ribosomal protein L37a [Source:HGNC Symbol;Acc:10348]	Preclinical or Clinical
ENSG00000197958	RPL12	ribosomal protein L12 [Source:HGNC Symbol;Acc:10302]	Preclinical or Clinical
ENSG00000198034	RPS4X	ribosomal protein S4, X-linked [Source:HGNC Symbol;Acc:10424]	Preclinical or Clinical
ENSG00000198242	RPL23A	ribosomal protein L23a [Source:HGNC Symbol;Acc:10317]	Preclinical or Clinical
ENSG00000198502	HLA-DRB5	major histocompatibility complex, class II, DR beta 5 [Source:HGNC Symbol;Acc:4953]	Preclinical or Clinical
ENSG00000198755	RPL10A	ribosomal protein L10a [Source:HGNC Symbol;Acc:10299]	Preclinical or Clinical
ENSG00000198918	RPL39	ribosomal protein L39 [Source:HGNC Symbol;Acc:10350]	Preclinical or Clinical
ENSG00000213741	RPS29	ribosomal protein S29 [Source:HGNC Symbol;Acc:10419]	Preclinical or Clinical
ENSG00000229117	RPL41	ribosomal protein L41 [Source:HGNC Symbol;Acc:10354]	Preclinical or Clinical
ENSG00000231500	RPS18	ribosomal protein S18 [Source:HGNC Symbol;Acc:10401]	Preclinical or Clinical
ENSG00000233927	RPS28	ribosomal protein S28 [Source:HGNC Symbol;Acc:10418]	Preclinical or Clinical
ENSG00000241343	RPL36A	ribosomal protein L36a [Source:HGNC Symbol;Acc:10359]	Preclinical or Clinical
ENSG00000265681	RPL17	ribosomal protein L17 [Source:HGNC Symbol;Acc:10307]	Preclinical or Clinical
ENSG00000118523	CTGF	connective tissue growth factor [Source:HGNC Symbol;Acc:2500]	Preclinical or Clinical
ENSG00000169194	IL13	interleukin 13 [Source:HGNC Symbol;Acc:5973]	Preclinical or Clinical
ENSG00000103855	CD276	CD276 molecule [Source:HGNC Symbol;Acc:19137]	Preclinical or Clinical
ENSG00000115758	ODC1	ornithine decarboxylase 1 [Source:HGNC Symbol;Acc:8109]	Preclinical or Clinical
ENSG00000019582	CD74	CD74 molecule, major histocompatibility complex, class II invariant chain [Source:HGNC Symbol;Acc:1697]	Preclinical or Clinical
ENSG00000090339	ICAM1	intercellular adhesion molecule 1 [Source:HGNC Symbol;Acc:5344]	Preclinical or Clinical
ENSG00000104689	TNFRSF10A	tumor necrosis factor receptor superfamily, member 10a [Source:HGNC Symbol;Acc:11904]	Preclinical or Clinical
ENSG00000107984	DKK1	dickkopf WNT signaling pathway inhibitor 1 [Source:HGNC Symbol;Acc:2891]	Preclinical or Clinical
ENSG00000115884	SDC1	syndecan 1 [Source:HGNC Symbol;Acc:10658]	Preclinical or Clinical
ENSG00000122641	INHBA	inhibin, beta A [Source:HGNC Symbol;Acc:6066]	Preclinical or Clinical
ENSG00000128802	GDF2	growth differentiation factor 2 [Source:HGNC Symbol;Acc:4217]	Preclinical or Clinical
ENSG00000150782	IL18	interleukin 18 (interferon-gamma-inducing factor) [Source:HGNC Symbol;Acc:5986]	Preclinical or Clinical
ENSG00000163217	BMP10	bone morphogenetic protein 10 [Source:HGNC Symbol;Acc:20869]	Preclinical or Clinical
ENSG00000092969	TGFB2	transforming growth factor, beta 2 [Source:HGNC Symbol;Acc:11768]	Preclinical or Clinical
ENSG00000105329	TGFB1	transforming growth factor, beta 1 [Source:HGNC Symbol;Acc:11766]	Preclinical or Clinical
ENSG00000119699	TGFB3	transforming growth factor, beta 3 [Source:HGNC Symbol;Acc:11769]	Preclinical or Clinical
ENSG00000078098	FAP	fibroblast activation protein, alpha [Source:HGNC Symbol;Acc:3590]	Preclinical or Clinical
ENSG00000105835	NAMPT	nicotinamide phosphoribosyltransferase [Source:HGNC Symbol;Acc:30092]	Preclinical or Clinical
ENSG00000107165	TYRP1	tyrosinase-related protein 1 [Source:HGNC Symbol;Acc:12450]	Preclinical or Clinical
ENSG00000136235	GPNMB	glycoprotein (transmembrane) nmb [Source:HGNC Symbol;Acc:4462]	Preclinical or Clinical
ENSG00000138685	FGF2	fibroblast growth factor 2 (basic) [Source:HGNC Symbol;Acc:3676]	Preclinical or Clinical
ENSG00000173083	HPSE	heparanase [Source:HGNC Symbol;Acc:5164]	Preclinical or Clinical
ENSG00000185664	PMEL	premelanosome protein [Source:HGNC Symbol;Acc:10880]	Preclinical or Clinical
ENSG00000197646	PDCD1LG2	programmed cell death 1 ligand 2 [Source:HGNC Symbol;Acc:18731]	Preclinical or Clinical
ENSG00000087245	MMP2	matrix metallopeptidase 2 (gelatinase A, 72kDa gelatinase, 72kDa type IV collagenase) [Source:HGNC Symbol;Acc:7166]	Preclinical or Clinical
ENSG00000100985	MMP9	matrix metallopeptidase 9 (gelatinase B, 92kDa gelatinase, 92kDa type IV collagenase) [Source:HGNC Symbol;Acc:7176]	Preclinical or Clinical
ENSG00000149968	MMP3	matrix metallopeptidase 3 (stromelysin 1, progelatinase) [Source:HGNC Symbol;Acc:7173]	Preclinical or Clinical
ENSG00000253729	PRKDC	protein kinase, DNA-activated, catalytic polypeptide [Source:HGNC Symbol;Acc:9413]	Preclinical or Clinical
ENSG00000123496	IL13RA2	interleukin 13 receptor, alpha 2 [Source:HGNC Symbol;Acc:5975]	Preclinical or Clinical
ENSG00000131724	IL13RA1	interleukin 13 receptor, alpha 1 [Source:HGNC Symbol;Acc:5974]	Preclinical or Clinical
ENSG00000004799	PDK4	pyruvate dehydrogenase kinase, isozyme 4 [Source:HGNC Symbol;Acc:8812]	Preclinical or Clinical
ENSG00000005882	PDK2	pyruvate dehydrogenase kinase, isozyme 2 [Source:HGNC Symbol;Acc:8810]	Preclinical or Clinical
ENSG00000067992	PDK3	pyruvate dehydrogenase kinase, isozyme 3 [Source:HGNC Symbol;Acc:8811]	Preclinical or Clinical
ENSG00000152256	PDK1	pyruvate dehydrogenase kinase, isozyme 1 [Source:HGNC Symbol;Acc:8809]	Preclinical or Clinical
ENSG00000115221	ITGB6	integrin, beta 6 [Source:HGNC Symbol;Acc:6161]	Preclinical or Clinical
ENSG00000143167	GPA33	glycoprotein A33 (transmembrane) [Source:HGNC Symbol;Acc:4445]	Preclinical or Clinical
ENSG00000171522	PTGER4	prostaglandin E receptor 4 (subtype EP4) [Source:HGNC Symbol;Acc:9596]	Preclinical or Clinical
ENSG00000026508	CD44	CD44 molecule (Indian blood group) [Source:HGNC Symbol;Acc:1681]	Preclinical or Clinical
ENSG00000146242	TPBG	trophoblast glycoprotein [Source:HGNC Symbol;Acc:12004]	Preclinical or Clinical
ENSG00000003400	CASP10	caspase 10, apoptosis-related cysteine peptidase [Source:HGNC Symbol;Acc:1500]	Preclinical or Clinical
ENSG00000013725	CD6	CD6 molecule [Source:HGNC Symbol;Acc:1691]	Preclinical or Clinical
ENSG00000064012	CASP8	caspase 8, apoptosis-related cysteine peptidase [Source:HGNC Symbol;Acc:1509]	Preclinical or Clinical
ENSG00000085662	AKR1B1	aldo-keto reductase family 1, member B1 (aldose reductase) [Source:HGNC Symbol;Acc:381]	Preclinical or Clinical
ENSG00000087237	CETP	cholesteryl ester transfer protein, plasma [Source:HGNC Symbol;Acc:1869]	Preclinical or Clinical
ENSG00000104783	KCNN4	potassium intermediate/small conductance calcium-activated channel, subfamily N, member 4 [Source:HGNC Symbol;Acc:6293]	Preclinical or Clinical
ENSG00000105141	CASP14	caspase 14, apoptosis-related cysteine peptidase [Source:HGNC Symbol;Acc:1502]	Preclinical or Clinical
ENSG00000106144	CASP2	caspase 2, apoptosis-related cysteine peptidase [Source:HGNC Symbol;Acc:1503]	Preclinical or Clinical
ENSG00000114854	TNNC1	troponin C type 1 (slow) [Source:HGNC Symbol;Acc:11943]	Preclinical or Clinical
ENSG00000118194	TNNT2	troponin T type 2 (cardiac) [Source:HGNC Symbol;Acc:11949]	Preclinical or Clinical
ENSG00000129991	TNNI3	troponin I type 3 (cardiac) [Source:HGNC Symbol;Acc:11947]	Preclinical or Clinical
ENSG00000132906	CASP9	caspase 9, apoptosis-related cysteine peptidase [Source:HGNC Symbol;Acc:1511]	Preclinical or Clinical
ENSG00000137752	CASP1	caspase 1, apoptosis-related cysteine peptidase [Source:HGNC Symbol;Acc:1499]	Preclinical or Clinical
ENSG00000137757	CASP5	caspase 5, apoptosis-related cysteine peptidase [Source:HGNC Symbol;Acc:1506]	Preclinical or Clinical
ENSG00000138794	CASP6	caspase 6, apoptosis-related cysteine peptidase [Source:HGNC Symbol;Acc:1507]	Preclinical or Clinical
ENSG00000164305	CASP3	caspase 3, apoptosis-related cysteine peptidase [Source:HGNC Symbol;Acc:1504]	Preclinical or Clinical
ENSG00000164400	CSF2	colony stimulating factor 2 (granulocyte-macrophage) [Source:HGNC Symbol;Acc:2434]	Preclinical or Clinical
ENSG00000165806	CASP7	caspase 7, apoptosis-related cysteine peptidase [Source:HGNC Symbol;Acc:1508]	Preclinical or Clinical
ENSG00000170458	CD14	CD14 molecule [Source:HGNC Symbol;Acc:1628]	Preclinical or Clinical
ENSG00000185436	IFNLR1	interferon, lambda receptor 1 [Source:HGNC Symbol;Acc:18584]	Preclinical or Clinical
ENSG00000188257	PLA2G2A	phospholipase A2, group IIA (platelets, synovial fluid) [Source:HGNC Symbol;Acc:9031]	Preclinical or Clinical
ENSG00000196954	CASP4	caspase 4, apoptosis-related cysteine peptidase [Source:HGNC Symbol;Acc:1505]	Preclinical or Clinical
ENSG00000204403	CASP12	caspase 12 (gene/pseudogene) [Source:HGNC Symbol;Acc:19004]	Preclinical or Clinical
ENSG00000243646	IL10RB	interleukin 10 receptor, beta [Source:HGNC Symbol;Acc:5965]	Preclinical or Clinical
ENSG00000087494	PTHLH	parathyroid hormone-like hormone [Source:HGNC Symbol;Acc:9607]	Preclinical or Clinical
ENSG00000101846	STS	steroid sulfatase (microsomal), isozyme S [Source:HGNC Symbol;Acc:11425]	Preclinical or Clinical
ENSG00000143387	CTSK	cathepsin K [Source:HGNC Symbol;Acc:2536]	Preclinical or Clinical
ENSG00000163464	CXCR1	chemokine (C-X-C motif) receptor 1 [Source:HGNC Symbol;Acc:6026]	Preclinical or Clinical
ENSG00000180871	CXCR2	chemokine (C-X-C motif) receptor 2 [Source:HGNC Symbol;Acc:6027]	Preclinical or Clinical
ENSG00000164647	STEAP1	six transmembrane epithelial antigen of the prostate 1 [Source:HGNC Symbol;Acc:11378]	Preclinical or Clinical
ENSG00000167653	PSCA	prostate stem cell antigen [Source:HGNC Symbol;Acc:9500]	Preclinical or Clinical
ENSG00000150630	VEGFC	vascular endothelial growth factor C [Source:HGNC Symbol;Acc:12682]	Preclinical or Clinical
ENSG00000173511	VEGFB	vascular endothelial growth factor B [Source:HGNC Symbol;Acc:12681]	Preclinical or Clinical
ENSG00000106366	SERPINE1	serpin peptidase inhibitor, clade E (nexin, plasminogen activator inhibitor type 1), member 1 [Source:HGNC Symbol;Acc:8583]	Preclinical or Clinical
ENSG00000146070	PLA2G7	phospholipase A2, group VII (platelet-activating factor acetylhydrolase, plasma) [Source:HGNC Symbol;Acc:9040]	Preclinical or Clinical
ENSG00000147434	CHRNA6	cholinergic receptor, nicotinic, alpha 6 (neuronal) [Source:HGNC Symbol;Acc:15963]	Preclinical or Clinical
ENSG00000169684	CHRNA5	cholinergic receptor, nicotinic, alpha 5 (neuronal) [Source:HGNC Symbol;Acc:1959]	Preclinical or Clinical
ENSG00000175344	CHRNA7	cholinergic receptor, nicotinic, alpha 7 (neuronal) [Source:HGNC Symbol;Acc:1960]	Preclinical or Clinical
ENSG00000186318	BACE1	beta-site APP-cleaving enzyme 1 [Source:HGNC Symbol;Acc:933]	Preclinical or Clinical
ENSG00000150337	FCGR1A	Fc fragment of IgG, high affinity Ia, receptor (CD64) [Source:HGNC Symbol;Acc:3613]	Preclinical or Clinical
ENSG00000113070	HBEGF	heparin-binding EGF-like growth factor [Source:HGNC Symbol;Acc:3059]	Preclinical or Clinical
ENSG00000084207	GSTP1	glutathione S-transferase pi 1 [Source:HGNC Symbol;Acc:4638]	Preclinical or Clinical
ENSG00000050748	MAPK9	mitogen-activated protein kinase 9 [Source:HGNC Symbol;Acc:6886]	Preclinical or Clinical
ENSG00000107643	MAPK8	mitogen-activated protein kinase 8 [Source:HGNC Symbol;Acc:6881]	Preclinical or Clinical
ENSG00000109339	MAPK10	mitogen-activated protein kinase 10 [Source:HGNC Symbol;Acc:6872]	Preclinical or Clinical
ENSG00000109991	P2RX3	purinergic receptor P2X, ligand-gated ion channel, 3 [Source:HGNC Symbol;Acc:8534]	Preclinical or Clinical
ENSG00000113520	IL4	interleukin 4 [Source:HGNC Symbol;Acc:6014]	Preclinical or Clinical
ENSG00000100311	PDGFB	platelet-derived growth factor beta polypeptide [Source:HGNC Symbol;Acc:8800]	Preclinical or Clinical
ENSG00000116745	RPE65	retinal pigment epithelium-specific protein 65kDa [Source:HGNC Symbol;Acc:10294]	Preclinical or Clinical
ENSG00000187758	ADH1A	alcohol dehydrogenase 1A (class I), alpha polypeptide [Source:HGNC Symbol;Acc:249]	Preclinical or Clinical
ENSG00000196616	ADH1B	alcohol dehydrogenase 1B (class I), beta polypeptide [Source:HGNC Symbol;Acc:250]	Preclinical or Clinical
ENSG00000197766	CFD	complement factor D (adipsin) [Source:HGNC Symbol;Acc:2771]	Preclinical or Clinical
ENSG00000067182	TNFRSF1A	tumor necrosis factor receptor superfamily, member 1A [Source:HGNC Symbol;Acc:11916]	Preclinical or Clinical
ENSG00000132965	ALOX5AP	arachidonate 5-lipoxygenase-activating protein [Source:HGNC Symbol;Acc:436]	Preclinical or Clinical
ENSG00000175591	P2RY2	purinergic receptor P2Y, G-protein coupled, 2 [Source:HGNC Symbol;Acc:8541]	Preclinical or Clinical
ENSG00000080644	CHRNA3	cholinergic receptor, nicotinic, alpha 3 (neuronal) [Source:HGNC Symbol;Acc:1957]	Preclinical or Clinical
ENSG00000114739	ACVR2B	activin A receptor, type IIB [Source:HGNC Symbol;Acc:174]	Preclinical or Clinical
ENSG00000117971	CHRNB4	cholinergic receptor, nicotinic, beta 4 (neuronal) [Source:HGNC Symbol;Acc:1964]	Preclinical or Clinical
ENSG00000145777	TSLP	thymic stromal lymphopoietin [Source:HGNC Symbol;Acc:30743]	Preclinical or Clinical
ENSG00000163823	CCR1	chemokine (C-C motif) receptor 1 [Source:HGNC Symbol;Acc:1602]	Preclinical or Clinical
ENSG00000180720	CHRM4	cholinergic receptor, muscarinic 4 [Source:HGNC Symbol;Acc:1953]	Preclinical or Clinical
ENSG00000183134	PTGDR2	prostaglandin D2 receptor 2 [Source:HGNC Symbol;Acc:4502]	Preclinical or Clinical
ENSG00000184984	CHRM5	cholinergic receptor, muscarinic 5 [Source:HGNC Symbol;Acc:1954]	Preclinical or Clinical
ENSG00000188404	SELL	selectin L [Source:HGNC Symbol;Acc:10720]	Preclinical or Clinical
ENSG00000075073	TACR2	tachykinin receptor 2 [Source:HGNC Symbol;Acc:11527]	Preclinical or Clinical
ENSG00000100300	TSPO	translocator protein (18kDa) [Source:HGNC Symbol;Acc:1158]	Preclinical or Clinical
ENSG00000120088	CRHR1	corticotropin releasing hormone receptor 1 [Source:HGNC Symbol;Acc:2357]	Preclinical or Clinical
ENSG00000163394	CCKAR	cholecystokinin A receptor [Source:HGNC Symbol;Acc:1570]	Preclinical or Clinical
ENSG00000169836	TACR3	tachykinin receptor 3 [Source:HGNC Symbol;Acc:11528]	Preclinical or Clinical
ENSG00000188822	CNR2	cannabinoid receptor 2 (macrophage) [Source:HGNC Symbol;Acc:2160]	Preclinical or Clinical
ENSG00000168959	GRM5	glutamate receptor, metabotropic 5 [Source:HGNC Symbol;Acc:4597]	Preclinical or Clinical
ENSG00000185000	DGAT1	diacylglycerol O-acyltransferase 1 [Source:HGNC Symbol;Acc:2843]	Preclinical or Clinical
ENSG00000090402	SI	sucrase-isomaltase (alpha-glucosidase) [Source:HGNC Symbol;Acc:10856]	Preclinical or Clinical
ENSG00000125735	TNFSF14	tumor necrosis factor (ligand) superfamily, member 14 [Source:HGNC Symbol;Acc:11930]	Preclinical or Clinical
ENSG00000226979	LTA	lymphotoxin alpha [Source:HGNC Symbol;Acc:6709]	Preclinical or Clinical
ENSG00000227507	LTB	lymphotoxin beta (TNF superfamily, member 3) [Source:HGNC Symbol;Acc:6711]	Preclinical or Clinical
ENSG00000257743	RP11-1220K2.2	Putative inactive maltase-glucoamylase-like protein LOC93432 [Source:UniProtKB/Swiss-Prot;Acc:Q2M2H8]	Preclinical or Clinical
ENSG00000197442	MAP3K5	mitogen-activated protein kinase kinase kinase 5 [Source:HGNC Symbol;Acc:6857]	Preclinical or Clinical
ENSG00000126266	FFAR1	free fatty acid receptor 1 [Source:HGNC Symbol;Acc:4498]	Preclinical or Clinical
ENSG00000101076	HNF4A	hepatocyte nuclear factor 4, alpha [Source:HGNC Symbol;Acc:5024]	Approved
ENSG00000187010	RHD	Rh blood group, D antigen [Source:HGNC Symbol;Acc:10009]	Preclinical or Clinical
ENSG00000101470	TNNC2	troponin C type 2 (fast) [Source:HGNC Symbol;Acc:11944]	Preclinical or Clinical
ENSG00000130595	TNNT3	troponin T type 3 (skeletal, fast) [Source:HGNC Symbol;Acc:11950]	Preclinical or Clinical
ENSG00000130598	TNNI2	troponin I type 2 (skeletal, fast) [Source:HGNC Symbol;Acc:11946]	Preclinical or Clinical
ENSG00000102245	CD40LG	CD40 ligand [Source:HGNC Symbol;Acc:11935]	Preclinical or Clinical
ENSG00000161955	TNFSF13	tumor necrosis factor (ligand) superfamily, member 13 [Source:HGNC Symbol;Acc:11928]	Preclinical or Clinical
ENSG00000109971	HSPA8	heat shock 70kDa protein 8 [Source:HGNC Symbol;Acc:5241]	Preclinical or Clinical
ENSG00000120235	IFNA6	interferon, alpha 6 [Source:HGNC Symbol;Acc:5427]	Preclinical or Clinical
ENSG00000120242	IFNA8	interferon, alpha 8 [Source:HGNC Symbol;Acc:5429]	Preclinical or Clinical
ENSG00000137080	IFNA21	interferon, alpha 21 [Source:HGNC Symbol;Acc:5424]	Preclinical or Clinical
ENSG00000147873	IFNA5	interferon, alpha 5 [Source:HGNC Symbol;Acc:5426]	Preclinical or Clinical
ENSG00000147885	IFNA16	interferon, alpha 16 [Source:HGNC Symbol;Acc:5421]	Preclinical or Clinical
ENSG00000160223	ICOSLG	inducible T-cell co-stimulator ligand [Source:HGNC Symbol;Acc:17087]	Preclinical or Clinical
ENSG00000186803	IFNA10	interferon, alpha 10 [Source:HGNC Symbol;Acc:5418]	Preclinical or Clinical
ENSG00000188379	IFNA2	interferon, alpha 2 [Source:HGNC Symbol;Acc:5423]	Preclinical or Clinical
ENSG00000197919	IFNA1	interferon, alpha 1 [Source:HGNC Symbol;Acc:5417]	Preclinical or Clinical
ENSG00000198178	CLEC4C	C-type lectin domain family 4, member C [Source:HGNC Symbol;Acc:13258]	Preclinical or Clinical
ENSG00000214042	IFNA7	interferon, alpha 7 [Source:HGNC Symbol;Acc:5428]	Preclinical or Clinical
ENSG00000228083	IFNA14	interferon, alpha 14 [Source:HGNC Symbol;Acc:5420]	Preclinical or Clinical
ENSG00000234829	IFNA17	interferon, alpha 17 [Source:HGNC Symbol;Acc:5422]	Preclinical or Clinical
ENSG00000236637	IFNA4	interferon, alpha 4 [Source:HGNC Symbol;Acc:5425]	Preclinical or Clinical
ENSG00000069764	PLA2G10	phospholipase A2, group X [Source:HGNC Symbol;Acc:9029]	Preclinical or Clinical
ENSG00000127472	PLA2G5	phospholipase A2, group V [Source:HGNC Symbol;Acc:9038]	Preclinical or Clinical
ENSG00000117586	TNFSF4	tumor necrosis factor (ligand) superfamily, member 4 [Source:HGNC Symbol;Acc:11934]	Preclinical or Clinical
ENSG00000172270	BSG	basigin (Ok blood group) [Source:HGNC Symbol;Acc:1116]	Preclinical or Clinical
ENSG00000079459	FDFT1	farnesyl-diphosphate farnesyltransferase 1 [Source:HGNC Symbol;Acc:3629]	Preclinical or Clinical
ENSG00000122679	RAMP3	receptor (G protein-coupled) activity modifying protein 3 [Source:HGNC Symbol;Acc:9845]	Preclinical or Clinical
ENSG00000131477	RAMP2	receptor (G protein-coupled) activity modifying protein 2 [Source:HGNC Symbol;Acc:9844]	Preclinical or Clinical
ENSG00000132329	RAMP1	receptor (G protein-coupled) activity modifying protein 1 [Source:HGNC Symbol;Acc:9843]	Preclinical or Clinical
ENSG00000168229	PTGDR	prostaglandin D2 receptor (DP) [Source:HGNC Symbol;Acc:9591]	Preclinical or Clinical
ENSG00000080293	SCTR	secretin receptor [Source:HGNC Symbol;Acc:10608]	Preclinical or Clinical
ENSG00000164129	NPY5R	neuropeptide Y receptor Y5 [Source:HGNC Symbol;Acc:7958]	Preclinical or Clinical
ENSG00000204174	NPY4R	neuropeptide Y receptor Y4 [Source:HGNC Symbol;Acc:9329]	Preclinical or Clinical
ENSG00000078814	MYH7B	myosin, heavy chain 7B, cardiac muscle, beta [Source:HGNC Symbol;Acc:15906]	Preclinical or Clinical
ENSG00000092054	MYH7	myosin, heavy chain 7, cardiac muscle, beta [Source:HGNC Symbol;Acc:7577]	Preclinical or Clinical
ENSG00000106631	MYL7	myosin, light chain 7, regulatory [Source:HGNC Symbol;Acc:21719]	Preclinical or Clinical
ENSG00000111199	TRPV4	transient receptor potential cation channel, subfamily V, member 4 [Source:HGNC Symbol;Acc:18083]	Preclinical or Clinical
ENSG00000111245	MYL2	myosin, light chain 2, regulatory, cardiac, slow [Source:HGNC Symbol;Acc:7583]	Preclinical or Clinical
ENSG00000160808	MYL3	myosin, light chain 3, alkali; ventricular, skeletal, slow [Source:HGNC Symbol;Acc:7584]	Preclinical or Clinical
ENSG00000197616	MYH6	myosin, heavy chain 6, cardiac muscle, alpha [Source:HGNC Symbol;Acc:7576]	Preclinical or Clinical
ENSG00000198336	MYL4	myosin, light chain 4, alkali; atrial, embryonic [Source:HGNC Symbol;Acc:7585]	Preclinical or Clinical
ENSG00000095596	CYP26A1	cytochrome P450, family 26, subfamily A, polypeptide 1 [Source:HGNC Symbol;Acc:2603]	Preclinical or Clinical
ENSG00000162891	IL20	interleukin 20 [Source:HGNC Symbol;Acc:6002]	Preclinical or Clinical
ENSG00000125510	OPRL1	opiate receptor-like 1 [Source:HGNC Symbol;Acc:8155]	Preclinical or Clinical
ENSG00000134259	NGF	nerve growth factor (beta polypeptide) [Source:HGNC Symbol;Acc:7808]	Preclinical or Clinical
ENSG00000170820	FSHR	follicle stimulating hormone receptor [Source:HGNC Symbol;Acc:3969]	Preclinical or Clinical
ENSG00000089041	P2RX7	purinergic receptor P2X, ligand-gated ion channel, 7 [Source:HGNC Symbol;Acc:8537]	Preclinical or Clinical
ENSG00000100739	BDKRB1	bradykinin receptor B1 [Source:HGNC Symbol;Acc:1029]	Preclinical or Clinical
ENSG00000105695	MAG	myelin associated glycoprotein [Source:HGNC Symbol;Acc:6783]	Preclinical or Clinical
ENSG00000143839	REN	renin [Source:HGNC Symbol;Acc:9958]	Approved
ENSG00000025434	NR1H3	nuclear receptor subfamily 1, group H, member 3 [Source:HGNC Symbol;Acc:7966]	Preclinical or Clinical
ENSG00000131408	NR1H2	nuclear receptor subfamily 1, group H, member 2 [Source:HGNC Symbol;Acc:7965]	Preclinical or Clinical
ENSG00000069431	ABCC9	ATP-binding cassette, sub-family C (CFTR/MRP), member 9 [Source:HGNC Symbol;Acc:60]	Approved
ENSG00000181019	NQO1	NAD(P)H dehydrogenase, quinone 1 [Source:HGNC Symbol;Acc:2874]	Preclinical or Clinical
ENSG00000006432	MAP3K9	mitogen-activated protein kinase kinase kinase 9 [Source:HGNC Symbol;Acc:6861]	Preclinical or Clinical
ENSG00000073803	MAP3K13	mitogen-activated protein kinase kinase kinase 13 [Source:HGNC Symbol;Acc:6852]	Preclinical or Clinical
ENSG00000130758	MAP3K10	mitogen-activated protein kinase kinase kinase 10 [Source:HGNC Symbol;Acc:6849]	Preclinical or Clinical
ENSG00000139625	MAP3K12	mitogen-activated protein kinase kinase kinase 12 [Source:HGNC Symbol;Acc:6851]	Preclinical or Clinical
ENSG00000145335	SNCA	synuclein, alpha (non A4 component of amyloid precursor) [Source:HGNC Symbol;Acc:11138]	Preclinical or Clinical
ENSG00000151892	GFRA1	GDNF family receptor alpha 1 [Source:HGNC Symbol;Acc:4243]	Preclinical or Clinical
ENSG00000173327	MAP3K11	mitogen-activated protein kinase kinase kinase 11 [Source:HGNC Symbol;Acc:6850]	Preclinical or Clinical
ENSG00000115310	RTN4	reticulon 4 [Source:HGNC Symbol;Acc:14085]	Preclinical or Clinical
ENSG00000167723	TRPV3	transient receptor potential cation channel, subfamily V, member 3 [Source:HGNC Symbol;Acc:18084]	Preclinical or Clinical
ENSG00000164082	GRM2	glutamate receptor, metabotropic 2 [Source:HGNC Symbol;Acc:4594]	Preclinical or Clinical
ENSG00000118298	CA14	carbonic anhydrase XIV [Source:HGNC Symbol;Acc:1372]	Approved
ENSG00000131686	CA6	carbonic anhydrase VI [Source:HGNC Symbol;Acc:1380]	Approved
ENSG00000164879	CA3	carbonic anhydrase III, muscle specific [Source:HGNC Symbol;Acc:1374]	Approved
ENSG00000169239	CA5B	carbonic anhydrase VB, mitochondrial [Source:HGNC Symbol;Acc:1378]	Approved
ENSG00000174990	CA5A	carbonic anhydrase VA, mitochondrial [Source:HGNC Symbol;Acc:1377]	Approved
ENSG00000185015	CA13	carbonic anhydrase XIII [Source:HGNC Symbol;Acc:14914]	Approved
ENSG00000196517	SLC6A9	solute carrier family 6 (neurotransmitter transporter, glycine), member 9 [Source:HGNC Symbol;Acc:11056]	Preclinical or Clinical
ENSG00000198822	GRM3	glutamate receptor, metabotropic 3 [Source:HGNC Symbol;Acc:4595]	Preclinical or Clinical
ENSG00000220205	VAMP2	vesicle-associated membrane protein 2 (synaptobrevin 2) [Source:HGNC Symbol;Acc:12643]	Preclinical or Clinical
ENSG00000110148	CCKBR	cholecystokinin B receptor [Source:HGNC Symbol;Acc:1571]	Preclinical or Clinical
ENSG00000129749	CHRNA10	cholinergic receptor, nicotinic, alpha 10 (neuronal) [Source:HGNC Symbol;Acc:13800]	Preclinical or Clinical
ENSG00000174343	CHRNA9	cholinergic receptor, nicotinic, alpha 9 (neuronal) [Source:HGNC Symbol;Acc:14079]	Preclinical or Clinical
ENSG00000169783	LINGO1	leucine rich repeat and Ig domain containing 1 [Source:HGNC Symbol;Acc:21205]	Preclinical or Clinical
ENSG00000134489	HRH4	histamine receptor H4 [Source:HGNC Symbol;Acc:17383]	Preclinical or Clinical
ENSG00000145839	IL9	interleukin 9 [Source:HGNC Symbol;Acc:6029]	Preclinical or Clinical
ENSG00000123700	KCNJ2	potassium inwardly-rectifying channel, subfamily J, member 2 [Source:HGNC Symbol;Acc:6263]	Approved
ENSG00000164171	ITGA2	integrin, alpha 2 (CD49B, alpha 2 subunit of VLA-2 receptor) [Source:HGNC Symbol;Acc:6137]	Preclinical or Clinical
ENSG00000099866	MADCAM1	mucosal vascular addressin cell adhesion molecule 1 [Source:HGNC Symbol;Acc:6765]	Preclinical or Clinical
ENSG00000169245	CXCL10	chemokine (C-X-C motif) ligand 10 [Source:HGNC Symbol;Acc:10637]	Preclinical or Clinical
ENSG00000173585	CCR9	chemokine (C-C motif) receptor 9 [Source:HGNC Symbol;Acc:1610]	Preclinical or Clinical
ENSG00000105697	HAMP	hepcidin antimicrobial peptide [Source:HGNC Symbol;Acc:15598]	Preclinical or Clinical
ENSG00000110448	CD5	CD5 molecule [Source:HGNC Symbol;Acc:1685]	Preclinical or Clinical
ENSG00000127318	IL22	interleukin 22 [Source:HGNC Symbol;Acc:14900]	Preclinical or Clinical
ENSG00000164136	IL15	interleukin 15 [Source:HGNC Symbol;Acc:5977]	Preclinical or Clinical
ENSG00000185010	F8	coagulation factor VIII, procoagulant component [Source:HGNC Symbol;Acc:3546]	Preclinical or Clinical
ENSG00000089022	MAPKAPK5	mitogen-activated protein kinase-activated protein kinase 5 [Source:HGNC Symbol;Acc:6889]	Preclinical or Clinical
ENSG00000118785	SPP1	secreted phosphoprotein 1 [Source:HGNC Symbol;Acc:11255]	Preclinical or Clinical
ENSG00000169403	PTAFR	platelet-activating factor receptor [Source:HGNC Symbol;Acc:9582]	Preclinical or Clinical
ENSG00000124089	MC3R	melanocortin 3 receptor [Source:HGNC Symbol;Acc:6931]	Preclinical or Clinical
ENSG00000172156	CCL11	chemokine (C-C motif) ligand 11 [Source:HGNC Symbol;Acc:10610]	Preclinical or Clinical
ENSG00000074319	TSG101	tumor susceptibility 101 [Source:HGNC Symbol;Acc:15971]	Preclinical or Clinical
ENSG00000167207	NOD2	nucleotide-binding oligomerization domain containing 2 [Source:HGNC Symbol;Acc:5331]	Preclinical or Clinical
ENSG00000256713	PGA5	pepsinogen 5, group I (pepsinogen A) [Source:HGNC Symbol;Acc:8887]	Approved
ENSG00000117594	HSD11B1	hydroxysteroid (11-beta) dehydrogenase 1 [Source:HGNC Symbol;Acc:5208]	Approved
ENSG00000176387	HSD11B2	hydroxysteroid (11-beta) dehydrogenase 2 [Source:HGNC Symbol;Acc:5209]	Approved
ENSG00000136634	IL10	interleukin 10 [Source:HGNC Symbol;Acc:5962]	Preclinical or Clinical
ENSG00000196482	ESRRG	estrogen-related receptor gamma [Source:HGNC Symbol;Acc:3474]	Preclinical or Clinical
ENSG00000077498	TYR	tyrosinase [Source:HGNC Symbol;Acc:12442]	Preclinical or Clinical
ENSG00000102539	MLNR	motilin receptor [Source:HGNC Symbol;Acc:4495]	Preclinical or Clinical
ENSG00000177628	GBA	glucosidase, beta, acid [Source:HGNC Symbol;Acc:4177]	Preclinical or Clinical
ENSG00000102393	GLA	galactosidase, alpha [Source:HGNC Symbol;Acc:4296]	Approved
ENSG00000106128	GHRHR	growth hormone releasing hormone receptor [Source:HGNC Symbol;Acc:4266]	Approved
ENSG00000158104	HPD	4-hydroxyphenylpyruvate dioxygenase [Source:HGNC Symbol;Acc:5147]	Preclinical or Clinical
ENSG00000000971	CFH	complement factor H [Source:HGNC Symbol;Acc:4883]	Undrugged
ENSG00000001036	FUCA2	fucosidase, alpha-L- 2, plasma [Source:HGNC Symbol;Acc:4008]	Undrugged
ENSG00000001084	GCLC	glutamate-cysteine ligase, catalytic subunit [Source:HGNC Symbol;Acc:4311]	Undrugged
ENSG00000001617	SEMA3F	sema domain, immunoglobulin domain (Ig), short basic domain, secreted, (semaphorin) 3F [Source:HGNC Symbol;Acc:10728]	Undrugged
ENSG00000001630	CYP51A1	cytochrome P450, family 51, subfamily A, polypeptide 1 [Source:HGNC Symbol;Acc:2649]	Undrugged
ENSG00000002016	RAD52	RAD52 homolog (S. cerevisiae) [Source:HGNC Symbol;Acc:9824]	Undrugged
ENSG00000002330	BAD	BCL2-associated agonist of cell death [Source:HGNC Symbol;Acc:936]	Undrugged
ENSG00000002586	CD99	CD99 molecule [Source:HGNC Symbol;Acc:7082]	Undrugged
ENSG00000002587	HS3ST1	heparan sulfate (glucosamine) 3-O-sulfotransferase 1 [Source:HGNC Symbol;Acc:5194]	Undrugged
ENSG00000002726	AOC1	amine oxidase, copper containing 1 [Source:HGNC Symbol;Acc:80]	Undrugged
ENSG00000002745	WNT16	wingless-type MMTV integration site family, member 16 [Source:HGNC Symbol;Acc:16267]	Undrugged
ENSG00000003056	M6PR	mannose-6-phosphate receptor (cation dependent) [Source:HGNC Symbol;Acc:6752]	Undrugged
ENSG00000003096	KLHL13	kelch-like family member 13 [Source:HGNC Symbol;Acc:22931]	Undrugged
ENSG00000003137	CYP26B1	cytochrome P450, family 26, subfamily B, polypeptide 1 [Source:HGNC Symbol;Acc:20581]	Undrugged
ENSG00000003436	TFPI	tissue factor pathway inhibitor (lipoprotein-associated coagulation inhibitor) [Source:HGNC Symbol;Acc:11760]	Undrugged
ENSG00000004478	FKBP4	FK506 binding protein 4, 59kDa [Source:HGNC Symbol;Acc:3720]	Undrugged
ENSG00000004487	KDM1A	lysine (K)-specific demethylase 1A [Source:HGNC Symbol;Acc:29079]	Undrugged
ENSG00000004660	CAMKK1	calcium/calmodulin-dependent protein kinase kinase 1, alpha [Source:HGNC Symbol;Acc:1469]	Undrugged
ENSG00000004700	RECQL	RecQ protein-like (DNA helicase Q1-like) [Source:HGNC Symbol;Acc:9948]	Undrugged
ENSG00000004809	SLC22A16	solute carrier family 22 (organic cation/carnitine transporter), member 16 [Source:HGNC Symbol;Acc:20302]	Undrugged
ENSG00000004846	ABCB5	ATP-binding cassette, sub-family B (MDR/TAP), member 5 [Source:HGNC Symbol;Acc:46]	Undrugged
ENSG00000004939	SLC4A1	solute carrier family 4 (anion exchanger), member 1 (Diego blood group) [Source:HGNC Symbol;Acc:11027]	Undrugged
ENSG00000005001	PRSS22	protease, serine, 22 [Source:HGNC Symbol;Acc:14368]	Undrugged
ENSG00000005339	CREBBP	CREB binding protein [Source:HGNC Symbol;Acc:2348]	Undrugged
ENSG00000005381	MPO	myeloperoxidase [Source:HGNC Symbol;Acc:7218]	Undrugged
ENSG00000005421	PON1	paraoxonase 1 [Source:HGNC Symbol;Acc:9204]	Undrugged
ENSG00000005471	ABCB4	ATP-binding cassette, sub-family B (MDR/TAP), member 4 [Source:HGNC Symbol;Acc:45]	Undrugged
ENSG00000005884	ITGA3	integrin, alpha 3 (antigen CD49C, alpha 3 subunit of VLA-3 receptor) [Source:HGNC Symbol;Acc:6139]	Undrugged
ENSG00000005893	LAMP2	lysosomal-associated membrane protein 2 [Source:HGNC Symbol;Acc:6501]	Undrugged
ENSG00000006016	CRLF1	cytokine receptor-like factor 1 [Source:HGNC Symbol;Acc:2364]	Undrugged
ENSG00000006062	MAP3K14	mitogen-activated protein kinase kinase kinase 14 [Source:HGNC Symbol;Acc:6853]	Undrugged
ENSG00000006074	CCL18	chemokine (C-C motif) ligand 18 (pulmonary and activation-regulated) [Source:HGNC Symbol;Acc:10616]	Undrugged
ENSG00000006075	CCL3	chemokine (C-C motif) ligand 3 [Source:HGNC Symbol;Acc:10627]	Undrugged
ENSG00000006128	TAC1	tachykinin, precursor 1 [Source:HGNC Symbol;Acc:11517]	Undrugged
ENSG00000006210	CX3CL1	chemokine (C-X3-C motif) ligand 1 [Source:HGNC Symbol;Acc:10647]	Undrugged
ENSG00000006327	TNFRSF12A	tumor necrosis factor receptor superfamily, member 12A [Source:HGNC Symbol;Acc:18152]	Undrugged
ENSG00000006534	ALDH3B1	aldehyde dehydrogenase 3 family, member B1 [Source:HGNC Symbol;Acc:410]	Undrugged
ENSG00000006606	CCL26	chemokine (C-C motif) ligand 26 [Source:HGNC Symbol;Acc:10625]	Undrugged
ENSG00000006634	DBF4	DBF4 homolog (S. cerevisiae) [Source:HGNC Symbol;Acc:17364]	Undrugged
ENSG00000006837	CDKL3	cyclin-dependent kinase-like 3 [Source:HGNC Symbol;Acc:15483]	Undrugged
ENSG00000007047	MARK4	MAP/microtubule affinity-regulating kinase 4 [Source:HGNC Symbol;Acc:13538]	Undrugged
ENSG00000007062	PROM1	prominin 1 [Source:HGNC Symbol;Acc:9454]	Undrugged
ENSG00000007171	NOS2	nitric oxide synthase 2, inducible [Source:HGNC Symbol;Acc:7873]	Undrugged
ENSG00000007216	SLC13A2	solute carrier family 13 (sodium-dependent dicarboxylate transporter), member 2 [Source:HGNC Symbol;Acc:10917]	Undrugged
ENSG00000007264	MATK	megakaryocyte-associated tyrosine kinase [Source:HGNC Symbol;Acc:6906]	Undrugged
ENSG00000007306	CEACAM7	carcinoembryonic antigen-related cell adhesion molecule 7 [Source:HGNC Symbol;Acc:1819]	Undrugged
ENSG00000007933	FMO3	flavin containing monooxygenase 3 [Source:HGNC Symbol;Acc:3771]	Undrugged
ENSG00000007952	NOX1	NADPH oxidase 1 [Source:HGNC Symbol;Acc:7889]	Undrugged
ENSG00000008086	CDKL5	cyclin-dependent kinase-like 5 [Source:HGNC Symbol;Acc:11411]	Undrugged
ENSG00000008118	CAMK1G	calcium/calmodulin-dependent protein kinase IG [Source:HGNC Symbol;Acc:14585]	Undrugged
ENSG00000008128	CDK11A	cyclin-dependent kinase 11A [Source:HGNC Symbol;Acc:1730]	Undrugged
ENSG00000008300	CELSR3	cadherin, EGF LAG seven-pass G-type receptor 3 [Source:HGNC Symbol;Acc:3230]	Undrugged
ENSG00000008394	MGST1	microsomal glutathione S-transferase 1 [Source:HGNC Symbol;Acc:7061]	Undrugged
ENSG00000008438	PGLYRP1	peptidoglycan recognition protein 1 [Source:HGNC Symbol;Acc:8904]	Undrugged
ENSG00000008513	ST3GAL1	ST3 beta-galactoside alpha-2,3-sialyltransferase 1 [Source:HGNC Symbol;Acc:10862]	Undrugged
ENSG00000008516	MMP25	matrix metallopeptidase 25 [Source:HGNC Symbol;Acc:14246]	Undrugged
ENSG00000008517	IL32	interleukin 32 [Source:HGNC Symbol;Acc:16830]	Undrugged
ENSG00000009413	REV3L	REV3-like, polymerase (DNA directed), zeta, catalytic subunit [Source:HGNC Symbol;Acc:9968]	Undrugged
ENSG00000009694	TENM1	teneurin transmembrane protein 1 [Source:HGNC Symbol;Acc:8117]	Undrugged
ENSG00000009724	MASP2	mannan-binding lectin serine peptidase 2 [Source:HGNC Symbol;Acc:6902]	Undrugged
ENSG00000010219	DYRK4	dual-specificity tyrosine-(Y)-phosphorylation regulated kinase 4 [Source:HGNC Symbol;Acc:3095]	Undrugged
ENSG00000010278	CD9	CD9 molecule [Source:HGNC Symbol;Acc:1709]	Undrugged
ENSG00000010310	GIPR	gastric inhibitory polypeptide receptor [Source:HGNC Symbol;Acc:4271]	Undrugged
ENSG00000010319	SEMA3G	sema domain, immunoglobulin domain (Ig), short basic domain, secreted, (semaphorin) 3G [Source:HGNC Symbol;Acc:30400]	Undrugged
ENSG00000010379	SLC6A13	solute carrier family 6 (neurotransmitter transporter), member 13 [Source:HGNC Symbol;Acc:11046]	Undrugged
ENSG00000010438	PRSS3	protease, serine, 3 [Source:HGNC Symbol;Acc:9486]	Undrugged
ENSG00000010704	HFE	hemochromatosis [Source:HGNC Symbol;Acc:4886]	Undrugged
ENSG00000010932	FMO1	flavin containing monooxygenase 1 [Source:HGNC Symbol;Acc:3769]	Undrugged
ENSG00000011028	MRC2	mannose receptor, C type 2 [Source:HGNC Symbol;Acc:16875]	Undrugged
ENSG00000011083	SLC6A7	solute carrier family 6 (neurotransmitter transporter), member 7 [Source:HGNC Symbol;Acc:11054]	Undrugged
ENSG00000011201	KAL1	Kallmann syndrome 1 sequence [Source:HGNC Symbol;Acc:6211]	Undrugged
ENSG00000011304	PTBP1	polypyrimidine tract binding protein 1 [Source:HGNC Symbol;Acc:9583]	Undrugged
ENSG00000011405	PIK3C2A	phosphatidylinositol-4-phosphate 3-kinase, catalytic subunit type 2 alpha [Source:HGNC Symbol;Acc:8971]	Undrugged
ENSG00000011422	PLAUR	plasminogen activator, urokinase receptor [Source:HGNC Symbol;Acc:9053]	Undrugged
ENSG00000011465	DCN	decorin [Source:HGNC Symbol;Acc:2705]	Undrugged
ENSG00000011485	PPP5C	protein phosphatase 5, catalytic subunit [Source:HGNC Symbol;Acc:9322]	Undrugged
ENSG00000011566	MAP4K3	mitogen-activated protein kinase kinase kinase kinase 3 [Source:HGNC Symbol;Acc:6865]	Undrugged
ENSG00000012048	BRCA1	breast cancer 1, early onset [Source:HGNC Symbol;Acc:1100]	Undrugged
ENSG00000012223	LTF	lactotransferrin [Source:HGNC Symbol;Acc:6720]	Undrugged
ENSG00000012983	MAP4K5	mitogen-activated protein kinase kinase kinase kinase 5 [Source:HGNC Symbol;Acc:6867]	Undrugged
ENSG00000013441	CLK1	CDC-like kinase 1 [Source:HGNC Symbol;Acc:2068]	Undrugged
ENSG00000013583	HEBP1	heme binding protein 1 [Source:HGNC Symbol;Acc:17176]	Undrugged
ENSG00000014216	CAPN1	calpain 1, (mu/I) large subunit [Source:HGNC Symbol;Acc:1476]	Undrugged
ENSG00000014257	ACPP	acid phosphatase, prostate [Source:HGNC Symbol;Acc:125]	Undrugged
ENSG00000016402	IL20RA	interleukin 20 receptor, alpha [Source:HGNC Symbol;Acc:6003]	Undrugged
ENSG00000016490	CLCA1	chloride channel accessory 1 [Source:HGNC Symbol;Acc:2015]	Undrugged
ENSG00000016602	CLCA4	chloride channel accessory 4 [Source:HGNC Symbol;Acc:2018]	Undrugged
ENSG00000017260	ATP2C1	ATPase, Ca++ transporting, type 2C, member 1 [Source:HGNC Symbol;Acc:13211]	Undrugged
ENSG00000018236	CNTN1	contactin 1 [Source:HGNC Symbol;Acc:2171]	Undrugged
ENSG00000019102	VSIG2	V-set and immunoglobulin domain containing 2 [Source:HGNC Symbol;Acc:17149]	Undrugged
ENSG00000019186	CYP24A1	cytochrome P450, family 24, subfamily A, polypeptide 1 [Source:HGNC Symbol;Acc:2602]	Undrugged
ENSG00000021355	SERPINB1	serpin peptidase inhibitor, clade B (ovalbumin), member 1 [Source:HGNC Symbol;Acc:3311]	Undrugged
ENSG00000021645	NRXN3	neurexin 3 [Source:HGNC Symbol;Acc:8010]	Undrugged
ENSG00000021852	C8B	complement component 8, beta polypeptide [Source:HGNC Symbol;Acc:1353]	Undrugged
ENSG00000023318	ERP44	endoplasmic reticulum protein 44 [Source:HGNC Symbol;Acc:18311]	Undrugged
ENSG00000023839	ABCC2	ATP-binding cassette, sub-family C (CFTR/MRP), member 2 [Source:HGNC Symbol;Acc:53]	Undrugged
ENSG00000026025	VIM	vimentin [Source:HGNC Symbol;Acc:12692]	Undrugged
ENSG00000026103	FAS	Fas cell surface death receptor [Source:HGNC Symbol;Acc:11920]	Undrugged
ENSG00000026297	RNASET2	ribonuclease T2 [Source:HGNC Symbol;Acc:21686]	Undrugged
ENSG00000026950	BTN3A1	butyrophilin, subfamily 3, member A1 [Source:HGNC Symbol;Acc:1138]	Undrugged
ENSG00000027644	INSRR	insulin receptor-related receptor [Source:HGNC Symbol;Acc:6093]	Undrugged
ENSG00000028116	VRK2	vaccinia related kinase 2 [Source:HGNC Symbol;Acc:12719]	Undrugged
ENSG00000028137	TNFRSF1B	tumor necrosis factor receptor superfamily, member 1B [Source:HGNC Symbol;Acc:11917]	Undrugged
ENSG00000028310	BRD9	bromodomain containing 9 [Source:HGNC Symbol;Acc:25818]	Undrugged
ENSG00000029559	IBSP	integrin-binding sialoprotein [Source:HGNC Symbol;Acc:5341]	Undrugged
ENSG00000030304	MUSK	muscle, skeletal, receptor tyrosine kinase [Source:HGNC Symbol;Acc:7525]	Undrugged
ENSG00000030582	GRN	granulin [Source:HGNC Symbol;Acc:4601]	Undrugged
ENSG00000031544	NR2E3	nuclear receptor subfamily 2, group E, member 3 [Source:HGNC Symbol;Acc:7974]	Undrugged
ENSG00000033178	UBA6	ubiquitin-like modifier activating enzyme 6 [Source:HGNC Symbol;Acc:25581]	Undrugged
ENSG00000034152	MAP2K3	mitogen-activated protein kinase kinase 3 [Source:HGNC Symbol;Acc:6843]	Undrugged
ENSG00000034971	MYOC	myocilin, trabecular meshwork inducible glucocorticoid response [Source:HGNC Symbol;Acc:7610]	Undrugged
ENSG00000035403	VCL	vinculin [Source:HGNC Symbol;Acc:12665]	Undrugged
ENSG00000035664	DAPK2	death-associated protein kinase 2 [Source:HGNC Symbol;Acc:2675]	Undrugged
ENSG00000035862	TIMP2	TIMP metallopeptidase inhibitor 2 [Source:HGNC Symbol;Acc:11821]	Undrugged
ENSG00000036473	OTC	ornithine carbamoyltransferase [Source:HGNC Symbol;Acc:8512]	Undrugged
ENSG00000036530	CYP46A1	cytochrome P450, family 46, subfamily A, polypeptide 1 [Source:HGNC Symbol;Acc:2641]	Undrugged
ENSG00000036565	SLC18A1	solute carrier family 18 (vesicular monoamine transporter), member 1 [Source:HGNC Symbol;Acc:10934]	Undrugged
ENSG00000036672	USP2	ubiquitin specific peptidase 2 [Source:HGNC Symbol;Acc:12618]	Undrugged
ENSG00000037042	TUBG2	tubulin, gamma 2 [Source:HGNC Symbol;Acc:12419]	Undrugged
ENSG00000038002	AGA	aspartylglucosaminidase [Source:HGNC Symbol;Acc:318]	Undrugged
ENSG00000038295	TLL1	tolloid-like 1 [Source:HGNC Symbol;Acc:11843]	Undrugged
ENSG00000038382	TRIO	trio Rho guanine nucleotide exchange factor [Source:HGNC Symbol;Acc:12303]	Undrugged
ENSG00000038427	VCAN	versican [Source:HGNC Symbol;Acc:2464]	Undrugged
ENSG00000038945	MSR1	macrophage scavenger receptor 1 [Source:HGNC Symbol;Acc:7376]	Undrugged
ENSG00000039068	CDH1	cadherin 1, type 1, E-cadherin (epithelial) [Source:HGNC Symbol;Acc:1748]	Undrugged
ENSG00000039537	C6	complement component 6 [Source:HGNC Symbol;Acc:1339]	Undrugged
ENSG00000040608	RTN4R	reticulon 4 receptor [Source:HGNC Symbol;Acc:18601]	Undrugged
ENSG00000042088	TDP1	tyrosyl-DNA phosphodiesterase 1 [Source:HGNC Symbol;Acc:18884]	Undrugged
ENSG00000042781	USH2A	Usher syndrome 2A (autosomal recessive, mild) [Source:HGNC Symbol;Acc:12601]	Undrugged
ENSG00000042832	TG	thyroglobulin [Source:HGNC Symbol;Acc:11764]	Undrugged
ENSG00000042980	ADAM28	ADAM metallopeptidase domain 28 [Source:HGNC Symbol;Acc:206]	Undrugged
ENSG00000044012	GUCA2B	guanylate cyclase activator 2B (uroguanylin) [Source:HGNC Symbol;Acc:4683]	Undrugged
ENSG00000044574	HSPA5	heat shock 70kDa protein 5 (glucose-regulated protein, 78kDa) [Source:HGNC Symbol;Acc:5238]	Undrugged
ENSG00000047457	CP	ceruloplasmin (ferroxidase) [Source:HGNC Symbol;Acc:2295]	Undrugged
ENSG00000047936	ROS1	c-ros oncogene 1 , receptor tyrosine kinase [Source:HGNC Symbol;Acc:10261]	Undrugged
ENSG00000048462	TNFRSF17	tumor necrosis factor receptor superfamily, member 17 [Source:HGNC Symbol;Acc:11913]	Undrugged
ENSG00000049089	COL9A2	collagen, type IX, alpha 2 [Source:HGNC Symbol;Acc:2218]	Undrugged
ENSG00000049130	KITLG	KIT ligand [Source:HGNC Symbol;Acc:6343]	Undrugged
ENSG00000049192	ADAMTS6	ADAM metallopeptidase with thrombospondin type 1 motif, 6 [Source:HGNC Symbol;Acc:222]	Undrugged
ENSG00000049239	H6PD	hexose-6-phosphate dehydrogenase (glucose 1-dehydrogenase) [Source:HGNC Symbol;Acc:4795]	Undrugged
ENSG00000049247	UTS2	urotensin 2 [Source:HGNC Symbol;Acc:12636]	Undrugged
ENSG00000049319	SRD5A2	steroid-5-alpha-reductase, alpha polypeptide 2 (3-oxo-5 alpha-steroid delta 4-dehydrogenase alpha 2) [Source:HGNC Symbol;Acc:11285]	Undrugged
ENSG00000049323	LTBP1	latent transforming growth factor beta binding protein 1 [Source:HGNC Symbol;Acc:6714]	Undrugged
ENSG00000050165	DKK3	dickkopf WNT signaling pathway inhibitor 3 [Source:HGNC Symbol;Acc:2893]	Undrugged
ENSG00000050767	COL23A1	collagen, type XXIII, alpha 1 [Source:HGNC Symbol;Acc:22990]	Undrugged
ENSG00000051180	RAD51	RAD51 recombinase [Source:HGNC Symbol;Acc:9817]	Undrugged
ENSG00000052344	PRSS8	protease, serine, 8 [Source:HGNC Symbol;Acc:9491]	Undrugged
ENSG00000053108	FSTL4	follistatin-like 4 [Source:HGNC Symbol;Acc:21389]	Undrugged
ENSG00000054219	LY75	lymphocyte antigen 75 [Source:HGNC Symbol;Acc:6729]	Undrugged
ENSG00000054277	OPN3	opsin 3 [Source:HGNC Symbol;Acc:14007]	Undrugged
ENSG00000054356	PTPRN	protein tyrosine phosphatase, receptor type, N [Source:HGNC Symbol;Acc:9676]	Undrugged
ENSG00000054803	CBLN4	cerebellin 4 precursor [Source:HGNC Symbol;Acc:16231]	Undrugged
ENSG00000054938	CHRDL2	chordin-like 2 [Source:HGNC Symbol;Acc:24168]	Undrugged
ENSG00000054967	RELT	RELT tumor necrosis factor receptor [Source:HGNC Symbol;Acc:13764]	Undrugged
ENSG00000054983	GALC	galactosylceramidase [Source:HGNC Symbol;Acc:4115]	Undrugged
ENSG00000055332	EIF2AK2	eukaryotic translation initiation factor 2-alpha kinase 2 [Source:HGNC Symbol;Acc:9437]	Undrugged
ENSG00000055732	MCOLN3	mucolipin 3 [Source:HGNC Symbol;Acc:13358]	Undrugged
ENSG00000055955	ITIH4	inter-alpha-trypsin inhibitor heavy chain family, member 4 [Source:HGNC Symbol;Acc:6169]	Undrugged
ENSG00000055957	ITIH1	inter-alpha-trypsin inhibitor heavy chain 1 [Source:HGNC Symbol;Acc:6166]	Undrugged
ENSG00000056291	NPFFR2	neuropeptide FF receptor 2 [Source:HGNC Symbol;Acc:4525]	Undrugged
ENSG00000056736	IL17RB	interleukin 17 receptor B [Source:HGNC Symbol;Acc:18015]	Undrugged
ENSG00000057149	SERPINB3	serpin peptidase inhibitor, clade B (ovalbumin), member 3 [Source:HGNC Symbol;Acc:10569]	Undrugged
ENSG00000057252	SOAT1	sterol O-acyltransferase 1 [Source:HGNC Symbol;Acc:11177]	Undrugged
ENSG00000057593	F7	coagulation factor VII (serum prothrombin conversion accelerator) [Source:HGNC Symbol;Acc:3544]	Undrugged
ENSG00000058404	CAMK2B	calcium/calmodulin-dependent protein kinase II beta [Source:HGNC Symbol;Acc:1461]	Undrugged
ENSG00000058668	ATP2B4	ATPase, Ca++ transporting, plasma membrane 4 [Source:HGNC Symbol;Acc:817]	Undrugged
ENSG00000058729	RIOK2	RIO kinase 2 [Source:HGNC Symbol;Acc:18999]	Undrugged
ENSG00000060140	STYK1	serine/threonine/tyrosine kinase 1 [Source:HGNC Symbol;Acc:18889]	Undrugged
ENSG00000060237	WNK1	WNK lysine deficient protein kinase 1 [Source:HGNC Symbol;Acc:14540]	Undrugged
ENSG00000060982	BCAT1	branched chain amino-acid transaminase 1, cytosolic [Source:HGNC Symbol;Acc:976]	Undrugged
ENSG00000061492	WNT8A	wingless-type MMTV integration site family, member 8A [Source:HGNC Symbol;Acc:12788]	Undrugged
ENSG00000061938	TNK2	tyrosine kinase, non-receptor, 2 [Source:HGNC Symbol;Acc:19297]	Undrugged
ENSG00000062524	LTK	leukocyte receptor tyrosine kinase [Source:HGNC Symbol;Acc:6721]	Undrugged
ENSG00000063127	SLC6A16	solute carrier family 6, member 16 [Source:HGNC Symbol;Acc:13622]	Undrugged
ENSG00000063176	SPHK2	sphingosine kinase 2 [Source:HGNC Symbol;Acc:18859]	Undrugged
ENSG00000063180	CA11	carbonic anhydrase XI [Source:HGNC Symbol;Acc:1370]	Undrugged
ENSG00000063660	GPC1	glypican 1 [Source:HGNC Symbol;Acc:4449]	Undrugged
ENSG00000063854	HAGH	hydroxyacylglutathione hydrolase [Source:HGNC Symbol;Acc:4805]	Undrugged
ENSG00000064205	WISP2	WNT1 inducible signaling pathway protein 2 [Source:HGNC Symbol;Acc:12770]	Undrugged
ENSG00000064270	ATP2C2	ATPase, Ca++ transporting, type 2C, member 2 [Source:HGNC Symbol;Acc:29103]	Undrugged
ENSG00000064300	NGFR	nerve growth factor receptor [Source:HGNC Symbol;Acc:7809]	Undrugged
ENSG00000064393	HIPK2	homeodomain interacting protein kinase 2 [Source:HGNC Symbol;Acc:14402]	Undrugged
ENSG00000064547	LPAR2	lysophosphatidic acid receptor 2 [Source:HGNC Symbol;Acc:3168]	Undrugged
ENSG00000064601	CTSA	cathepsin A [Source:HGNC Symbol;Acc:9251]	Undrugged
ENSG00000064651	SLC12A2	solute carrier family 12 (sodium/potassium/chloride transporter), member 2 [Source:HGNC Symbol;Acc:10911]	Undrugged
ENSG00000064687	ABCA7	ATP-binding cassette, sub-family A (ABC1), member 7 [Source:HGNC Symbol;Acc:37]	Undrugged
ENSG00000064886	CHI3L2	chitinase 3-like 2 [Source:HGNC Symbol;Acc:1933]	Undrugged
ENSG00000065243	PKN2	protein kinase N2 [Source:HGNC Symbol;Acc:9406]	Undrugged
ENSG00000065320	NTN1	netrin 1 [Source:HGNC Symbol;Acc:8029]	Undrugged
ENSG00000065427	KARS	lysyl-tRNA synthetase [Source:HGNC Symbol;Acc:6215]	Undrugged
ENSG00000065534	MYLK	myosin light chain kinase [Source:HGNC Symbol;Acc:7590]	Undrugged
ENSG00000065559	MAP2K4	mitogen-activated protein kinase kinase 4 [Source:HGNC Symbol;Acc:6844]	Undrugged
ENSG00000065613	SLK	STE20-like kinase [Source:HGNC Symbol;Acc:11088]	Undrugged
ENSG00000065618	COL17A1	collagen, type XVII, alpha 1 [Source:HGNC Symbol;Acc:2194]	Undrugged
ENSG00000065621	GSTO2	glutathione S-transferase omega 2 [Source:HGNC Symbol;Acc:23064]	Undrugged
ENSG00000065833	ME1	malic enzyme 1, NADP(+)-dependent, cytosolic [Source:HGNC Symbol;Acc:6983]	Undrugged
ENSG00000065978	YBX1	Y box binding protein 1 [Source:HGNC Symbol;Acc:8014]	Undrugged
ENSG00000066044	ELAVL1	ELAV like RNA binding protein 1 [Source:HGNC Symbol;Acc:3312]	Undrugged
ENSG00000066056	TIE1	tyrosine kinase with immunoglobulin-like and EGF-like domains 1 [Source:HGNC Symbol;Acc:11809]	Undrugged
ENSG00000066135	KDM4A	lysine (K)-specific demethylase 4A [Source:HGNC Symbol;Acc:22978]	Undrugged
ENSG00000066294	CD84	CD84 molecule [Source:HGNC Symbol;Acc:1704]	Undrugged
ENSG00000067225	PKM	pyruvate kinase, muscle [Source:HGNC Symbol;Acc:9021]	Undrugged
ENSG00000067842	ATP2B3	ATPase, Ca++ transporting, plasma membrane 3 [Source:HGNC Symbol;Acc:816]	Undrugged
ENSG00000068001	HYAL2	hyaluronoglucosaminidase 2 [Source:HGNC Symbol;Acc:5321]	Undrugged
ENSG00000068903	SIRT2	sirtuin 2 [Source:HGNC Symbol;Acc:10886]	Undrugged
ENSG00000068976	PYGM	phosphorylase, glycogen, muscle [Source:HGNC Symbol;Acc:9726]	Undrugged
ENSG00000069018	TRPC7	transient receptor potential cation channel, subfamily C, member 7 [Source:HGNC Symbol;Acc:20754]	Undrugged
ENSG00000069020	MAST4	microtubule associated serine/threonine kinase family member 4 [Source:HGNC Symbol;Acc:19037]	Undrugged
ENSG00000069482	GAL	galanin/GMAP prepropeptide [Source:HGNC Symbol;Acc:4114]	Undrugged
ENSG00000069667	RORA	RAR-related orphan receptor A [Source:HGNC Symbol;Acc:10258]	Undrugged
ENSG00000069702	TGFBR3	transforming growth factor, beta receptor III [Source:HGNC Symbol;Acc:11774]	Undrugged
ENSG00000069956	MAPK6	mitogen-activated protein kinase 6 [Source:HGNC Symbol;Acc:6879]	Undrugged
ENSG00000070031	SCT	secretin [Source:HGNC Symbol;Acc:10607]	Undrugged
ENSG00000070081	NUCB2	nucleobindin 2 [Source:HGNC Symbol;Acc:8044]	Undrugged
ENSG00000070193	FGF10	fibroblast growth factor 10 [Source:HGNC Symbol;Acc:3666]	Undrugged
ENSG00000070214	SLC44A1	solute carrier family 44 (choline transporter), member 1 [Source:HGNC Symbol;Acc:18798]	Undrugged
ENSG00000070388	FGF22	fibroblast growth factor 22 [Source:HGNC Symbol;Acc:3679]	Undrugged
ENSG00000070404	FSTL3	follistatin-like 3 (secreted glycoprotein) [Source:HGNC Symbol;Acc:3973]	Undrugged
ENSG00000070501	POLB	polymerase (DNA directed), beta [Source:HGNC Symbol;Acc:9174]	Undrugged
ENSG00000070610	GBA2	glucosidase, beta (bile acid) 2 [Source:HGNC Symbol;Acc:18986]	Undrugged
ENSG00000070729	CNGB1	cyclic nucleotide gated channel beta 1 [Source:HGNC Symbol;Acc:2151]	Undrugged
ENSG00000070748	CHAT	choline O-acetyltransferase [Source:HGNC Symbol;Acc:1912]	Undrugged
ENSG00000070759	TESK2	testis-specific kinase 2 [Source:HGNC Symbol;Acc:11732]	Undrugged
ENSG00000070770	CSNK2A2	casein kinase 2, alpha prime polypeptide [Source:HGNC Symbol;Acc:2459]	Undrugged
ENSG00000070808	CAMK2A	calcium/calmodulin-dependent protein kinase II alpha [Source:HGNC Symbol;Acc:1460]	Undrugged
ENSG00000070831	CDC42	cell division cycle 42 [Source:HGNC Symbol;Acc:1736]	Undrugged
ENSG00000070985	TRPM5	transient receptor potential cation channel, subfamily M, member 5 [Source:HGNC Symbol;Acc:14323]	Undrugged
ENSG00000071054	MAP4K4	mitogen-activated protein kinase kinase kinase kinase 4 [Source:HGNC Symbol;Acc:6866]	Undrugged
ENSG00000071073	MGAT4A	mannosyl (alpha-1,3-)-glycoprotein beta-1,4-N-acetylglucosaminyltransferase, isozyme A [Source:HGNC Symbol;Acc:7047]	Undrugged
ENSG00000071127	WDR1	WD repeat domain 1 [Source:HGNC Symbol;Acc:12754]	Undrugged
ENSG00000071242	RPS6KA2	ribosomal protein S6 kinase, 90kDa, polypeptide 2 [Source:HGNC Symbol;Acc:10431]	Undrugged
ENSG00000071246	VASH1	vasohibin 1 [Source:HGNC Symbol;Acc:19964]	Undrugged
ENSG00000071282	LMCD1	LIM and cysteine-rich domains 1 [Source:HGNC Symbol;Acc:6633]	Undrugged
ENSG00000071677	PRLH	prolactin releasing hormone [Source:HGNC Symbol;Acc:17945]	Undrugged
ENSG00000071909	MYO3B	myosin IIIB [Source:HGNC Symbol;Acc:15576]	Undrugged
ENSG00000072041	SLC6A15	solute carrier family 6 (neutral amino acid transporter), member 15 [Source:HGNC Symbol;Acc:13621]	Undrugged
ENSG00000072071	LPHN1	latrophilin 1 [Source:HGNC Symbol;Acc:20973]	Undrugged
ENSG00000072080	SPP2	secreted phosphoprotein 2, 24kDa [Source:HGNC Symbol;Acc:11256]	Undrugged
ENSG00000072110	ACTN1	actinin, alpha 1 [Source:HGNC Symbol;Acc:163]	Undrugged
ENSG00000072133	RPS6KA6	ribosomal protein S6 kinase, 90kDa, polypeptide 6 [Source:HGNC Symbol;Acc:10435]	Undrugged
ENSG00000072195	SPEG	SPEG complex locus [Source:HGNC Symbol;Acc:16901]	Undrugged
ENSG00000072210	ALDH3A2	aldehyde dehydrogenase 3 family, member A2 [Source:HGNC Symbol;Acc:403]	Undrugged
ENSG00000072315	TRPC5	transient receptor potential cation channel, subfamily C, member 5 [Source:HGNC Symbol;Acc:12337]	Undrugged
ENSG00000072506	HSD17B10	hydroxysteroid (17-beta) dehydrogenase 10 [Source:HGNC Symbol;Acc:4800]	Undrugged
ENSG00000072518	MARK2	MAP/microtubule affinity-regulating kinase 2 [Source:HGNC Symbol;Acc:3332]	Undrugged
ENSG00000072571	HMMR	hyaluronan-mediated motility receptor (RHAMM) [Source:HGNC Symbol;Acc:5012]	Undrugged
ENSG00000072694	FCGR2B	Fc fragment of IgG, low affinity IIb, receptor (CD32) [Source:HGNC Symbol;Acc:3618]	Undrugged
ENSG00000072786	STK10	serine/threonine kinase 10 [Source:HGNC Symbol;Acc:11388]	Undrugged
ENSG00000073008	PVR	poliovirus receptor [Source:HGNC Symbol;Acc:9705]	Undrugged
ENSG00000073009	IKBKG	inhibitor of kappa light polypeptide gene enhancer in B-cells, kinase gamma [Source:HGNC Symbol;Acc:5961]	Undrugged
ENSG00000073060	SCARB1	scavenger receptor class B, member 1 [Source:HGNC Symbol;Acc:1664]	Undrugged
ENSG00000073067	CYP2W1	cytochrome P450, family 2, subfamily W, polypeptide 1 [Source:HGNC Symbol;Acc:20243]	Undrugged
ENSG00000073464	CLCN4	chloride channel, voltage-sensitive 4 [Source:HGNC Symbol;Acc:2022]	Undrugged
ENSG00000073614	KDM5A	lysine (K)-specific demethylase 5A [Source:HGNC Symbol;Acc:9886]	Undrugged
ENSG00000073734	ABCB11	ATP-binding cassette, sub-family B (MDR/TAP), member 11 [Source:HGNC Symbol;Acc:42]	Undrugged
ENSG00000073737	DHRS9	dehydrogenase/reductase (SDR family) member 9 [Source:HGNC Symbol;Acc:16888]	Undrugged
ENSG00000073754	CD5L	CD5 molecule-like [Source:HGNC Symbol;Acc:1690]	Undrugged
ENSG00000073849	ST6GAL1	ST6 beta-galactosamide alpha-2,6-sialyltranferase 1 [Source:HGNC Symbol;Acc:10860]	Undrugged
ENSG00000074047	GLI2	GLI family zinc finger 2 [Source:HGNC Symbol;Acc:4318]	Undrugged
ENSG00000074370	ATP2A3	ATPase, Ca++ transporting, ubiquitous [Source:HGNC Symbol;Acc:813]	Undrugged
ENSG00000074416	MGLL	monoglyceride lipase [Source:HGNC Symbol;Acc:17038]	Undrugged
ENSG00000074527	NTN4	netrin 4 [Source:HGNC Symbol;Acc:13658]	Undrugged
ENSG00000074590	NUAK1	NUAK family, SNF1-like kinase, 1 [Source:HGNC Symbol;Acc:14311]	Undrugged
ENSG00000074603	DPP8	dipeptidyl-peptidase 8 [Source:HGNC Symbol;Acc:16490]	Undrugged
ENSG00000074621	SLC24A1	solute carrier family 24 (sodium/potassium/calcium exchanger), member 1 [Source:HGNC Symbol;Acc:10975]	Undrugged
ENSG00000074695	LMAN1	lectin, mannose-binding, 1 [Source:HGNC Symbol;Acc:6631]	Undrugged
ENSG00000074842	C19orf10	chromosome 19 open reading frame 10 [Source:HGNC Symbol;Acc:16948]	Undrugged
ENSG00000074935	TUBE1	tubulin, epsilon 1 [Source:HGNC Symbol;Acc:20775]	Undrugged
ENSG00000074966	TXK	TXK tyrosine kinase [Source:HGNC Symbol;Acc:12434]	Undrugged
ENSG00000075213	SEMA3A	sema domain, immunoglobulin domain (Ig), short basic domain, secreted, (semaphorin) 3A [Source:HGNC Symbol;Acc:10723]	Undrugged
ENSG00000075223	SEMA3C	sema domain, immunoglobulin domain (Ig), short basic domain, secreted, (semaphorin) 3C [Source:HGNC Symbol;Acc:10725]	Undrugged
ENSG00000075275	CELSR1	cadherin, EGF LAG seven-pass G-type receptor 1 [Source:HGNC Symbol;Acc:1850]	Undrugged
ENSG00000075290	WNT8B	wingless-type MMTV integration site family, member 8B [Source:HGNC Symbol;Acc:12789]	Undrugged
ENSG00000075388	FGF4	fibroblast growth factor 4 [Source:HGNC Symbol;Acc:3682]	Undrugged
ENSG00000075413	MARK3	MAP/microtubule affinity-regulating kinase 3 [Source:HGNC Symbol;Acc:6897]	Undrugged
ENSG00000075651	PLD1	phospholipase D1, phosphatidylcholine-specific [Source:HGNC Symbol;Acc:9067]	Undrugged
ENSG00000075673	ATP12A	ATPase, H+/K+ transporting, nongastric, alpha polypeptide [Source:HGNC Symbol;Acc:13816]	Undrugged
ENSG00000076108	BAZ2A	bromodomain adjacent to zinc finger domain, 2A [Source:HGNC Symbol;Acc:962]	Undrugged
ENSG00000076258	FMO4	flavin containing monooxygenase 4 [Source:HGNC Symbol;Acc:3772]	Undrugged
ENSG00000076321	KLHL20	kelch-like family member 20 [Source:HGNC Symbol;Acc:25056]	Undrugged
ENSG00000076351	SLC46A1	solute carrier family 46 (folate transporter), member 1 [Source:HGNC Symbol;Acc:30521]	Undrugged
ENSG00000076555	ACACB	acetyl-CoA carboxylase beta [Source:HGNC Symbol;Acc:85]	Undrugged
ENSG00000076662	ICAM3	intercellular adhesion molecule 3 [Source:HGNC Symbol;Acc:5346]	Undrugged
ENSG00000076706	MCAM	melanoma cell adhesion molecule [Source:HGNC Symbol;Acc:6934]	Undrugged
ENSG00000076716	GPC4	glypican 4 [Source:HGNC Symbol;Acc:4452]	Undrugged
ENSG00000076984	MAP2K7	mitogen-activated protein kinase kinase 7 [Source:HGNC Symbol;Acc:6847]	Undrugged
ENSG00000077264	PAK3	p21 protein (Cdc42/Rac)-activated kinase 3 [Source:HGNC Symbol;Acc:8592]	Undrugged
ENSG00000077522	ACTN2	actinin, alpha 2 [Source:HGNC Symbol;Acc:164]	Undrugged
ENSG00000077616	NAALAD2	N-acetylated alpha-linked acidic dipeptidase 2 [Source:HGNC Symbol;Acc:14526]	Undrugged
ENSG00000077800	FKBP6	FK506 binding protein 6, 36kDa [Source:HGNC Symbol;Acc:3722]	Undrugged
ENSG00000077942	FBLN1	fibulin 1 [Source:HGNC Symbol;Acc:3600]	Undrugged
ENSG00000077943	ITGA8	integrin, alpha 8 [Source:HGNC Symbol;Acc:6144]	Undrugged
ENSG00000077984	CST7	cystatin F (leukocystatin) [Source:HGNC Symbol;Acc:2479]	Undrugged
ENSG00000078018	MAP2	microtubule-associated protein 2 [Source:HGNC Symbol;Acc:6839]	Undrugged
ENSG00000078081	LAMP3	lysosomal-associated membrane protein 3 [Source:HGNC Symbol;Acc:14582]	Undrugged
ENSG00000078142	PIK3C3	phosphatidylinositol 3-kinase, catalytic subunit type 3 [Source:HGNC Symbol;Acc:8974]	Undrugged
ENSG00000078246	TULP3	tubby like protein 3 [Source:HGNC Symbol;Acc:12425]	Undrugged
ENSG00000078401	EDN1	endothelin 1 [Source:HGNC Symbol;Acc:3176]	Undrugged
ENSG00000078549	ADCYAP1R1	adenylate cyclase activating polypeptide 1 (pituitary) receptor type I [Source:HGNC Symbol;Acc:242]	Undrugged
ENSG00000078579	FGF20	fibroblast growth factor 20 [Source:HGNC Symbol;Acc:3677]	Undrugged
ENSG00000078589	P2RY10	purinergic receptor P2Y, G-protein coupled, 10 [Source:HGNC Symbol;Acc:19906]	Undrugged
ENSG00000078795	PKD2L2	polycystic kidney disease 2-like 2 [Source:HGNC Symbol;Acc:9012]	Undrugged
ENSG00000078898	BPIFB2	BPI fold containing family B, member 2 [Source:HGNC Symbol;Acc:16177]	Undrugged
ENSG00000079101	CLUL1	clusterin-like 1 (retinal) [Source:HGNC Symbol;Acc:2096]	Undrugged
ENSG00000079150	FKBP7	FK506 binding protein 7 [Source:HGNC Symbol;Acc:3723]	Undrugged
ENSG00000079215	SLC1A3	solute carrier family 1 (glial high affinity glutamate transporter), member 3 [Source:HGNC Symbol;Acc:10941]	Undrugged
ENSG00000079277	MKNK1	MAP kinase interacting serine/threonine kinase 1 [Source:HGNC Symbol;Acc:7110]	Undrugged
ENSG00000079385	CEACAM1	carcinoembryonic antigen-related cell adhesion molecule 1 (biliary glycoprotein) [Source:HGNC Symbol;Acc:1814]	Undrugged
ENSG00000079435	LIPE	lipase, hormone-sensitive [Source:HGNC Symbol;Acc:6621]	Undrugged
ENSG00000079557	AFM	afamin [Source:HGNC Symbol;Acc:316]	Undrugged
ENSG00000079689	SCGN	secretagogin, EF-hand calcium binding protein [Source:HGNC Symbol;Acc:16941]	Undrugged
ENSG00000080166	DCT	dopachrome tautomerase [Source:HGNC Symbol;Acc:2709]	Undrugged
ENSG00000080503	SMARCA2	SWI/SNF related, matrix associated, actin dependent regulator of chromatin, subfamily a, member 2 [Source:HGNC Symbol;Acc:11098]	Undrugged
ENSG00000080618	CPB2	carboxypeptidase B2 (plasma) [Source:HGNC Symbol;Acc:2300]	Undrugged
ENSG00000080709	KCNN2	potassium intermediate/small conductance calcium-activated channel, subfamily N, member 2 [Source:HGNC Symbol;Acc:6291]	Undrugged
ENSG00000080823	MOK	MOK protein kinase [Source:HGNC Symbol;Acc:9833]	Undrugged
ENSG00000080910	CFHR2	complement factor H-related 2 [Source:HGNC Symbol;Acc:4890]	Undrugged
ENSG00000081041	CXCL2	chemokine (C-X-C motif) ligand 2 [Source:HGNC Symbol;Acc:4603]	Undrugged
ENSG00000081051	AFP	alpha-fetoprotein [Source:HGNC Symbol;Acc:317]	Undrugged
ENSG00000081148	IMPG2	interphotoreceptor matrix proteoglycan 2 [Source:HGNC Symbol;Acc:18362]	Undrugged
ENSG00000081320	STK17B	serine/threonine kinase 17b [Source:HGNC Symbol;Acc:11396]	Undrugged
ENSG00000081800	SLC13A1	solute carrier family 13 (sodium/sulfate symporter), member 1 [Source:HGNC Symbol;Acc:10916]	Undrugged
ENSG00000081985	IL12RB2	interleukin 12 receptor, beta 2 [Source:HGNC Symbol;Acc:5972]	Undrugged
ENSG00000082293	COL19A1	collagen, type XIX, alpha 1 [Source:HGNC Symbol;Acc:2196]	Undrugged
ENSG00000083067	TRPM3	transient receptor potential cation channel, subfamily M, member 3 [Source:HGNC Symbol;Acc:17992]	Undrugged
ENSG00000083290	ULK2	unc-51 like autophagy activating kinase 2 [Source:HGNC Symbol;Acc:13480]	Undrugged
ENSG00000083444	PLOD1	procollagen-lysine, 2-oxoglutarate 5-dioxygenase 1 [Source:HGNC Symbol;Acc:9081]	Undrugged
ENSG00000083454	P2RX5	purinergic receptor P2X, ligand-gated ion channel, 5 [Source:HGNC Symbol;Acc:8536]	Undrugged
ENSG00000083457	ITGAE	integrin, alpha E (antigen CD103, human mucosal lymphocyte antigen 1; alpha polypeptide) [Source:HGNC Symbol;Acc:6147]	Undrugged
ENSG00000083782	EPYC	epiphycan [Source:HGNC Symbol;Acc:3053]	Undrugged
ENSG00000083857	FAT1	FAT atypical cadherin 1 [Source:HGNC Symbol;Acc:3595]	Undrugged
ENSG00000084072	PPIE	peptidylprolyl isomerase E (cyclophilin E) [Source:HGNC Symbol;Acc:9258]	Undrugged
ENSG00000084453	SLCO1A2	solute carrier organic anion transporter family, member 1A2 [Source:HGNC Symbol;Acc:10956]	Undrugged
ENSG00000084636	COL16A1	collagen, type XVI, alpha 1 [Source:HGNC Symbol;Acc:2193]	Undrugged
ENSG00000084674	APOB	apolipoprotein B [Source:HGNC Symbol;Acc:603]	Undrugged
ENSG00000084734	GCKR	glucokinase (hexokinase 4) regulator [Source:HGNC Symbol;Acc:4196]	Undrugged
ENSG00000084774	CAD	carbamoyl-phosphate synthetase 2, aspartate transcarbamylase, and dihydroorotase [Source:HGNC Symbol;Acc:1424]	Undrugged
ENSG00000085063	CD59	CD59 molecule, complement regulatory protein [Source:HGNC Symbol;Acc:1689]	Undrugged
ENSG00000085117	CD82	CD82 molecule [Source:HGNC Symbol;Acc:6210]	Undrugged
ENSG00000085265	FCN1	ficolin (collagen/fibrinogen domain containing) 1 [Source:HGNC Symbol;Acc:3623]	Undrugged
ENSG00000085377	PREP	prolyl endopeptidase [Source:HGNC Symbol;Acc:9358]	Undrugged
ENSG00000085465	OVGP1	oviductal glycoprotein 1, 120kDa [Source:HGNC Symbol;Acc:8524]	Undrugged
ENSG00000085511	MAP3K4	mitogen-activated protein kinase kinase kinase 4 [Source:HGNC Symbol;Acc:6856]	Undrugged
ENSG00000085741	WNT11	wingless-type MMTV integration site family, member 11 [Source:HGNC Symbol;Acc:12776]	Undrugged
ENSG00000085871	MGST2	microsomal glutathione S-transferase 2 [Source:HGNC Symbol;Acc:7063]	Undrugged
ENSG00000086015	MAST2	microtubule associated serine/threonine kinase 2 [Source:HGNC Symbol;Acc:19035]	Undrugged
ENSG00000086061	DNAJA1	DnaJ (Hsp40) homolog, subfamily A, member 1 [Source:HGNC Symbol;Acc:5229]	Undrugged
ENSG00000086062	B4GALT1	UDP-Gal:betaGlcNAc beta 1,4- galactosyltransferase, polypeptide 1 [Source:HGNC Symbol;Acc:924]	Undrugged
ENSG00000086232	EIF2AK1	eukaryotic translation initiation factor 2-alpha kinase 1 [Source:HGNC Symbol;Acc:24921]	Undrugged
ENSG00000086289	EPDR1	ependymin related 1 [Source:HGNC Symbol;Acc:17572]	Undrugged
ENSG00000086548	CEACAM6	carcinoembryonic antigen-related cell adhesion molecule 6 (non-specific cross reacting antigen) [Source:HGNC Symbol;Acc:1818]	Undrugged
ENSG00000086696	HSD17B2	hydroxysteroid (17-beta) dehydrogenase 2 [Source:HGNC Symbol;Acc:5211]	Undrugged
ENSG00000086991	NOX4	NADPH oxidase 4 [Source:HGNC Symbol;Acc:7891]	Undrugged
ENSG00000087076	HSD17B14	hydroxysteroid (17-beta) dehydrogenase 14 [Source:HGNC Symbol;Acc:23238]	Undrugged
ENSG00000087095	NLK	nemo-like kinase [Source:HGNC Symbol;Acc:29858]	Undrugged
ENSG00000087116	ADAMTS2	ADAM metallopeptidase with thrombospondin type 1 motif, 2 [Source:HGNC Symbol;Acc:218]	Undrugged
ENSG00000087128	TMPRSS11E	transmembrane protease, serine 11E [Source:HGNC Symbol;Acc:24465]	Undrugged
ENSG00000087303	NID2	nidogen 2 (osteonidogen) [Source:HGNC Symbol;Acc:13389]	Undrugged
ENSG00000087460	GNAS	GNAS complex locus [Source:HGNC Symbol;Acc:4392]	Undrugged
ENSG00000087916	SLC6A14	solute carrier family 6 (amino acid transporter), member 14 [Source:HGNC Symbol;Acc:11047]	Undrugged
ENSG00000088002	SULT2B1	sulfotransferase family, cytosolic, 2B, member 1 [Source:HGNC Symbol;Acc:11459]	Undrugged
ENSG00000088298	EDEM2	ER degradation enhancer, mannosidase alpha-like 2 [Source:HGNC Symbol;Acc:15877]	Undrugged
ENSG00000088305	DNMT3B	DNA (cytosine-5-)-methyltransferase 3 beta [Source:HGNC Symbol;Acc:2979]	Undrugged
ENSG00000088386	SLC15A1	solute carrier family 15 (oligopeptide transporter), member 1 [Source:HGNC Symbol;Acc:10920]	Undrugged
ENSG00000088782	DEFB127	defensin, beta 127 [Source:HGNC Symbol;Acc:16206]	Undrugged
ENSG00000088812	ATRN	attractin [Source:HGNC Symbol;Acc:885]	Undrugged
ENSG00000088827	SIGLEC1	sialic acid binding Ig-like lectin 1, sialoadhesin [Source:HGNC Symbol;Acc:11127]	Undrugged
ENSG00000088882	CPXM1	carboxypeptidase X (M14 family), member 1 [Source:HGNC Symbol;Acc:15771]	Undrugged
ENSG00000088926	F11	coagulation factor XI [Source:HGNC Symbol;Acc:3529]	Undrugged
ENSG00000089012	SIRPG	signal-regulatory protein gamma [Source:HGNC Symbol;Acc:15757]	Undrugged
ENSG00000089050	RBBP9	retinoblastoma binding protein 9 [Source:HGNC Symbol;Acc:9892]	Undrugged
ENSG00000089127	OAS1	2'-5'-oligoadenylate synthetase 1, 40/46kDa [Source:HGNC Symbol;Acc:8086]	Undrugged
ENSG00000089199	CHGB	chromogranin B (secretogranin 1) [Source:HGNC Symbol;Acc:1930]	Undrugged
ENSG00000089248	ERP29	endoplasmic reticulum protein 29 [Source:HGNC Symbol;Acc:13799]	Undrugged
ENSG00000089250	NOS1	nitric oxide synthase 1 (neuronal) [Source:HGNC Symbol;Acc:7872]	Undrugged
ENSG00000089472	HEPH	hephaestin [Source:HGNC Symbol;Acc:4866]	Undrugged
ENSG00000089597	GANAB	glucosidase, alpha; neutral AB [Source:HGNC Symbol;Acc:4138]	Undrugged
ENSG00000089685	BIRC5	baculoviral IAP repeat containing 5 [Source:HGNC Symbol;Acc:593]	Undrugged
ENSG00000089692	LAG3	lymphocyte-activation gene 3 [Source:HGNC Symbol;Acc:6476]	Undrugged
ENSG00000090006	LTBP4	latent transforming growth factor beta binding protein 4 [Source:HGNC Symbol;Acc:6717]	Undrugged
ENSG00000090020	SLC9A1	solute carrier family 9, subfamily A (NHE1, cation proton antiporter 1), member 1 [Source:HGNC Symbol;Acc:11071]	Undrugged
ENSG00000090376	IRAK3	interleukin-1 receptor-associated kinase 3 [Source:HGNC Symbol;Acc:17020]	Undrugged
ENSG00000090382	LYZ	lysozyme [Source:HGNC Symbol;Acc:6740]	Undrugged
ENSG00000090520	DNAJB11	DnaJ (Hsp40) homolog, subfamily B, member 11 [Source:HGNC Symbol;Acc:14889]	Undrugged
ENSG00000090534	THPO	thrombopoietin [Source:HGNC Symbol;Acc:11795]	Undrugged
ENSG00000090539	CHRD	chordin [Source:HGNC Symbol;Acc:1949]	Undrugged
ENSG00000090554	FLT3LG	fms-related tyrosine kinase 3 ligand [Source:HGNC Symbol;Acc:3766]	Undrugged
ENSG00000090581	GNPTG	N-acetylglucosamine-1-phosphate transferase, gamma subunit [Source:HGNC Symbol;Acc:23026]	Undrugged
ENSG00000090659	CD209	CD209 molecule [Source:HGNC Symbol;Acc:1641]	Undrugged
ENSG00000090674	MCOLN1	mucolipin 1 [Source:HGNC Symbol;Acc:13356]	Undrugged
ENSG00000090776	EFNB1	ephrin-B1 [Source:HGNC Symbol;Acc:3226]	Undrugged
ENSG00000090920	FCGBP	Fc fragment of IgG binding protein [Source:HGNC Symbol;Acc:13572]	Undrugged
ENSG00000091140	DLD	dihydrolipoamide dehydrogenase [Source:HGNC Symbol;Acc:2898]	Undrugged
ENSG00000091262	ABCC6	ATP-binding cassette, sub-family C (CFTR/MRP), member 6 [Source:HGNC Symbol;Acc:57]	Undrugged
ENSG00000091409	ITGA6	integrin, alpha 6 [Source:HGNC Symbol;Acc:6142]	Undrugged
ENSG00000091428	RAPGEF4	Rap guanine nucleotide exchange factor (GEF) 4 [Source:HGNC Symbol;Acc:16626]	Undrugged
ENSG00000091436	MLTK	Mitogen-activated protein kinase kinase kinase MLT [Source:UniProtKB/Swiss-Prot;Acc:Q9NYL2]	Undrugged
ENSG00000091513	TF	transferrin [Source:HGNC Symbol;Acc:11740]	Undrugged
ENSG00000091583	APOH	apolipoprotein H (beta-2-glycoprotein I) [Source:HGNC Symbol;Acc:616]	Undrugged
ENSG00000091704	CPA1	carboxypeptidase A1 (pancreatic) [Source:HGNC Symbol;Acc:2296]	Undrugged
ENSG00000091986	CCDC80	coiled-coil domain containing 80 [Source:HGNC Symbol;Acc:30649]	Undrugged
ENSG00000092009	CMA1	chymase 1, mast cell [Source:HGNC Symbol;Acc:2097]	Undrugged
ENSG00000092068	SLC7A8	solute carrier family 7 (amino acid transporter light chain, L system), member 8 [Source:HGNC Symbol;Acc:11066]	Undrugged
ENSG00000092096	SLC22A17	solute carrier family 22, member 17 [Source:HGNC Symbol;Acc:23095]	Undrugged
ENSG00000092295	TGM1	transglutaminase 1 [Source:HGNC Symbol;Acc:11777]	Undrugged
ENSG00000092439	TRPM7	transient receptor potential cation channel, subfamily M, member 7 [Source:HGNC Symbol;Acc:17994]	Undrugged
ENSG00000092445	TYRO3	TYRO3 protein tyrosine kinase [Source:HGNC Symbol;Acc:12446]	Undrugged
ENSG00000092531	SNAP23	synaptosomal-associated protein, 23kDa [Source:HGNC Symbol;Acc:11131]	Undrugged
ENSG00000092758	COL9A3	collagen, type IX, alpha 3 [Source:HGNC Symbol;Acc:2219]	Undrugged
ENSG00000093072	CECR1	cat eye syndrome chromosome region, candidate 1 [Source:HGNC Symbol;Acc:1839]	Undrugged
ENSG00000094963	FMO2	flavin containing monooxygenase 2 (non-functional) [Source:HGNC Symbol;Acc:3770]	Undrugged
ENSG00000095110	NXPE1	neurexophilin and PC-esterase domain family, member 1 [Source:HGNC Symbol;Acc:28527]	Undrugged
ENSG00000095587	TLL2	tolloid-like 2 [Source:HGNC Symbol;Acc:11844]	Undrugged
ENSG00000095713	CRTAC1	cartilage acidic protein 1 [Source:HGNC Symbol;Acc:14882]	Undrugged
ENSG00000095739	BAMBI	BMP and activin membrane-bound inhibitor [Source:HGNC Symbol;Acc:30251]	Undrugged
ENSG00000095752	IL11	interleukin 11 [Source:HGNC Symbol;Acc:5966]	Undrugged
ENSG00000095777	MYO3A	myosin IIIA [Source:HGNC Symbol;Acc:7601]	Undrugged
ENSG00000095917	TPSD1	tryptase delta 1 [Source:HGNC Symbol;Acc:14118]	Undrugged
ENSG00000095981	KCNK16	potassium channel, subfamily K, member 16 [Source:HGNC Symbol;Acc:14464]	Undrugged
ENSG00000096006	CRISP3	cysteine-rich secretory protein 3 [Source:HGNC Symbol;Acc:16904]	Undrugged
ENSG00000096060	FKBP5	FK506 binding protein 5 [Source:HGNC Symbol;Acc:3721]	Undrugged
ENSG00000096063	SRPK1	SRSF protein kinase 1 [Source:HGNC Symbol;Acc:11305]	Undrugged
ENSG00000096070	BRPF3	bromodomain and PHD finger containing, 3 [Source:HGNC Symbol;Acc:14256]	Undrugged
ENSG00000096088	PGC	progastricsin (pepsinogen C) [Source:HGNC Symbol;Acc:8890]	Undrugged
ENSG00000096264	NCR2	natural cytotoxicity triggering receptor 2 [Source:HGNC Symbol;Acc:6732]	Undrugged
ENSG00000096395	MLN	motilin [Source:HGNC Symbol;Acc:7141]	Undrugged
ENSG00000096433	ITPR3	inositol 1,4,5-trisphosphate receptor, type 3 [Source:HGNC Symbol;Acc:6182]	Undrugged
ENSG00000096717	SIRT1	sirtuin 1 [Source:HGNC Symbol;Acc:14929]	Undrugged
ENSG00000096996	IL12RB1	interleukin 12 receptor, beta 1 [Source:HGNC Symbol;Acc:5971]	Undrugged
ENSG00000099139	PCSK5	proprotein convertase subtilisin/kexin type 5 [Source:HGNC Symbol;Acc:8747]	Undrugged
ENSG00000099194	SCD	stearoyl-CoA desaturase (delta-9-desaturase) [Source:HGNC Symbol;Acc:10571]	Undrugged
ENSG00000099203	TMED1	transmembrane emp24 protein transport domain containing 1 [Source:HGNC Symbol;Acc:17291]	Undrugged
ENSG00000099308	MAST3	microtubule associated serine/threonine kinase 3 [Source:HGNC Symbol;Acc:19036]	Undrugged
ENSG00000099337	KCNK6	potassium channel, subfamily K, member 6 [Source:HGNC Symbol;Acc:6281]	Undrugged
ENSG00000099377	HSD3B7	hydroxy-delta-5-steroid dehydrogenase, 3 beta- and steroid delta-isomerase 7 [Source:HGNC Symbol;Acc:18324]	Undrugged
ENSG00000099721	AMELY	amelogenin, Y-linked [Source:HGNC Symbol;Acc:462]	Undrugged
ENSG00000099769	IGFALS	insulin-like growth factor binding protein, acid labile subunit [Source:HGNC Symbol;Acc:5468]	Undrugged
ENSG00000099810	MTAP	methylthioadenosine phosphorylase [Source:HGNC Symbol;Acc:7413]	Undrugged
ENSG00000099822	HCN2	hyperpolarization activated cyclic nucleotide-gated potassium channel 2 [Source:HGNC Symbol;Acc:4846]	Undrugged
ENSG00000099875	MKNK2	MAP kinase interacting serine/threonine kinase 2 [Source:HGNC Symbol;Acc:7111]	Undrugged
ENSG00000099910	KLHL22	kelch-like family member 22 [Source:HGNC Symbol;Acc:25888]	Undrugged
ENSG00000099937	SERPIND1	serpin peptidase inhibitor, clade D (heparin cofactor), member 1 [Source:HGNC Symbol;Acc:4838]	Undrugged
ENSG00000099940	SNAP29	synaptosomal-associated protein, 29kDa [Source:HGNC Symbol;Acc:11133]	Undrugged
ENSG00000099953	MMP11	matrix metallopeptidase 11 (stromelysin 3) [Source:HGNC Symbol;Acc:7157]	Undrugged
ENSG00000099954	CECR2	cat eye syndrome chromosome region, candidate 2 [Source:HGNC Symbol;Acc:1840]	Undrugged
ENSG00000099957	P2RX6	purinergic receptor P2X, ligand-gated ion channel, 6 [Source:HGNC Symbol;Acc:8538]	Undrugged
ENSG00000099985	OSM	oncostatin M [Source:HGNC Symbol;Acc:8506]	Undrugged
ENSG00000099998	GGT5	gamma-glutamyltransferase 5 [Source:HGNC Symbol;Acc:4260]	Undrugged
ENSG00000100023	PPIL2	peptidylprolyl isomerase (cyclophilin)-like 2 [Source:HGNC Symbol;Acc:9261]	Undrugged
ENSG00000100031	GGT1	gamma-glutamyltransferase 1 [Source:HGNC Symbol;Acc:4250]	Undrugged
ENSG00000100060	MFNG	MFNG O-fucosylpeptide 3-beta-N-acetylglucosaminyltransferase [Source:HGNC Symbol;Acc:7038]	Undrugged
ENSG00000100077	ADRBK2	adrenergic, beta, receptor kinase 2 [Source:HGNC Symbol;Acc:290]	Undrugged
ENSG00000100078	PLA2G3	phospholipase A2, group III [Source:HGNC Symbol;Acc:17934]	Undrugged
ENSG00000100097	LGALS1	lectin, galactoside-binding, soluble, 1 [Source:HGNC Symbol;Acc:6561]	Undrugged
ENSG00000100100	PIK3IP1	phosphoinositide-3-kinase interacting protein 1 [Source:HGNC Symbol;Acc:24942]	Undrugged
ENSG00000100121	GGTLC2	gamma-glutamyltransferase light chain 2 [Source:HGNC Symbol;Acc:18596]	Undrugged
ENSG00000100191	SLC5A4	solute carrier family 5 (glucose activated ion channel), member 4 [Source:HGNC Symbol;Acc:11039]	Undrugged
ENSG00000100197	CYP2D6	cytochrome P450, family 2, subfamily D, polypeptide 6 [Source:HGNC Symbol;Acc:2625]	Undrugged
ENSG00000100219	XBP1	X-box binding protein 1 [Source:HGNC Symbol;Acc:12801]	Undrugged
ENSG00000100234	TIMP3	TIMP metallopeptidase inhibitor 3 [Source:HGNC Symbol;Acc:11822]	Undrugged
ENSG00000100243	CYB5R3	cytochrome b5 reductase 3 [Source:HGNC Symbol;Acc:2873]	Undrugged
ENSG00000100292	HMOX1	heme oxygenase (decycling) 1 [Source:HGNC Symbol;Acc:5013]	Undrugged
ENSG00000100299	ARSA	arylsulfatase A [Source:HGNC Symbol;Acc:713]	Undrugged
ENSG00000100312	ACR	acrosin [Source:HGNC Symbol;Acc:126]	Undrugged
ENSG00000100324	TAB1	TGF-beta activated kinase 1/MAP3K7 binding protein 1 [Source:HGNC Symbol;Acc:18157]	Undrugged
ENSG00000100342	APOL1	apolipoprotein L, 1 [Source:HGNC Symbol;Acc:618]	Undrugged
ENSG00000100373	UPK3A	uroplakin 3A [Source:HGNC Symbol;Acc:12580]	Undrugged
ENSG00000100393	EP300	E1A binding protein p300 [Source:HGNC Symbol;Acc:3373]	Undrugged
ENSG00000100399	CHADL	chondroadherin-like [Source:HGNC Symbol;Acc:25165]	Undrugged
ENSG00000100425	BRD1	bromodomain containing 1 [Source:HGNC Symbol;Acc:1102]	Undrugged
ENSG00000100442	FKBP3	FK506 binding protein 3, 25kDa [Source:HGNC Symbol;Acc:3719]	Undrugged
ENSG00000100448	CTSG	cathepsin G [Source:HGNC Symbol;Acc:2532]	Undrugged
ENSG00000100450	GZMH	granzyme H (cathepsin G-like 2, protein h-CCPX) [Source:HGNC Symbol;Acc:4710]	Undrugged
ENSG00000100453	GZMB	granzyme B (granzyme 2, cytotoxic T-lymphocyte-associated serine esterase 1) [Source:HGNC Symbol;Acc:4709]	Undrugged
ENSG00000100473	COCH	cochlin [Source:HGNC Symbol;Acc:2180]	Undrugged
ENSG00000100490	CDKL1	cyclin-dependent kinase-like 1 (CDC2-related kinase) [Source:HGNC Symbol;Acc:1781]	Undrugged
ENSG00000100504	PYGL	phosphorylase, glycogen, liver [Source:HGNC Symbol;Acc:9725]	Undrugged
ENSG00000100577	GSTZ1	glutathione S-transferase zeta 1 [Source:HGNC Symbol;Acc:4643]	Undrugged
ENSG00000100600	LGMN	legumain [Source:HGNC Symbol;Acc:9472]	Undrugged
ENSG00000100604	CHGA	chromogranin A (parathyroid secretory protein 1) [Source:HGNC Symbol;Acc:1929]	Undrugged
ENSG00000100612	DHRS7	dehydrogenase/reductase (SDR family) member 7 [Source:HGNC Symbol;Acc:21524]	Undrugged
ENSG00000100644	HIF1A	hypoxia inducible factor 1, alpha subunit (basic helix-loop-helix transcription factor) [Source:HGNC Symbol;Acc:4910]	Undrugged
ENSG00000100652	SLC10A1	solute carrier family 10 (sodium/bile acid cotransporter), member 1 [Source:HGNC Symbol;Acc:10905]	Undrugged
ENSG00000100665	SERPINA4	serpin peptidase inhibitor, clade A (alpha-1 antiproteinase, antitrypsin), member 4 [Source:HGNC Symbol;Acc:8948]	Undrugged
ENSG00000100749	VRK1	vaccinia related kinase 1 [Source:HGNC Symbol;Acc:12718]	Undrugged
ENSG00000100784	RPS6KA5	ribosomal protein S6 kinase, 90kDa, polypeptide 5 [Source:HGNC Symbol;Acc:10434]	Undrugged
ENSG00000100823	APEX1	APEX nuclease (multifunctional DNA repair enzyme) 1 [Source:HGNC Symbol;Acc:587]	Undrugged
ENSG00000100867	DHRS2	dehydrogenase/reductase (SDR family) member 2 [Source:HGNC Symbol;Acc:18349]	Undrugged
ENSG00000100906	NFKBIA	nuclear factor of kappa light polypeptide gene enhancer in B-cells inhibitor, alpha [Source:HGNC Symbol;Acc:7797]	Undrugged
ENSG00000100979	PLTP	phospholipid transfer protein [Source:HGNC Symbol;Acc:9093]	Undrugged
ENSG00000100983	GSS	glutathione synthetase [Source:HGNC Symbol;Acc:4624]	Undrugged
ENSG00000100997	ABHD12	abhydrolase domain containing 12 [Source:HGNC Symbol;Acc:15868]	Undrugged
ENSG00000101000	PROCR	protein C receptor, endothelial [Source:HGNC Symbol;Acc:9452]	Undrugged
ENSG00000101049	SGK2	serum/glucocorticoid regulated kinase 2 [Source:HGNC Symbol;Acc:13900]	Undrugged
ENSG00000101109	STK4	serine/threonine kinase 4 [Source:HGNC Symbol;Acc:11408]	Undrugged
ENSG00000101144	BMP7	bone morphogenetic protein 7 [Source:HGNC Symbol;Acc:1074]	Undrugged
ENSG00000101160	CTSZ	cathepsin Z [Source:HGNC Symbol;Acc:2547]	Undrugged
ENSG00000101187	SLCO4A1	solute carrier organic anion transporter family, member 4A1 [Source:HGNC Symbol;Acc:10953]	Undrugged
ENSG00000101200	AVP	arginine vasopressin [Source:HGNC Symbol;Acc:894]	Undrugged
ENSG00000101203	COL20A1	collagen, type XX, alpha 1 [Source:HGNC Symbol;Acc:14670]	Undrugged
ENSG00000101224	CDC25B	cell division cycle 25B [Source:HGNC Symbol;Acc:1726]	Undrugged
ENSG00000101255	TRIB3	tribbles pseudokinase 3 [Source:HGNC Symbol;Acc:16228]	Undrugged
ENSG00000101280	ANGPT4	angiopoietin 4 [Source:HGNC Symbol;Acc:487]	Undrugged
ENSG00000101282	RSPO4	R-spondin 4 [Source:HGNC Symbol;Acc:16175]	Undrugged
ENSG00000101292	PROKR2	prokineticin receptor 2 [Source:HGNC Symbol;Acc:15836]	Undrugged
ENSG00000101306	MYLK2	myosin light chain kinase 2 [Source:HGNC Symbol;Acc:16243]	Undrugged
ENSG00000101307	SIRPB1	signal-regulatory protein beta 1 [Source:HGNC Symbol;Acc:15928]	Undrugged
ENSG00000101323	HAO1	hydroxyacid oxidase (glycolate oxidase) 1 [Source:HGNC Symbol;Acc:4809]	Undrugged
ENSG00000101327	PDYN	prodynorphin [Source:HGNC Symbol;Acc:8820]	Undrugged
ENSG00000101349	PAK7	p21 protein (Cdc42/Rac)-activated kinase 7 [Source:HGNC Symbol;Acc:15916]	Undrugged
ENSG00000101384	JAG1	jagged 1 [Source:HGNC Symbol;Acc:6188]	Undrugged
ENSG00000101405	OXT	oxytocin/neurophysin I prepropeptide [Source:HGNC Symbol;Acc:8528]	Undrugged
ENSG00000101425	BPI	bactericidal/permeability-increasing protein [Source:HGNC Symbol;Acc:1095]	Undrugged
ENSG00000101435	CST9L	cystatin 9-like [Source:HGNC Symbol;Acc:16233]	Undrugged
ENSG00000101439	CST3	cystatin C [Source:HGNC Symbol;Acc:2475]	Undrugged
ENSG00000101440	ASIP	agouti signaling protein [Source:HGNC Symbol;Acc:745]	Undrugged
ENSG00000101441	CST4	cystatin S [Source:HGNC Symbol;Acc:2476]	Undrugged
ENSG00000101443	WFDC2	WAP four-disulfide core domain 2 [Source:HGNC Symbol;Acc:15939]	Undrugged
ENSG00000101444	AHCY	adenosylhomocysteinase [Source:HGNC Symbol;Acc:343]	Undrugged
ENSG00000101446	SPINT3	serine peptidase inhibitor, Kunitz type, 3 [Source:HGNC Symbol;Acc:11248]	Undrugged
ENSG00000101670	LIPG	lipase, endothelial [Source:HGNC Symbol;Acc:6623]	Undrugged
ENSG00000101782	RIOK3	RIO kinase 3 [Source:HGNC Symbol;Acc:11451]	Undrugged
ENSG00000101890	GUCY2F	guanylate cyclase 2F, retinal [Source:HGNC Symbol;Acc:4691]	Undrugged
ENSG00000101916	TLR8	toll-like receptor 8 [Source:HGNC Symbol;Acc:15632]	Undrugged
ENSG00000101938	CHRDL1	chordin-like 1 [Source:HGNC Symbol;Acc:29861]	Undrugged
ENSG00000101945	SUV39H1	suppressor of variegation 3-9 homolog 1 (Drosophila) [Source:HGNC Symbol;Acc:11479]	Undrugged
ENSG00000101958	GLRA2	glycine receptor, alpha 2 [Source:HGNC Symbol;Acc:4327]	Undrugged
ENSG00000101966	XIAP	X-linked inhibitor of apoptosis [Source:HGNC Symbol;Acc:592]	Undrugged
ENSG00000102010	BMX	BMX non-receptor tyrosine kinase [Source:HGNC Symbol;Acc:1079]	Undrugged
ENSG00000102076	OPN1LW	opsin 1 (cone pigments), long-wave-sensitive [Source:HGNC Symbol;Acc:9936]	Undrugged
ENSG00000102104	RS1	retinoschisin 1 [Source:HGNC Symbol;Acc:10457]	Undrugged
ENSG00000102109	PCSK1N	proprotein convertase subtilisin/kexin type 1 inhibitor [Source:HGNC Symbol;Acc:17301]	Undrugged
ENSG00000102172	SMS	spermine synthase [Source:HGNC Symbol;Acc:11123]	Undrugged
ENSG00000102195	GPR50	G protein-coupled receptor 50 [Source:HGNC Symbol;Acc:4506]	Undrugged
ENSG00000102239	BRS3	bombesin-like receptor 3 [Source:HGNC Symbol;Acc:1113]	Undrugged
ENSG00000102265	TIMP1	TIMP metallopeptidase inhibitor 1 [Source:HGNC Symbol;Acc:11820]	Undrugged
ENSG00000102271	KLHL4	kelch-like family member 4 [Source:HGNC Symbol;Acc:6355]	Undrugged
ENSG00000102312	PORCN	porcupine homolog (Drosophila) [Source:HGNC Symbol;Acc:17652]	Undrugged
ENSG00000102313	ITIH6	inter-alpha-trypsin inhibitor heavy chain family, member 6 [Source:HGNC Symbol;Acc:28907]	Undrugged
ENSG00000102359	SRPX2	sushi-repeat containing protein, X-linked 2 [Source:HGNC Symbol;Acc:30668]	Undrugged
ENSG00000102554	KLF5	Kruppel-like factor 5 (intestinal) [Source:HGNC Symbol;Acc:6349]	Undrugged
ENSG00000102572	STK24	serine/threonine kinase 24 [Source:HGNC Symbol;Acc:11403]	Undrugged
ENSG00000102575	ACP5	acid phosphatase 5, tartrate resistant [Source:HGNC Symbol;Acc:124]	Undrugged
ENSG00000102678	FGF9	fibroblast growth factor 9 [Source:HGNC Symbol;Acc:3687]	Undrugged
ENSG00000102699	PARP4	poly (ADP-ribose) polymerase family, member 4 [Source:HGNC Symbol;Acc:271]	Undrugged
ENSG00000102796	DHRS12	dehydrogenase/reductase (SDR family) member 12 [Source:HGNC Symbol;Acc:25832]	Undrugged
ENSG00000102837	OLFM4	olfactomedin 4 [Source:HGNC Symbol;Acc:17190]	Undrugged
ENSG00000102924	CBLN1	cerebellin 1 precursor [Source:HGNC Symbol;Acc:1543]	Undrugged
ENSG00000102962	CCL22	chemokine (C-C motif) ligand 22 [Source:HGNC Symbol;Acc:10621]	Undrugged
ENSG00000102970	CCL17	chemokine (C-C motif) ligand 17 [Source:HGNC Symbol;Acc:10615]	Undrugged
ENSG00000102996	MMP15	matrix metallopeptidase 15 (membrane-inserted) [Source:HGNC Symbol;Acc:7161]	Undrugged
ENSG00000103023	PRSS54	protease, serine, 54 [Source:HGNC Symbol;Acc:26336]	Undrugged
ENSG00000103044	HAS3	hyaluronan synthase 3 [Source:HGNC Symbol;Acc:4820]	Undrugged
ENSG00000103066	PLA2G15	phospholipase A2, group XV [Source:HGNC Symbol;Acc:17163]	Undrugged
ENSG00000103150	MLYCD	malonyl-CoA decarboxylase [Source:HGNC Symbol;Acc:7150]	Undrugged
ENSG00000103196	CRISPLD2	cysteine-rich secretory protein LCCL domain containing 2 [Source:HGNC Symbol;Acc:25248]	Undrugged
ENSG00000103222	ABCC1	ATP-binding cassette, sub-family C (CFTR/MRP), member 1 [Source:HGNC Symbol;Acc:51]	Undrugged
ENSG00000103257	SLC7A5	solute carrier family 7 (amino acid transporter light chain, L system), member 5 [Source:HGNC Symbol;Acc:11063]	Undrugged
ENSG00000103260	METRN	meteorin, glial cell differentiation regulator [Source:HGNC Symbol;Acc:14151]	Undrugged
ENSG00000103310	ZP2	zona pellucida glycoprotein 2 (sperm receptor) [Source:HGNC Symbol;Acc:13188]	Undrugged
ENSG00000103319	EEF2K	eukaryotic elongation factor-2 kinase [Source:HGNC Symbol;Acc:24615]	Undrugged
ENSG00000103355	PRSS33	protease, serine, 33 [Source:HGNC Symbol;Acc:30405]	Undrugged
ENSG00000103489	XYLT1	xylosyltransferase I [Source:HGNC Symbol;Acc:15516]	Undrugged
ENSG00000103522	IL21R	interleukin 21 receptor [Source:HGNC Symbol;Acc:6006]	Undrugged
ENSG00000103642	LACTB	lactamase, beta [Source:HGNC Symbol;Acc:16468]	Undrugged
ENSG00000103653	CSK	c-src tyrosine kinase [Source:HGNC Symbol;Acc:2444]	Undrugged
ENSG00000103811	CTSH	cathepsin H [Source:HGNC Symbol;Acc:2535]	Undrugged
ENSG00000104112	SCG3	secretogranin III [Source:HGNC Symbol;Acc:13707]	Undrugged
ENSG00000104205	SGK3	serum/glucocorticoid regulated kinase family, member 3 [Source:HGNC Symbol;Acc:10812]	Undrugged
ENSG00000104213	PDGFRL	platelet-derived growth factor receptor-like [Source:HGNC Symbol;Acc:8805]	Undrugged
ENSG00000104290	FZD3	frizzled family receptor 3 [Source:HGNC Symbol;Acc:4041]	Undrugged
ENSG00000104312	RIPK2	receptor-interacting serine-threonine kinase 2 [Source:HGNC Symbol;Acc:10020]	Undrugged
ENSG00000104324	CPQ	carboxypeptidase Q [Source:HGNC Symbol;Acc:16910]	Undrugged
ENSG00000104332	SFRP1	secreted frizzled-related protein 1 [Source:HGNC Symbol;Acc:10776]	Undrugged
ENSG00000104371	DKK4	dickkopf WNT signaling pathway inhibitor 4 [Source:HGNC Symbol;Acc:2894]	Undrugged
ENSG00000104375	STK3	serine/threonine kinase 3 [Source:HGNC Symbol;Acc:11406]	Undrugged
ENSG00000104415	WISP1	WNT1 inducible signaling pathway protein 1 [Source:HGNC Symbol;Acc:12769]	Undrugged
ENSG00000104432	IL7	interleukin 7 [Source:HGNC Symbol;Acc:6023]	Undrugged
ENSG00000104549	SQLE	squalene epoxidase [Source:HGNC Symbol;Acc:11279]	Undrugged
ENSG00000104760	FGL1	fibrinogen-like 1 [Source:HGNC Symbol;Acc:3695]	Undrugged
ENSG00000104763	ASAH1	N-acylsphingosine amidohydrolase (acid ceramidase) 1 [Source:HGNC Symbol;Acc:735]	Undrugged
ENSG00000104774	MAN2B1	mannosidase, alpha, class 2B, member 1 [Source:HGNC Symbol;Acc:6826]	Undrugged
ENSG00000104804	TULP2	tubby like protein 2 [Source:HGNC Symbol;Acc:12424]	Undrugged
ENSG00000104805	NUCB1	nucleobindin 1 [Source:HGNC Symbol;Acc:8043]	Undrugged
ENSG00000104812	GYS1	glycogen synthase 1 (muscle) [Source:HGNC Symbol;Acc:4706]	Undrugged
ENSG00000104814	MAP4K1	mitogen-activated protein kinase kinase kinase kinase 1 [Source:HGNC Symbol;Acc:6863]	Undrugged
ENSG00000104818	CGB2	chorionic gonadotropin, beta polypeptide 2 [Source:HGNC Symbol;Acc:16722]	Undrugged
ENSG00000104826	LHB	luteinizing hormone beta polypeptide [Source:HGNC Symbol;Acc:6584]	Undrugged
ENSG00000104827	CGB	chorionic gonadotropin, beta polypeptide [Source:HGNC Symbol;Acc:1886]	Undrugged
ENSG00000104870	FCGRT	Fc fragment of IgG, receptor, transporter, alpha [Source:HGNC Symbol;Acc:3621]	Undrugged
ENSG00000104885	DOT1L	DOT1-like histone H3K79 methyltransferase [Source:HGNC Symbol;Acc:24948]	Undrugged
ENSG00000104899	AMH	anti-Mullerian hormone [Source:HGNC Symbol;Acc:464]	Undrugged
ENSG00000104901	DKKL1	dickkopf-like 1 [Source:HGNC Symbol;Acc:16528]	Undrugged
ENSG00000104918	RETN	resistin [Source:HGNC Symbol;Acc:20389]	Undrugged
ENSG00000104936	DMPK	dystrophia myotonica-protein kinase [Source:HGNC Symbol;Acc:2933]	Undrugged
ENSG00000104938	CLEC4M	C-type lectin domain family 4, member M [Source:HGNC Symbol;Acc:13523]	Undrugged
ENSG00000104951	IL4I1	interleukin 4 induced 1 [Source:HGNC Symbol;Acc:19094]	Undrugged
ENSG00000104972	LILRB1	leukocyte immunoglobulin-like receptor, subfamily B (with TM and ITIM domains), member 1 [Source:HGNC Symbol;Acc:6605]	Undrugged
ENSG00000104974	LILRA1	leukocyte immunoglobulin-like receptor, subfamily A (with TM domain), member 1 [Source:HGNC Symbol;Acc:6602]	Undrugged
ENSG00000105088	OLFM2	olfactomedin 2 [Source:HGNC Symbol;Acc:17189]	Undrugged
ENSG00000105143	SLC1A6	solute carrier family 1 (high affinity aspartate/glutamate transporter), member 6 [Source:HGNC Symbol;Acc:10944]	Undrugged
ENSG00000105173	CCNE1	cyclin E1 [Source:HGNC Symbol;Acc:1589]	Undrugged
ENSG00000105204	DYRK1B	dual-specificity tyrosine-(Y)-phosphorylation regulated kinase 1B [Source:HGNC Symbol;Acc:3092]	Undrugged
ENSG00000105220	GPI	glucose-6-phosphate isomerase [Source:HGNC Symbol;Acc:4458]	Undrugged
ENSG00000105246	EBI3	Epstein-Barr virus induced 3 [Source:HGNC Symbol;Acc:3129]	Undrugged
ENSG00000105287	PRKD2	protein kinase D2 [Source:HGNC Symbol;Acc:17293]	Undrugged
ENSG00000105290	APLP1	amyloid beta (A4) precursor-like protein 1 [Source:HGNC Symbol;Acc:597]	Undrugged
ENSG00000105366	SIGLEC8	sialic acid binding Ig-like lectin 8 [Source:HGNC Symbol;Acc:10877]	Undrugged
ENSG00000105369	CD79A	CD79a molecule, immunoglobulin-associated alpha [Source:HGNC Symbol;Acc:1698]	Undrugged
ENSG00000105371	ICAM4	intercellular adhesion molecule 4 (Landsteiner-Wiener blood group) [Source:HGNC Symbol;Acc:5347]	Undrugged
ENSG00000105398	SULT2A1	sulfotransferase family, cytosolic, 2A, dehydroepiandrosterone (DHEA)-preferring, member 1 [Source:HGNC Symbol;Acc:11458]	Undrugged
ENSG00000105426	PTPRS	protein tyrosine phosphatase, receptor type, S [Source:HGNC Symbol;Acc:9681]	Undrugged
ENSG00000105472	CLEC11A	C-type lectin domain family 11, member A [Source:HGNC Symbol;Acc:10576]	Undrugged
ENSG00000105486	LIG1	ligase I, DNA, ATP-dependent [Source:HGNC Symbol;Acc:6598]	Undrugged
ENSG00000105492	SIGLEC6	sialic acid binding Ig-like lectin 6 [Source:HGNC Symbol;Acc:10875]	Undrugged
ENSG00000105501	SIGLEC5	sialic acid binding Ig-like lectin 5 [Source:HGNC Symbol;Acc:10874]	Undrugged
ENSG00000105550	FGF21	fibroblast growth factor 21 [Source:HGNC Symbol;Acc:3678]	Undrugged
ENSG00000105552	BCAT2	branched chain amino-acid transaminase 2, mitochondrial [Source:HGNC Symbol;Acc:977]	Undrugged
ENSG00000105609	LILRB5	leukocyte immunoglobulin-like receptor, subfamily B (with TM and ITIM domains), member 5 [Source:HGNC Symbol;Acc:6609]	Undrugged
ENSG00000105613	MAST1	microtubule associated serine/threonine kinase 1 [Source:HGNC Symbol;Acc:19034]	Undrugged
ENSG00000105642	KCNN1	potassium intermediate/small conductance calcium-activated channel, subfamily N, member 1 [Source:HGNC Symbol;Acc:6290]	Undrugged
ENSG00000105664	COMP	cartilage oligomeric matrix protein [Source:HGNC Symbol;Acc:2227]	Undrugged
ENSG00000105701	FKBP8	FK506 binding protein 8, 38kDa [Source:HGNC Symbol;Acc:3724]	Undrugged
ENSG00000105707	HPN	hepsin [Source:HGNC Symbol;Acc:5155]	Undrugged
ENSG00000105711	SCN1B	sodium channel, voltage-gated, type I, beta subunit [Source:HGNC Symbol;Acc:10586]	Undrugged
ENSG00000105825	TFPI2	tissue factor pathway inhibitor 2 [Source:HGNC Symbol;Acc:11761]	Undrugged
ENSG00000105852	PON3	paraoxonase 3 [Source:HGNC Symbol;Acc:9206]	Undrugged
ENSG00000105854	PON2	paraoxonase 2 [Source:HGNC Symbol;Acc:9205]	Undrugged
ENSG00000105855	ITGB8	integrin, beta 8 [Source:HGNC Symbol;Acc:6163]	Undrugged
ENSG00000105894	PTN	pleiotrophin [Source:HGNC Symbol;Acc:9630]	Undrugged
ENSG00000105954	NPVF	neuropeptide VF precursor [Source:HGNC Symbol;Acc:13782]	Undrugged
ENSG00000105989	WNT2	wingless-type MMTV integration site family member 2 [Source:HGNC Symbol;Acc:12780]	Undrugged
ENSG00000106018	VIPR2	vasoactive intestinal peptide receptor 2 [Source:HGNC Symbol;Acc:12695]	Undrugged
ENSG00000106080	FKBP14	FK506 binding protein 14, 22 kDa [Source:HGNC Symbol;Acc:18625]	Undrugged
ENSG00000106089	STX1A	syntaxin 1A (brain) [Source:HGNC Symbol;Acc:11433]	Undrugged
ENSG00000106100	NOD1	nucleotide-binding oligomerization domain containing 1 [Source:HGNC Symbol;Acc:16390]	Undrugged
ENSG00000106113	CRHR2	corticotropin releasing hormone receptor 2 [Source:HGNC Symbol;Acc:2358]	Undrugged
ENSG00000106178	CCL24	chemokine (C-C motif) ligand 24 [Source:HGNC Symbol;Acc:10623]	Undrugged
ENSG00000106211	HSPB1	heat shock 27kDa protein 1 [Source:HGNC Symbol;Acc:5246]	Undrugged
ENSG00000106236	NPTX2	neuronal pentraxin II [Source:HGNC Symbol;Acc:7953]	Undrugged
ENSG00000106268	NUDT1	nudix (nucleoside diphosphate linked moiety X)-type motif 1 [Source:HGNC Symbol;Acc:8048]	Undrugged
ENSG00000106278	PTPRZ1	protein tyrosine phosphatase, receptor-type, Z polypeptide 1 [Source:HGNC Symbol;Acc:9685]	Undrugged
ENSG00000106304	SPAM1	sperm adhesion molecule 1 (PH-20 hyaluronidase, zona pellucida binding) [Source:HGNC Symbol;Acc:11217]	Undrugged
ENSG00000106333	PCOLCE	procollagen C-endopeptidase enhancer [Source:HGNC Symbol;Acc:8738]	Undrugged
ENSG00000106462	EZH2	enhancer of zeste homolog 2 (Drosophila) [Source:HGNC Symbol;Acc:3527]	Undrugged
ENSG00000106483	SFRP4	secreted frizzled-related protein 4 [Source:HGNC Symbol;Acc:10778]	Undrugged
ENSG00000106541	AGR2	anterior gradient 2 [Source:HGNC Symbol;Acc:328]	Undrugged
ENSG00000106546	AHR	aryl hydrocarbon receptor [Source:HGNC Symbol;Acc:348]	Undrugged
ENSG00000106624	AEBP1	AE binding protein 1 [Source:HGNC Symbol;Acc:303]	Undrugged
ENSG00000106633	GCK	glucokinase (hexokinase 4) [Source:HGNC Symbol;Acc:4195]	Undrugged
ENSG00000106682	EIF4H	eukaryotic translation initiation factor 4H [Source:HGNC Symbol;Acc:12741]	Undrugged
ENSG00000106683	LIMK1	LIM domain kinase 1 [Source:HGNC Symbol;Acc:6613]	Undrugged
ENSG00000106688	SLC1A1	solute carrier family 1 (neuronal/epithelial high affinity glutamate transporter, system Xag), member 1 [Source:HGNC Symbol;Acc:10939]	Undrugged
ENSG00000106692	FKTN	fukutin [Source:HGNC Symbol;Acc:3622]	Undrugged
ENSG00000106714	CNTNAP3	contactin associated protein-like 3 [Source:HGNC Symbol;Acc:13834]	Undrugged
ENSG00000106809	OGN	osteoglycin [Source:HGNC Symbol;Acc:8126]	Undrugged
ENSG00000106819	ASPN	asporin [Source:HGNC Symbol;Acc:14872]	Undrugged
ENSG00000106823	ECM2	extracellular matrix protein 2, female organ and adipocyte specific [Source:HGNC Symbol;Acc:3154]	Undrugged
ENSG00000106927	AMBP	alpha-1-microglobulin/bikunin precursor [Source:HGNC Symbol;Acc:453]	Undrugged
ENSG00000106952	TNFSF8	tumor necrosis factor (ligand) superfamily, member 8 [Source:HGNC Symbol;Acc:11938]	Undrugged
ENSG00000107014	RLN2	relaxin 2 [Source:HGNC Symbol;Acc:10027]	Undrugged
ENSG00000107018	RLN1	relaxin 1 [Source:HGNC Symbol;Acc:10026]	Undrugged
ENSG00000107077	KDM4C	lysine (K)-specific demethylase 4C [Source:HGNC Symbol;Acc:17071]	Undrugged
ENSG00000107140	TESK1	testis-specific kinase 1 [Source:HGNC Symbol;Acc:11731]	Undrugged
ENSG00000107147	KCNT1	potassium channel, subfamily T, member 1 [Source:HGNC Symbol;Acc:18865]	Undrugged
ENSG00000107317	PTGDS	prostaglandin D2 synthase 21kDa (brain) [Source:HGNC Symbol;Acc:9592]	Undrugged
ENSG00000107331	ABCA2	ATP-binding cassette, sub-family A (ABC1), member 2 [Source:HGNC Symbol;Acc:32]	Undrugged
ENSG00000107562	CXCL12	chemokine (C-X-C motif) ligand 12 [Source:HGNC Symbol;Acc:10672]	Undrugged
ENSG00000107593	PKD2L1	polycystic kidney disease 2-like 1 [Source:HGNC Symbol;Acc:9011]	Undrugged
ENSG00000107618	RBP3	retinol binding protein 3, interstitial [Source:HGNC Symbol;Acc:9921]	Undrugged
ENSG00000107623	GDF10	growth differentiation factor 10 [Source:HGNC Symbol;Acc:4215]	Undrugged
ENSG00000107738	C10orf54	chromosome 10 open reading frame 54 [Source:HGNC Symbol;Acc:30085]	Undrugged
ENSG00000107742	SPOCK2	sparc/osteonectin, cwcv and kazal-like domains proteoglycan (testican) 2 [Source:HGNC Symbol;Acc:13564]	Undrugged
ENSG00000107779	BMPR1A	bone morphogenetic protein receptor, type IA [Source:HGNC Symbol;Acc:1076]	Undrugged
ENSG00000107789	MINPP1	multiple inositol-polyphosphate phosphatase 1 [Source:HGNC Symbol;Acc:7102]	Undrugged
ENSG00000107798	LIPA	lipase A, lysosomal acid, cholesterol esterase [Source:HGNC Symbol;Acc:6617]	Undrugged
ENSG00000107821	KAZALD1	Kazal-type serine peptidase inhibitor domain 1 [Source:HGNC Symbol;Acc:25460]	Undrugged
ENSG00000107831	FGF8	fibroblast growth factor 8 (androgen-induced) [Source:HGNC Symbol;Acc:3686]	Undrugged
ENSG00000107854	TNKS2	tankyrase, TRF1-interacting ankyrin-related ADP-ribose polymerase 2 [Source:HGNC Symbol;Acc:15677]	Undrugged
ENSG00000107968	MAP3K8	mitogen-activated protein kinase kinase kinase 8 [Source:HGNC Symbol;Acc:6860]	Undrugged
ENSG00000108055	SMC3	structural maintenance of chromosomes 3 [Source:HGNC Symbol;Acc:2468]	Undrugged
ENSG00000108179	PPIF	peptidylprolyl isomerase F [Source:HGNC Symbol;Acc:9259]	Undrugged
ENSG00000108231	LGI1	leucine-rich, glioma inactivated 1 [Source:HGNC Symbol;Acc:6572]	Undrugged
ENSG00000108242	CYP2C18	cytochrome P450, family 2, subfamily C, polypeptide 18 [Source:HGNC Symbol;Acc:2620]	Undrugged
ENSG00000108342	CSF3	colony stimulating factor 3 (granulocyte) [Source:HGNC Symbol;Acc:2438]	Undrugged
ENSG00000108379	WNT3	wingless-type MMTV integration site family, member 3 [Source:HGNC Symbol;Acc:12782]	Undrugged
ENSG00000108405	P2RX1	purinergic receptor P2X, ligand-gated ion channel, 1 [Source:HGNC Symbol;Acc:8533]	Undrugged
ENSG00000108423	TUBD1	tubulin, delta 1 [Source:HGNC Symbol;Acc:16811]	Undrugged
ENSG00000108479	GALK1	galactokinase 1 [Source:HGNC Symbol;Acc:4118]	Undrugged
ENSG00000108602	ALDH3A1	aldehyde dehydrogenase 3 family, member A1 [Source:HGNC Symbol;Acc:405]	Undrugged
ENSG00000108622	ICAM2	intercellular adhesion molecule 2 [Source:HGNC Symbol;Acc:5345]	Undrugged
ENSG00000108679	LGALS3BP	lectin, galactoside-binding, soluble, 3 binding protein [Source:HGNC Symbol;Acc:6564]	Undrugged
ENSG00000108684	ASIC2	acid-sensing (proton-gated) ion channel 2 [Source:HGNC Symbol;Acc:99]	Undrugged
ENSG00000108688	CCL7	chemokine (C-C motif) ligand 7 [Source:HGNC Symbol;Acc:10634]	Undrugged
ENSG00000108700	CCL8	chemokine (C-C motif) ligand 8 [Source:HGNC Symbol;Acc:10635]	Undrugged
ENSG00000108702	CCL1	chemokine (C-C motif) ligand 1 [Source:HGNC Symbol;Acc:10609]	Undrugged
ENSG00000108784	NAGLU	N-acetylglucosaminidase, alpha [Source:HGNC Symbol;Acc:7632]	Undrugged
ENSG00000108786	HSD17B1	hydroxysteroid (17-beta) dehydrogenase 1 [Source:HGNC Symbol;Acc:5210]	Undrugged
ENSG00000108788	MLX	MLX, MAX dimerization protein [Source:HGNC Symbol;Acc:11645]	Undrugged
ENSG00000108839	ALOX12	arachidonate 12-lipoxygenase [Source:HGNC Symbol;Acc:429]	Undrugged
ENSG00000108846	ABCC3	ATP-binding cassette, sub-family C (CFTR/MRP), member 3 [Source:HGNC Symbol;Acc:54]	Undrugged
ENSG00000108849	PPY	pancreatic polypeptide [Source:HGNC Symbol;Acc:9327]	Undrugged
ENSG00000108861	DUSP3	dual specificity phosphatase 3 [Source:HGNC Symbol;Acc:3069]	Undrugged
ENSG00000108883	EFTUD2	elongation factor Tu GTP binding domain containing 2 [Source:HGNC Symbol;Acc:30858]	Undrugged
ENSG00000108947	EFNB3	ephrin-B3 [Source:HGNC Symbol;Acc:3228]	Undrugged
ENSG00000108950	FAM20A	family with sequence similarity 20, member A [Source:HGNC Symbol;Acc:23015]	Undrugged
ENSG00000108984	MAP2K6	mitogen-activated protein kinase kinase 6 [Source:HGNC Symbol;Acc:6846]	Undrugged
ENSG00000109016	DHRS7B	dehydrogenase/reductase (SDR family) member 7B [Source:HGNC Symbol;Acc:24547]	Undrugged
ENSG00000109099	PMP22	peripheral myelin protein 22 [Source:HGNC Symbol;Acc:9118]	Undrugged
ENSG00000109181	UGT2B10	UDP glucuronosyltransferase 2 family, polypeptide B10 [Source:HGNC Symbol;Acc:12544]	Undrugged
ENSG00000109193	SULT1E1	sulfotransferase family 1E, estrogen-preferring, member 1 [Source:HGNC Symbol;Acc:11377]	Undrugged
ENSG00000109205	ODAM	odontogenic, ameloblast asssociated [Source:HGNC Symbol;Acc:26043]	Undrugged
ENSG00000109208	SMR3A	submaxillary gland androgen regulated protein 3A [Source:HGNC Symbol;Acc:19216]	Undrugged
ENSG00000109255	NMU	neuromedin U [Source:HGNC Symbol;Acc:7859]	Undrugged
ENSG00000109272	PF4V1	platelet factor 4 variant 1 [Source:HGNC Symbol;Acc:8862]	Undrugged
ENSG00000109320	NFKB1	nuclear factor of kappa light polypeptide gene enhancer in B-cells 1 [Source:HGNC Symbol;Acc:7794]	Undrugged
ENSG00000109321	AREG	amphiregulin [Source:HGNC Symbol;Acc:651]	Undrugged
ENSG00000109323	MANBA	mannosidase, beta A, lysosomal [Source:HGNC Symbol;Acc:6831]	Undrugged
ENSG00000109466	KLHL2	kelch-like family member 2 [Source:HGNC Symbol;Acc:6353]	Undrugged
ENSG00000109471	IL2	interleukin 2 [Source:HGNC Symbol;Acc:6001]	Undrugged
ENSG00000109472	CPE	carboxypeptidase E [Source:HGNC Symbol;Acc:2303]	Undrugged
ENSG00000109572	CLCN3	chloride channel, voltage-sensitive 3 [Source:HGNC Symbol;Acc:2021]	Undrugged
ENSG00000109576	AADAT	aminoadipate aminotransferase [Source:HGNC Symbol;Acc:17929]	Undrugged
ENSG00000109610	SOD3	superoxide dismutase 3, extracellular [Source:HGNC Symbol;Acc:11181]	Undrugged
ENSG00000109625	CPZ	carboxypeptidase Z [Source:HGNC Symbol;Acc:2333]	Undrugged
ENSG00000109689	STIM2	stromal interaction molecule 2 [Source:HGNC Symbol;Acc:19205]	Undrugged
ENSG00000109743	BST1	bone marrow stromal cell antigen 1 [Source:HGNC Symbol;Acc:1118]	Undrugged
ENSG00000109758	HGFAC	HGF activator [Source:HGNC Symbol;Acc:4894]	Undrugged
ENSG00000109790	KLHL5	kelch-like family member 5 [Source:HGNC Symbol;Acc:6356]	Undrugged
ENSG00000109861	CTSC	cathepsin C [Source:HGNC Symbol;Acc:2528]	Undrugged
ENSG00000109927	TECTA	tectorin alpha [Source:HGNC Symbol;Acc:11720]	Undrugged
ENSG00000109943	CRTAM	cytotoxic and regulatory T cell molecule [Source:HGNC Symbol;Acc:24313]	Undrugged
ENSG00000110013	SIAE	sialic acid acetylesterase [Source:HGNC Symbol;Acc:18187]	Undrugged
ENSG00000110063	DCPS	decapping enzyme, scavenger [Source:HGNC Symbol;Acc:29812]	Undrugged
ENSG00000110076	NRXN2	neurexin 2 [Source:HGNC Symbol;Acc:8009]	Undrugged
ENSG00000110080	ST3GAL4	ST3 beta-galactoside alpha-2,3-sialyltransferase 4 [Source:HGNC Symbol;Acc:10864]	Undrugged
ENSG00000110090	CPT1A	carnitine palmitoyltransferase 1A (liver) [Source:HGNC Symbol;Acc:2328]	Undrugged
ENSG00000110169	HPX	hemopexin [Source:HGNC Symbol;Acc:5171]	Undrugged
ENSG00000110203	FOLR3	folate receptor 3 (gamma) [Source:HGNC Symbol;Acc:3795]	Undrugged
ENSG00000110243	APOA5	apolipoprotein A-V [Source:HGNC Symbol;Acc:17288]	Undrugged
ENSG00000110244	APOA4	apolipoprotein A-IV [Source:HGNC Symbol;Acc:602]	Undrugged
ENSG00000110245	APOC3	apolipoprotein C-III [Source:HGNC Symbol;Acc:610]	Undrugged
ENSG00000110324	IL10RA	interleukin 10 receptor, alpha [Source:HGNC Symbol;Acc:5964]	Undrugged
ENSG00000110400	PVRL1	poliovirus receptor-related 1 (herpesvirus entry mediator C) [Source:HGNC Symbol;Acc:9706]	Undrugged
ENSG00000110422	HIPK3	homeodomain interacting protein kinase 3 [Source:HGNC Symbol;Acc:4915]	Undrugged
ENSG00000110436	SLC1A2	solute carrier family 1 (glial high affinity glutamate transporter), member 2 [Source:HGNC Symbol;Acc:10940]	Undrugged
ENSG00000110492	MDK	midkine (neurite growth-promoting factor 2) [Source:HGNC Symbol;Acc:6972]	Undrugged
ENSG00000110628	SLC22A18	solute carrier family 22, member 18 [Source:HGNC Symbol;Acc:10964]	Undrugged
ENSG00000110651	CD81	CD81 molecule [Source:HGNC Symbol;Acc:1701]	Undrugged
ENSG00000110848	CD69	CD69 molecule [Source:HGNC Symbol;Acc:1694]	Undrugged
ENSG00000110876	SELPLG	selectin P ligand [Source:HGNC Symbol;Acc:10722]	Undrugged
ENSG00000110881	ASIC1	acid-sensing (proton-gated) ion channel 1 [Source:HGNC Symbol;Acc:100]	Undrugged
ENSG00000110887	DAO	D-amino-acid oxidase [Source:HGNC Symbol;Acc:2671]	Undrugged
ENSG00000110911	SLC11A2	solute carrier family 11 (proton-coupled divalent metal ion transporter), member 2 [Source:HGNC Symbol;Acc:10908]	Undrugged
ENSG00000110931	CAMKK2	calcium/calmodulin-dependent protein kinase kinase 2, beta [Source:HGNC Symbol;Acc:1470]	Undrugged
ENSG00000111012	CYP27B1	cytochrome P450, family 27, subfamily B, polypeptide 1 [Source:HGNC Symbol;Acc:2606]	Undrugged
ENSG00000111057	KRT18	keratin 18 [Source:HGNC Symbol;Acc:6430]	Undrugged
ENSG00000111144	LTA4H	leukotriene A4 hydrolase [Source:HGNC Symbol;Acc:6710]	Undrugged
ENSG00000111181	SLC6A12	solute carrier family 6 (neurotransmitter transporter), member 12 [Source:HGNC Symbol;Acc:11045]	Undrugged
ENSG00000111186	WNT5B	wingless-type MMTV integration site family, member 5B [Source:HGNC Symbol;Acc:16265]	Undrugged
ENSG00000111215	PRR4	proline rich 4 (lacrimal) [Source:HGNC Symbol;Acc:18020]	Undrugged
ENSG00000111241	FGF6	fibroblast growth factor 6 [Source:HGNC Symbol;Acc:3684]	Undrugged
ENSG00000111339	ART4	ADP-ribosyltransferase 4 (Dombrock blood group) [Source:HGNC Symbol;Acc:726]	Undrugged
ENSG00000111341	MGP	matrix Gla protein [Source:HGNC Symbol;Acc:7060]	Undrugged
ENSG00000111405	ENDOU	endonuclease, polyU-specific [Source:HGNC Symbol;Acc:14369]	Undrugged
[truncated: 2,730 more rows]
