# Supplementary material for: Disease coverage of human genome-wide association studies and pharmaceutical research and development
Source: Commun Med (Lond). 2024 Oct 8;4:195. doi: 10.1038/s43856-024-00625-5 (PMC11461613; doi:10.1038/s43856-024-00625-5)
Supplement: Supplementary file 4 — Supplementary Data 2 [file 43856_2024_625_MOESM4_ESM.xlsx]

## Sheet: Description
Table Number	Title	Description
Supplementary Data 2	Diseases that are the indication of approved drugs	612 diseases that are the indication of approved drugs. Information for the indication in ChEMBL in Mesh (mesh_term, mesh_id) and the mapped UMLS concept unique identifier (umls_cui) is included.

## Sheet: SD2
mesh_term	mesh_id	umls_cui
Glaucoma	D005901	C0017601
Glaucoma, Open-Angle	D005902	C0017612
Edema	D004487	C0013604
Seizures	D012640	C0036572
Glaucoma, Angle-Closure	D015812	C0017605
Altitude Sickness	D000532	C0002351
Epilepsy	D004827	C0014544
Heart Failure	D006333	C0018801
Urinary Bladder, Overactive	D053201	C0878773
Urinary Incontinence, Urge	D053202	C0150045
Peptic Ulcer	D010437	C0030920
Irritable Bowel Syndrome	D043183	C0022104
Urinary Retention	D016055	C0080274
Rhinitis, Allergic, Seasonal	D006255	C0018621
Parkinson Disease	D010300	C0030567
Mydriasis	D015878	C0026961
Digestive System Diseases	D004066	C0012242
Poisoning	D011041	C0032343
Bronchial Spasm	D001986	C0006266
Emphysema	D004646	C0013990
Lung Diseases, Obstructive	D008173	C0600260
Pulmonary Disease, Chronic Obstructive	D029424	C0024117
Bronchitis, Chronic	D029481	C0008677
Asthma	D001249	C0004096
Bronchial Hyperreactivity	D016535	C0085129
Cataract	D002386	C0086543
Miosis	D015877	C0026205
Ocular Hypertension	D009798	C0028840
Sjogren's Syndrome	D012859	C1527336
Xerostomia	D014987	C0043352
Common Cold	D003139	C0009443
Dermatitis, Atopic	D003876	C0011615
Nasal Obstruction	D015508	C0027429
Polyuria	D011141	C0032617
Urinary Incontinence	D014549	C0042024
Adenocarcinoma	D000230	C0001418
Carcinoma	D002277	C0007097
Retinal Neovascularization	D015861	C0035320
Wet Macular Degeneration	D057135	C2237660
Diabetic Retinopathy	D003930	C0011884
Macular Edema	D008269	C0271051
Macular Degeneration	D008268	C0242383
Neoplasms	D009369	C0027651
Colorectal Neoplasms	D015179	C0009404
Carcinoma, Non-Small-Cell Lung	D002289	C0007131
Carcinoma, Renal Cell	D002292	C0007134
Uterine Cervical Neoplasms	D002583	C0007873
Colonic Neoplasms	D003110	C0009375
Glioblastoma	D005909	C0017636
Diabetes Mellitus	D003920	C0011849
Diabetes Mellitus, Type 2	D003924	C0011860
Bipolar Disorder	D001714	C0005586
Depressive Disorder	D003866	C0011581
Psychotic Disorders	D011618	C0033975
Cardiovascular Diseases	D002318	C0007222
Hyponatremia	D007010	C0020625
Polycystic Kidney Diseases	D007690	C0022680
Acromegaly	D000172	C0001206
Malignant Carcinoid Syndrome	D008303	C0024586
Osteoporosis	D010024	C0029456
Obesity	D009765	C0028754
Asthma, Exercise-Induced	D001250	C0004099
Rhinitis, Allergic, Perennial	D012221	C0035457
Rhinitis, Allergic	D065631	C2607914
Thrombosis	D013927	C0040053
Venous Thrombosis	D020246	C0042487
Angina, Unstable	D000789	C0002965
Syndrome	D013577	C0039082
Thrombocytopenia	D013921	C0040034
Atrial Fibrillation	D001281	C0004238
Embolism	D004617	C0013922
Stroke	D020521	C0038454
Myocardial Infarction	D009203	C0027051
ST Elevation Myocardial Infarction	D000072657	C1536220
Eye Diseases	D005128	C0015397
Pulmonary Embolism	D011655	C0034065
Hemophilia A	D006467	C0019069
Hemorrhage	D006470	C0019080
Menorrhagia	D008595	C0025323
Migraine Disorders	D008881	C0149931
Lennox Gastaut Syndrome	D065768	C0238111
Lung Neoplasms	D008175	C0024121
Carcinoma, Small Cell	D018288	C0262584
Small Cell Lung Carcinoma	D055752	C0149925
Carcinoma, Ovarian Epithelial	D000077216	C0677886
Breast Neoplasms	D001943	C1458155
Hodgkin Disease	D006689	C0019829
Lymphoma, Non-Hodgkin	D008228	C0024305
Multiple Myeloma	D009101	C0026764
Ovarian Neoplasms	D010051	C0919267
Sarcoma	D012509	C1261473
Sarcoma, Kaposi	D012514	C0036220
Osteosarcoma	D012516	C0029463
Leukemia, Myelomonocytic, Acute	D015479	C0023479
Multiple Sclerosis	D009103	C0026769
Prostatic Neoplasms	D011471	C0033578
Leukemia, Myeloid, Acute	D015470	C0023467
Hypertension	D006973	C0020538
Renal Insufficiency	D051437	C1565489
Ventricular Dysfunction, Left	D018487	C0242698
Coronary Artery Disease	D003324	C1956346
Coronary Disease	D003327	C0010068
Collagen Diseases	D003095	C0009326
Diabetic Nephropathies	D003928	C0011881
Ductus Arteriosus, Patent	D004374	C0013274
Erectile Dysfunction	D007172	C0242350
Lymphoma, T-Cell	D016399	C0079772
Lymphoma, T-Cell, Cutaneous	D016410	C0079773
Anemia	D000740	C0002871
HIV Infections	D015658	C0019693
Renal Insufficiency, Chronic	D051436	C0403447
Fibrosis	D005355	C0016059
Liver Cirrhosis	D008103	C0023890
Virus Diseases	D014777	C0042769
Hepatitis C, Chronic	D019698	C0524910
Conjunctivitis, Allergic	D003233	C0009766
Hypersensitivity	D006967	C0020517
Urticaria	D014581	C0042109
Motion Sickness	D009041	C0026603
Pain	D010146	C0030193
Pain, Postoperative	D010149	C0030201
Postoperative Nausea and Vomiting	D020250	C0520909
Rhinitis, Vasomotor	D012223	C0035460
Cough	D003371	C0010200
Pruritus	D011537	C0033774
Angioedema	D000799	C0002994
Sinusitis	D012852	C0037199
Nausea	D009325	C0027497
Vertigo	D014717	C0042571
Vomiting	D014839	C0042963
Eye Manifestations	D005132	C0015411
Skin Manifestations	D012877	C0037285
Burns	D002056	C0006434
Dizziness	D004244	C0012833
Insect Bites and Stings	D007299	C0021568
Sleep Initiation and Maintenance Disorders	D007319	C0021603
Sunburn	D013471	C0038814
Arthritis, Rheumatoid	D001172	C0003873
Colitis, Ulcerative	D003093	C0009324
Crohn Disease	D003424	C0010346
Immune System Diseases	D007154	C0021053
Psoriasis	D011565	C0033860
Spondylitis, Ankylosing	D013167	C0038013
Arthritis, Psoriatic	D015535	C0003872
Inflammation	D007249	C0021368
Arthritis	D001168	C0003864
Arthritis, Juvenile	D001171	C3495559
Spondylitis	D013166	C0038012
Hypertension, Pulmonary	D006976	C0020542
Prostatic Hyperplasia	D011470	C2937421
Connective Tissue Diseases	D003240	C0009782
Familial Primary Pulmonary Hypertension	D065627	C0340543
Schizophrenia	D012559	C0036341
Anxiety	D001007	C0003467
Pituitary Neoplasms	D010911	C0032019
Aggression	D000374	C0001807
Autistic Disorder	D001321	C0004352
Depressive Disorder, Major	D003865	C1269683
Psychomotor Agitation	D011595	C3887612
Anorexia	D000855	C0003123
Heartburn	D006356	C0018834
Gastroparesis	D018589	C0152020
Parathyroid Diseases	D010279	C0030517
Hypercalcemia	D006934	C0020437
Osteitis Deformans	D010001	C0029401
Osteoporosis, Postmenopausal	D015663	C0029458
Kidney Diseases	D007674	C0022658
Kidney Failure, Chronic	D007676	C0022661
Proteinuria	D011507	C0033687
Angina Pectoris	D000787	C0002962
Angina, Stable	D060050	C0340288
Hyperthyroidism	D006980	C0020550
Thyroid Diseases	D013959	C0040128
Parkinson Disease, Postencephalitic	D010301	C0030568
Parkinson Disease, Secondary	D010302	C0030569
Wounds and Injuries	D014947	C0043251
Neuroendocrine Tumors	D018358	C0206754
Gastrointestinal Stromal Tumors	D046152	C0238198
Carcinoma, Squamous Cell	D002294	C0007137
Head and Neck Neoplasms	D006258	C0018671
Cerebral Palsy	D002547	C0007789
Muscle Spasticity	D009128	C0026838
Spinal Cord Injuries	D013119	C0037929
Hypogonadism	D007006	C0020619
Infertility	D007246	C0021359
Primary Ovarian Insufficiency	D016649	C0085215
Endometriosis	D004715	C0014175
Puberty, Precocious	D011629	C0034013
Prostatic Neoplasms, Castration-Resistant	D064129	C3658267
Alopecia	D000505	C0002170
Dysmenorrhea	D004412	C0013390
Fever	D005334	C0015967
Osteoarthritis	D010003	C0029408
Proctitis	D011349	C0033246
Leukemia, Myelogenous, Chronic, BCR-ABL Positive	D015464	C0023473
Precursor Cell Lymphoblastic Leukemia-Lymphoma	D054198	C1961102
Purpura, Thrombocytopenic, Idiopathic	D016553	C0398650
Anemia, Aplastic	D000741	C0002874
Arrhythmias, Cardiac	D001145	C0003811
Wolff-Parkinson-White Syndrome	D014927	C0043202
Headache	D006261	C0018681
Nephrotic Syndrome	D009404	C0027726
Pulmonary Edema	D011654	C0034063
Toxemia	D014115	C0040524
Glomerulonephritis	D005921	C0017658
Hyperparathyroidism, Secondary	D006962	C0020503
Parathyroid Neoplasms	D010282	C0030521
Hyperinsulinism	D006946	C0020459
Hypoglycemia	D007003	C0020615
Adenoma, Islet Cell	D007516	C0022134
Astrocytoma	D001254	C0004114
Tuberous Sclerosis	D014402	C0041341
Angiomyolipoma	D018207	C0206633
Eczema	D004485	C0013595
Thyroid Neoplasms	D013964	C0040136
Leukemia, Hairy Cell	D007943	C0023443
Epilepsy, Absence	D004832	C0014553
Epilepsy, Complex Partial	D017029	C0085417
Mitochondrial Diseases	D028361	C0751651
Phobia, Social	D000072861	C0031572
Anxiety Disorders	D001008	C0003469
Obsessive-Compulsive Disorder	D009771	C0028768
Stress Disorders, Post-Traumatic	D013313	C0038436
Panic Disorder	D016584	C0030319
Depression	D003863	C0011570
Fibromyalgia	D005356	C0016053
Neuralgia	D009437	C0027796
Chronic Pain	D059350	C0150055
Musculoskeletal Pain	D059352	C0026858
Enuresis	D004775	C0014394
Liver Diseases	D008107	C0023895
Abdominal Pain	D015746	C0000737
Hypercholesterolemia	D006937	C0020443
Hypothyroidism	D007037	C0020676
Dyslipidemias	D050171	C0242339
Leukemia, Promyelocytic, Acute	D015473	C0023487
Gout	D006073	C0018099
Hyperuricemia	D033461	C0740394
Leukemia	D007938	C0023418
Lymphoma	D008223	C0024299
Thromboembolism	D013923	C0040038
Alcoholism	D000437	C0001973
Ectoparasitic Infestations	D004478	C0013578
Autoimmune Diseases	D001327	C0004364
Chest Pain	D002637	C0008031
Duodenal Ulcer	D004381	C0013295
Esophagitis	D004941	C0014868
Gastroesophageal Reflux	D005764	C0017168
Stomach Ulcer	D013276	C0038358
Ulcer	D014456	C0041582
Hyperlipidemias	D006949	C0020473
Keratoconjunctivitis	D007637	C0022573
Venous Thromboembolism	D054556	C1861172
Varicose Veins	D014648	C0042345
Carcinoma, Basal Cell	D002280	C0007117
Keratosis	D007642	C0022593
Keratosis, Actinic	D055623	C0022602
Dwarfism	D004392	C0013336
Cryopyrin-Associated Periodic Syndromes	D056587	C2316212
Spasms, Infantile	D013036	C0037769
Pheochromocytoma	D010673	C0031511
Ventricular Fibrillation	D014693	C0042510
Tachycardia, Ventricular	D017180	C0042514
Cachexia	D002100	C0006625
Dwarfism, Pituitary	D004393	C0013338
Pituitary Diseases	D010900	C0032002
Prader-Willi Syndrome	D011218	C0032897
Short Bowel Syndrome	D012778	C0036992
Turner Syndrome	D014424	C0041408
Anemia, Iron-Deficiency	D018798	C0162316
Hypoparathyroidism	D007011	C0020626
Hypophosphatemia, Familial	D007015	C0020631
Rickets, Hypophosphatemic	D063730	C1704375
Hypocalcemia	D006996	C0020598
Hemorrhoids	D006484	C0019112
Diabetes Mellitus, Type 1	D003922	C0011854
Mental Disorders	D001523	C0004936
Spasm	D013035	C0037763
Spinal Cord Diseases	D013118	C0037928
Myalgia	D063806	C0231528
Porphyrias	D011164	C0032708
Conduct Disorder	D019955	C0149654
Tourette Syndrome	D005879	C0040517
Tics	D020323	C0278076
Hypotrichosis	D007039	C0020678
Postpartum Hemorrhage	D006473	C0032797
Endocarditis	D004696	C0014118
Infections	D007239	C3714514
Pneumonia	D011014	C0032285
Urinary Tract Infections	D014552	C0042029
Sepsis	D018805	C0243026
Intraabdominal Infections	D059413	C1112209
Anemia, Refractory, with Excess of Blasts	D000754	C0002894
Myelodysplastic Syndromes	D009190	C3463824
Leukemia, Myelomonocytic, Chronic	D015477	C0023480
Addison Disease	D000224	C0001403
Adrenogenital Syndrome	D047808	C0302280
Acne Vulgaris	D000152	C0001144
Neutropenia	D009503	C0027947
Epilepsy, Tonic-Clonic	D004830	C0014549
Angioedemas, Hereditary	D054179	C0019243
Carcinoma, Medullary	D018276	C0206693
Attention Deficit Disorder with Hyperactivity	D001289	C1263846
Narcolepsy	D009290	C0027404
Sleep Wake Disorders	D012893	C4042891
Sleep Apnea, Obstructive	D020181	C0520679
Seasonal Affective Disorder	D016574	C0085159
Mood Disorders	D019964	C0525045
Arteriosclerosis	D001161	C0003850
Substance-Related Disorders	D019966	C0236969
Binge-Eating Disorder	D056912	C0596170
Acute Pain	D059787	C0184567
Diarrhea	D003967	C0011991
Breakthrough Pain	D059390	C1135120
Drug Overdose	D062787	C0029944
Constipation	D003248	C0009806
Opioid-Related Disorders	D009293	C0027412
Cancer Pain	D000072716	C0596240
Myasthenia Gravis	D009157	C0026896
Alzheimer Disease	D000544	C0002395
Dementia	D003704	C0497327
HIV-Associated Lipodystrophy Syndrome	D039682	C1136321
Adrenal Hyperplasia, Congenital	D000312	C0001627
Anemia, Hemolytic	D000743	C0002878
Berylliosis	D001607	C0005138
Bursitis	D002062	C0006444
Chorioretinitis	D002825	C0008513
Choroiditis	D002833	C0008526
Dermatitis, Exfoliative	D003873	C0011606
Dermatitis Herpetiformis	D003874	C0011608
Dermatitis, Contact	D003877	C0011616
Dermatomyositis	D003882	C0011633
Erythema Multiforme	D004892	C0014742
Herpes Zoster Ophthalmicus	D006563	C0019364
Iritis	D007500	C0022081
Keratitis	D007634	C0022568
Lupus Erythematosus, Systemic	D008180	C0024141
Mycosis Fungoides	D009182	C0026948
Myocarditis	D009205	C0027059
Ophthalmia, Sympathetic	D009879	C0029077
Optic Neuritis	D009902	C0029134
Pemphigus	D010392	C0030807
Pulmonary Eosinophilia	D011657	C0034068
Sarcoidosis	D012507	C0036202
Dermatitis, Seborrheic	D012628	C0036508
Serum Sickness	D012713	C0036830
Stevens-Johnson Syndrome	D013262	C0038325
Synovitis	D013585	C0039103
Tennis Elbow	D013716	C0039516
Tenosynovitis	D013717	C0039520
Thyroiditis, Subacute	D013968	C0040149
Trichinellosis	D014235	C0040896
Tuberculosis, Meningeal	D014390	C0041318
Tuberculosis, Pulmonary	D014397	C0041327
Arthritis, Gouty	D015210	C0003868
Iridocyclitis	D015863	C0022073
Uveitis, Posterior	D015866	C0042167
Polymyositis	D017285	C0085655
Skin Diseases	D012871	C0037274
Uveitis, Anterior	D014606	C0042165
Herpes Labialis	D006560	C0019345
Otitis Externa	D010032	C0029878
Dermatitis	D003872	C0011603
Mycoses	D009181	C0026946
Dry Eye Syndromes	D015352	C0013238
Rhinitis	D012220	C0035455
Adrenal Insufficiency	D000309	C0001623
Brain Edema	D001929	C1527311
Herpes Simplex	D006561	C0019348
Laryngeal Edema	D007819	C0023052
Transfusion Reaction	D065227	C0274435
Corneal Injuries	D065306	C0339289
Endocrine System Diseases	D004700	C0014130
Brain Neoplasms	D001932	C0006118
Pulmonary Fibrosis	D011658	C0034069
Uremia	D014511	C0041948
Uveitis	D014605	C0042164
Idiopathic Pulmonary Fibrosis	D054990	C1800706
Nasal Polyps	D009298	C0027430
Melanosis	D008548	C0025209
Adrenocortical Hyperfunction	D000308	C0001622
Enteritis	D004751	C0014335
Communicable Diseases	D003141	C0009450
Exanthema	D005076	C0015230
Cushing Syndrome	D003480	C0010481
Liver Cirrhosis, Biliary	D008105	C0023892
Uterine Inertia	D014593	C0042135
Lymphoma, T-Cell, Peripheral	D016411	C0079774
Gaucher Disease	D005776	C0017205
Dyspareunia	D004414	C1384606
Atrophy	D001284	C0333641
Polycystic Ovary Syndrome	D011085	C0032460
Atrophic Vaginitis	D059268	C0221392
Hernia	D006547	C0019270
Influenza, Human	D007251	C0021400
Ependymoma	D004806	C0014474
Glioma	D005910	C0017638
Medulloblastoma	D008527	C0025149
Polycythemia Vera	D011087	C0032463
Primary Myelofibrosis	D055728	C0001815
Melanoma	D008545	C0025202
Phenylketonurias	D010661	C0031485
Back Pain	D001416	C0004604
Bronchitis	D001991	C0006277
Contusions	D003288	C0009938
Muscle Cramp	D009120	C0026821
Pharyngitis	D010612	C0031350
Sprains and Strains	D013180	C0038048
Arthralgia	D018771	C0003862
Oral Ulcer	D019226	C0149745
Tendinopathy	D052256	C1568272
Adrenal Gland Diseases	D000307	C0001621
Lymphoma, Large B-Cell, Diffuse	D016403	C0079744
Acquired Immunodeficiency Syndrome	D000163	C0001175
Cystic Fibrosis	D003550	C0010674
Respiratory Tract Diseases	D012140	C0035242
Spotted Fever Group Rickettsiosis	D000073605	C0038041
Anthrax	D000881	C0003175
Bacterial Infections	D001424	C0004623
Brucellosis	D002006	C0006309
Cholera	D002771	C0008354
Gonorrhea	D006069	C0018081
Malaria	D008288	C0024530
Psittacosis	D009956	C0029291
Periodontitis	D010518	C0031099
Rocky Mountain Spotted Fever	D012373	C0035793
Rosacea	D012393	C0035854
Tularemia	D014406	C0041351
Typhus, Epidemic Louse-Borne	D014438	C0041473
Stomatitis	D013280	C0038362
Mucositis	D052016	C0333355
Hyperplasia	D006965	C0020507
Uterine Hemorrhage	D014592	C0042134
Premature Birth	D047928	C0151526
Amenorrhea	D000568	C0002453
Endometrial Hyperplasia	D004714	C0014173
Fibrocystic Breast Disease	D005348	C0016034
Heart Defects, Congenital	D006330	C0018798
Tobacco Use Disorder	D014029	C0040336
Bone Diseases, Metabolic	D001851	C0005944
Osteoporotic Fractures	D058866	C0521170
Bone Diseases	D001847	C0005940
Neoplasm Metastasis	D009362	C0027627
Atherosclerosis	D050197	C0004153
Hyperlipoproteinemia Type II	D006938	C0020445
Hyperlipoproteinemia Type III	D006952	C0020479
Prostatitis	D011472	C0033581
Urethritis	D014526	C0041976
Dysuria	D053159	C0013428
Acute Coronary Syndrome	D054058	C0948089
Zollinger-Ellison Syndrome	D015043	C0043515
Shock, Septic	D012772	C0036983
Lymphoma, Large-Cell, Anaplastic	D017728	C0206180
Familial Mediterranean Fever	D010505	C0031069
Skin Ulcer	D012883	C0037299
Intracranial Arteriosclerosis	D002537	C0007771
Parkinsonian Disorders	D020734	C0242422
Myeloproliferative Disorders	D009196	C0027022
Thrombocythemia, Essential	D013920	C0040028
Erythema	D004890	C0041834
Hypotension	D007022	C0020649
Toothache	D014098	C0040460
Rheumatic Diseases	D012216	C0035435
Vaginitis	D014627	C0042267
Eye Pain	D058447	C0151827
Apnea	D001049	C0003578
Tachycardia, Paroxysmal	D013614	C0039236
Respiratory Insufficiency	D012131	C0035229
Carcinoid Tumor	D002276	C0007095
Blepharoptosis	D001763	C0005745
Hyperaldosteronism	D006929	C0020428
Anemia, Sickle Cell	D000755	C0002895
Pancreatic Neoplasms	D010190	C0030297
Leukemia, Lymphocytic, Chronic, B-Cell	D015451	C0023434
Coronary Vasospasm	D003329	C0010073
Angina Pectoris, Variant	D000788	C0002963
Mevalonate Kinase Deficiency	D054078	C0342731
Pericarditis	D010493	C0031046
Myxedema	D009230	C0027145
Congenital Hypothyroidism	D003409	C0010308
Brain Injuries, Traumatic	D000070642	C0876926
Brain Injuries	D001930	C0270611
Muscle Rigidity	D009127	C0026837
Orchitis	D009920	C0029191
Klinefelter Syndrome	D007713	C0022735
Lupus Nephritis	D008181	C0024143
Giant Cell Tumors	D005870	C0017525
Hemoglobinuria	D006456	C0019048
Hemoglobinuria, Paroxysmal	D006457	C0019050
Atypical Hemolytic Uremic Syndrome	D065766	C2931788
Dupuytren Contracture	D004387	C0013312
Penile Induration	D010411	C0030848
Lymphoma, Mantle-Cell	D020522	C0334634
Huntington Disease	D006816	C0020179
Ischemia	D007511	C0022116
Peripheral Arterial Disease	D058729	C1704436
Granulomatosis with Polyangiitis	D014890	C3495801
Microscopic Polyangiitis	D055953	C2347126
Systemic Vasculitis	D056647	C0264939
Lentigo	D007911	C0023321
Hypopigmentation	D017496	C0162835
Hyperpigmentation	D017495	C0162834
Stiff-Person Syndrome	D016750	C0085292
Status Epilepticus	D013226	C0038220
Diabetes Insipidus	D003919	C0011848
Craniocerebral Trauma	D006259	C0018674
von Willebrand Diseases	D014842	C0042974
Diabetes Insipidus, Neurogenic	D020790	C0687720
Nocturia	D053158	C0028734
Nocturnal Enuresis	D053206	C0270327
Hyperammonemia	D022124	C0220994
Multiple Sclerosis, Relapsing-Remitting	D020529	C0751967
Condylomata Acuminata	D003218	C0009663
Lymphoma, Follicular	D008224	C0024301
Hepatitis B, Chronic	D019694	C0524909
Hepatitis B	D006509	C0019163
Granulomatous Disease, Chronic	D006105	C0018203
Osteopetrosis	D010022	C0029454
Scleroderma, Systemic	D012595	C0036421
Giant Cell Arteritis	D013700	C0039483
Leukemia, Lymphoid	D007945	C0023448
Meningeal Carcinomatosis	D055756	C0220654
Restless Legs Syndrome	D012148	C0035258
Neuralgia, Postherpetic	D051474	C0032768
Amyotrophic Lateral Sclerosis	D000690	C0002736
Epilepsies, Partial	D004828	C0014547
Trigeminal Neuralgia	D014277	C0040997
Glossopharyngeal Nerve Diseases	D020435	C0751941
Rectal Diseases	D012002	C0034882
Premature Ejaculation	D061686	C0033038
Heart Arrest	D006323	C0018790
Poliomyelitis	D011051	C0032371
Adenoma	D000236	C0001430
Hyperprolactinemia	D006966	C0020514
Lung Diseases	D008171	C0024115
Lambert-Eaton Myasthenic Syndrome	D015624	C0022972
Muscle Weakness	D018908	C0151786
Waldenstrom Macroglobulinemia	D008258	C0024419
Choriocarcinoma	D002822	C0008497
Hypotension, Orthostatic	D007024	C0020651
Multiple System Atrophy	D019578	C0393571
Smith-Magenis Syndrome	D058496	C0795864
Lipodystrophy	D008060	C0023787
Castleman Disease	D005871	C0017531
Precursor B-Cell Lymphoblastic Leukemia-Lymphoma	D015452	C0023485
Spondylarthropathies	D025242	C0949691
Neurotic Disorders	D009497	C0027932
Chronic Disease	D002908	C0008679
Hypereosinophilic Syndrome	D017681	C1540912
Lymphoma, B-Cell, Marginal Zone	D018442	C0242647
Anti-Neutrophil Cytoplasmic Antibody-Associated Vasculitis	D056648	C2717865
Cholangitis	D002761	C0008311
Leukemia, Mast-Cell	D007946	C0023461
Mastocytosis	D008415	C0024899
Mastocytosis, Systemic	D034721	C0221013
Hallucinations	D006212	C0018524
Multiple Sclerosis, Chronic Progressive	D020528	C0393665
Carcinoma, Transitional Cell	D002295	C0007138
Hepatic Veno-Occlusive Disease	D006504	C0019156
Muscular Dystrophies	D009136	C0026850
Muscular Dystrophy, Duchenne	D020388	C0013264
Amyloidosis	D000686	C0002726
Cardiomyopathies	D009202	C0878544
Amyloidosis, Familial	D028226	C0740340
Progeria	D011371	C0033300
Epilepsies, Myoclonic	D004831	C0014550
Purpura, Thrombotic Thrombocytopenic	D011697	C0034155
Urinary Bladder Neoplasms	D001749	C0005695
Osteomalacia	D010018	C3887650
Hypophosphatemia	D017674	C0085682
Carcinoma, Merkel Cell	D015266	C0007129
Neuromyelitis Optica	D009471	C0027873
Graves Ophthalmopathy	D049970	C0339143
Muscular Atrophy, Spinal	D009134	C0026847
Sezary Syndrome	D012751	C0036920
Triple Negative Breast Neoplasms	D064726	C3539878
Flatulence	D005414	C0016204
Chorea	D002819	C0008489
Tardive Dyskinesia	D000071057	C0686347
Amnesia	D000647	C0002622
Homocystinuria	D006712	C0019880
Leukemia, Myeloid	D007951	C0023470
Polyneuropathies	D011115	C0152025
Amyloid Neuropathies, Familial	D028227	C0206245
Hemolytic-Uremic Syndrome	D006463	C0019061
Depression, Postpartum	D019052	C0221074
Substance Withdrawal Syndrome	D013375	C0038587
Sexual Dysfunctions, Psychological	D020018	C0033953
Giant Cell Tumor of Tendon Sheath	D000070779	C1318543
Fabry Disease	D000795	C0002986
Lymphohistiocytosis, Hemophagocytic	D051359	C0024291
Fallopian Tube Neoplasms	D005185	C0015558
Peritoneal Neoplasms	D010534	C0031149
beta-Thalassemia	D017086	C0005283
Disorders of Excessive Somnolence	D006970	C0020524
Pituitary ACTH Hypersecretion	D047748	C0221406
Neuroblastoma	D009447	C0027819
Paraganglioma	D010235	C0030421
Cholangiocarcinoma	D018281	C0206698
Porphyrias, Hepatic	D017094	C0162533
Protoporphyria, Erythropoietic	D046351	C0162568
Cholestasis, Intrahepatic	D002780	C0008372
Neurofibromatosis 1	D009456	C0027831
Neurofibromatoses	D017253	C0162678
Endometrial Neoplasms	D016889	C0014170
Lymphoma, B-Cell	D016393	C0079731
Hyperoxaluria, Primary	D006960	C0020501
von Hippel-Lindau Disease	D006623	C0019562
Hemangioblastoma	D018325	C0206734
Hepatitis C	D006526	C0019196
Graft vs Host Disease	D006086	C0018133
Alagille Syndrome	D016738	C0085280
