# Supplementary material for: Disease coverage of human genome-wide association studies and pharmaceutical research and development
Source: Commun Med (Lond). 2024 Oct 8;4:195. doi: 10.1038/s43856-024-00625-5 (PMC11461613; doi:10.1038/s43856-024-00625-5)
Supplement: Supplementary file 5 — Supplementary Data 3 [file 43856_2024_625_MOESM5_ESM.xlsx]

## Sheet: Description
Table Number	Title	Description
Supplementary Data 3	Diseases that are or have been the indication of drugs in clinical development	1,401 diseases that are or have been the indication of drugs in clinical development. Information for the indication in ChEMBL in Mesh (mesh_term, mesh_id) and the mapped UMLS concept unique identifier (umls_cui) is included.

## Sheet: SD3
mesh_term	mesh_id	umls_cui
Altitude Sickness	D000532	C0002351
Uterine Cervical Neoplasms	D002583	C0007873
Liver Cirrhosis	D008103	C0023890
Pain	D010146	C0030193
Paralysis, Hyperkalemic Periodic	D020513	C0238357
Hypokalemic Periodic Paralysis	D020514	C0238358
Myotonic Disorders	D020967	C0553604
Hypotension, Orthostatic	D007024	C0020651
Schizophrenia	D012559	C0036341
Andersen Syndrome	D050030	C1563715
Small Cell Lung Carcinoma	D055752	C0149925
Cysticercosis	D003551	C0010678
Hypertension, Pulmonary	D006976	C0020542
Kidney Diseases	D007674	C0022658
Macular Edema	D008269	C0271051
Multiple Sclerosis	D009103	C0026769
Status Epilepticus	D013226	C0038220
Helicobacter Infections	D016481	C0079487
Landau-Kleffner Syndrome	D018887	C0282512
Sleep Apnea, Obstructive	D020181	C0520679
Stroke	D020521	C0038454
Chronic Pain	D059350	C0150055
Apnea	D001049	C0003578
Carcinoma, Hepatocellular	D006528	C2239176
Hydrocephalus, Normal Pressure	D006850	C0020258
Pseudotumor Cerebri	D011559	C0033845
Urinary Bladder, Overactive	D053201	C0878773
Organophosphate Poisoning	D062025	C0700359
Myopia	D009216	C0027092
Prediabetic State	D011236	C0362046
Orthostatic Intolerance	D054971	C1535893
Amyotrophic Lateral Sclerosis	D000690	C0002736
Blood Coagulation Disorders	D001778	C0005779
Bradycardia	D001919	C0428977
Breast Neoplasms	D001943	C1458155
Rhinitis, Allergic, Seasonal	D006255	C0018621
Heart Arrest	D006323	C0018790
Hemorrhage	D006470	C0019080
Hypospadias	D007021	C0848558
Pneumonia, Ventilator-Associated	D053717	C1701940
Amblyopia	D000550	C0002418
Dwarfism, Pituitary	D004393	C0013338
Headache	D006261	C0018681
Strabismus	D013285	C0038379
Anisometropia	D015858	C0003081
Parkinson Disease	D010300	C0030567
Presbyopia	D011305	C0033075
Sialorrhea	D012798	C0037036
Eye Diseases	D005128	C0015397
Prostatic Hyperplasia	D011470	C2937421
Tobacco Use Disorder	D014029	C0040336
Renal Insufficiency	D051437	C1565489
Cystic Fibrosis	D003550	C0010674
Neoplasms	D009369	C0027651
Spinal Cord Injuries	D013119	C0037929
Urinary Incontinence	D014549	C0042024
Head and Neck Neoplasms	D006258	C0018671
Dysautonomia, Familial	D004402	C0013364
Paget Disease, Extramammary	D010145	C0030186
Sleep Apnea Syndromes	D012891	C0037315
Urinary Bladder, Neurogenic	D001750	C0005697
Enuresis	D004775	C0014394
Hyperhidrosis	D006945	C0020458
Polyneuropathies	D011115	C0152025
Prostatic Neoplasms	D011471	C0033578
Depressive Disorder	D003866	C0011581
Asthma	D001249	C0004096
Burns	D002056	C0006434
Pulmonary Disease, Chronic Obstructive	D029424	C0024117
Squamous Cell Carcinoma of Head and Neck	D000077195	C1168401
Anus Neoplasms	D001005	C0003463
Appendiceal Neoplasms	D001063	C0003614
Burkitt Lymphoma	D002051	C0006413
Carcinoid Tumor	D002276	C0007095
Carcinoma, Basal Cell	D002280	C0007117
Carcinoma, Renal Cell	D002292	C0007134
Granuloma, Lethal Midline	D006103	C0018197
Hodgkin Disease	D006689	C0019829
Hypopharyngeal Neoplasms	D007012	C0020627
Immunoblastic Lymphadenopathy	D007119	C0020981
Leukemia	D007938	C0023418
Lymphoma, Follicular	D008224	C0024301
Melanoma	D008545	C0025202
Mycosis Fungoides	D009182	C0026948
Nasopharyngeal Neoplasms	D009303	C0027439
Neutropenia	D009503	C0027947
Oropharyngeal Neoplasms	D009959	C0029295
Salivary Gland Neoplasms	D012468	C0036095
Sezary Syndrome	D012751	C0036920
Leukemia, Lymphocytic, Chronic, B-Cell	D015451	C0023434
Leukemia-Lymphoma, Adult T-Cell	D015459	C0023493
Lymphoma, Large B-Cell, Diffuse	D016403	C0079744
Lymphoma, AIDS-Related	D016483	C0085090
Endometrial Neoplasms	D016889	C0014170
Lymphoma, Large-Cell, Anaplastic	D017728	C0206180
Carcinoma, Verrucous	D018289	C0206706
Esthesioneuroblastoma, Olfactory	D018304	C0206717
Papilloma, Inverted	D018308	C0206721
Lymphoma, Mantle-Cell	D020522	C0334634
Gastrointestinal Stromal Tumors	D046152	C0238198
Precursor Cell Lymphoblastic Leukemia-Lymphoma	D054198	C1961102
Prostatic Neoplasms, Castration-Resistant	D064129	C3658267
Triple Negative Breast Neoplasms	D064726	C3539878
Astrocytoma	D001254	C0004114
Biliary Tract Neoplasms	D001661	C0005426
Urinary Bladder Neoplasms	D001749	C0005695
Carcinoma, Non-Small-Cell Lung	D002289	C0007131
Carcinoma, Squamous Cell	D002294	C0007137
Esophageal Neoplasms	D004938	C0014859
Fallopian Tube Neoplasms	D005185	C0015558
Gallbladder Neoplasms	D005706	C0016978
Glioblastoma	D005909	C0017636
Glioma	D005910	C0017638
Kidney Neoplasms	D007680	C0022665
Liver Neoplasms	D008113	C0023903
Lymphoma	D008223	C0024299
Medulloblastoma	D008527	C0025149
Meningioma	D008579	C0025286
Neuroblastoma	D009447	C0027819
Oligodendroglioma	D009837	C0028945
Ovarian Neoplasms	D010051	C0919267
Penile Neoplasms	D010412	C0030849
Peritoneal Neoplasms	D010534	C0031149
Pinealoma	D010871	C0031941
Rhabdomyosarcoma	D012208	C0035412
Osteosarcoma	D012516	C0029463
Urethral Neoplasms	D014523	C0041971
Carcinoma, Merkel Cell	D015266	C0007129
Central Nervous System Neoplasms	D016543	C0085136
Choroid Plexus Neoplasms	D016545	C0085138
Neuroectodermal Tumors, Primitive, Peripheral	D018241	C0684337
Carcinoma, Neuroendocrine	D018278	C0206695
Ganglioneuroblastoma	D018305	C0206718
Gliosarcoma	D018316	C0206726
Colonic Neoplasms	D003110	C0009375
Diarrhea	D003967	C0011991
Lung Neoplasms	D008175	C0024121
Mesenchymoma	D008637	C0025464
Pancreatic Neoplasms	D010190	C0030297
Rectal Neoplasms	D012004	C0034885
Sarcoma	D012509	C1261473
Stomach Neoplasms	D013274	C0038356
Colorectal Neoplasms	D015179	C0009404
Hepatoblastoma	D018197	C0206624
Rhabdomyosarcoma, Alveolar	D018232	C0206655
Rhabdomyosarcoma, Embryonal	D018233	C0206656
Carcinoma, Pancreatic Ductal	D021441	C0887833
von Hippel-Lindau Disease	D006623	C0019562
Retinal Vein Occlusion	D012170	C0035328
Macular Degeneration	D008268	C0242383
Angioid Streaks	D000793	C0002982
Conjunctival Neoplasms	D003230	C0009761
Glaucoma, Open-Angle	D005902	C0017612
Corneal Neovascularization	D016510	C0085109
Optic Neuropathy, Ischemic	D018917	C0155305
Port-Wine Stain	D019339	C0235752
Central Serous Chorioretinopathy	D056833	C0730328
Diabetes Mellitus	D003920	C0011849
Histoplasmosis	D006660	C0019655
Pterygium	D011625	C0033999
Retinal Detachment	D012163	C0035305
Retinal Diseases	D012164	C0035309
Retinoblastoma	D012175	C0035335
Telangiectasis	D013684	C0039446
Blindness	D001766	C0456909
Glaucoma	D005901	C0017601
Retinopathy of Prematurity	D012178	C0035344
Glaucoma, Neovascular	D015355	C0017609
Myopia, Degenerative	D047728	C0154778
Lymphoma, Non-Hodgkin	D008228	C0024305
Multiple Myeloma	D009101	C0026764
Pseudoxanthoma Elasticum	D011561	C0033847
Thyroid Neoplasms	D013964	C0040136
Vitreous Hemorrhage	D014823	C0042909
Adenocarcinoma, Follicular	D018263	C0206682
Graves Ophthalmopathy	D049970	C0339143
Diabetic Neuropathies	D003929	C0011882
Endometriosis	D004715	C0014175
Lymphedema	D008209	C0024236
Meningitis, Aseptic	D008582	C0025290
Myeloproliferative Disorders	D009196	C0027022
Neoplasm Metastasis	D009362	C0027627
Neuromyelitis Optica	D009471	C0027873
Pulmonary Veno-Occlusive Disease	D011668	C0034091
Cystadenoma, Serous	D018293	C0206709
Inflammatory Breast Neoplasms	D058922	C0278601
Adenoma	D000236	C0001430
Adrenal Cortex Neoplasms	D000306	C0001618
Ascites	D001201	C0003962
Brain Neoplasms	D001932	C0006118
Carcinoma	D002277	C0007097
Choriocarcinoma	D002822	C0008497
Digestive System Diseases	D004066	C0012242
Ependymoma	D004806	C0014474
Fibrosarcoma	D005354	C0016057
Hemangiosarcoma	D006394	C0018923
Insulinoma	D007340	C0021670
Keloid	D007627	C0022548
Leiomyosarcoma	D007890	C0023269
Liposarcoma	D008080	C0023827
Myelodysplastic Syndromes	D009190	C3463824
Neoplasms, Germ Cell and Embryonal	D009373	C0027658
Neurilemmoma	D009442	C0027809
Papilloma	D010212	C0030354
Pneumonia	D011014	C0032285
Pulmonary Fibrosis	D011658	C0034069
Retroviridae Infections	D012192	C0035369
Sarcoma, Ewing	D012512	C0553580
Sarcoma, Kaposi	D012514	C0036220
Somatostatinoma	D013005	C0037661
Spinal Cord Neoplasms	D013120	C0037930
Sarcoma, Synovial	D013584	C0039101
Thymoma	D013945	C0040100
Vascular Diseases	D014652	C0042373
Leukemia, Myelogenous, Chronic, BCR-ABL Positive	D015464	C0023473
Histiocytoma, Benign Fibrous	D018219	C0206644
Sarcoma, Alveolar Soft Part	D018234	C0206657
Trophoblastic Tumor, Placental Site	D018245	C0206666
Adenocarcinoma, Clear Cell	D018262	C0206681
Carcinoma, Islet Cell	D018273	C1328479
Cholangiocarcinoma	D018281	C0206698
Carcinoma, Large Cell	D018287	C0206704
Sex Cord-Gonadal Stromal Tumors	D018312	C0206724
Neuroendocrine Tumors	D018358	C0206754
Breast Neoplasms, Male	D018567	C0242788
Severe Acute Respiratory Syndrome	D045169	C1175175
Primary Myelofibrosis	D055728	C0001815
Adenocarcinoma of Lung	D000077192	C0152013
Adenocarcinoma	D000230	C0001418
Choroiditis	D002833	C0008526
Colorectal Neoplasms, Hereditary Nonpolyposis	D003123	C0009405
Diabetic Retinopathy	D003930	C0011884
Inflammation	D007249	C0021368
Mesothelioma	D008654	C0025500
Pleural Effusion	D010996	C0032227
Telangiectasia, Hereditary Hemorrhagic	D013683	C0039445
Uveitis	D014605	C0042164
Uveomeningoencephalitic Syndrome	D014607	C0042170
Carcinoma, Endometrioid	D018269	C0206687
Carcinoma, Signet Ring Cell	D018279	C0206696
Wet Macular Degeneration	D057135	C2237660
Opioid-Related Disorders	D009293	C0027412
Alzheimer Disease	D000544	C0002395
Heart Failure	D006333	C0018801
Short Bowel Syndrome	D012778	C0036992
Smoking Cessation	D016540	C0085134
Pouchitis	D019449	C0376620
Non-alcoholic Fatty Liver Disease	D065626	C0400966
Feeding and Eating Disorders	D001068	C4042784
Bipolar Disorder	D001714	C0005586
Depressive Disorder, Major	D003865	C1269683
Diabetes Mellitus, Type 1	D003922	C0011854
Diabetic Nephropathies	D003928	C0011881
Hyperglycemia	D006943	C0020456
Obesity	D009765	C0028754
Weight Loss	D015431	C1262477
Glucose Intolerance	D018149	C0271650
Metabolic Syndrome	D024821	C0524620
Cocaine-Related Disorders	D019970	C0236736
Nesidioblastosis	D046768	C0027773
Alcoholism	D000437	C0001973
Obesity, Morbid	D009767	C0028756
Polycystic Ovary Syndrome	D011085	C0032460
Multiple System Atrophy	D019578	C0393571
Coronary Disease	D003327	C0010068
Myocardial Infarction	D009203	C0027051
Brain Concussion	D001924	C0006107
Supranuclear Palsy, Progressive	D013494	C0038868
Huntington Disease	D006816	C0020179
Machado-Joseph Disease	D017827	C0024408
Carcinoma, Medullary	D018276	C0206693
Spinocerebellar Ataxias	D020754	C0087012
Fractures, Bone	D050723	C0016658
Frontotemporal Dementia	D057180	C0338451
Aggression	D000374	C0001807
Anxiety	D001007	C0003467
Child Development Disorders, Pervasive	D002659	C0008074
Dementia	D003704	C0497327
Conduct Disorder	D019955	C0149654
Depressive Disorder, Treatment-Resistant	D061218	C2063866
Kidney Calculi	D007669	C0022650
Renal Insufficiency, Chronic	D051436	C0403447
Dyspnea	D004417	C0013404
Edema, Cardiac	D004489	C0013608
Inappropriate ADH Syndrome	D007177	C0021141
Polycystic Kidney, Autosomal Dominant	D016891	C0085413
Liver Diseases	D008107	C0023895
Hyponatremia	D007010	C0020625
Arthropathy, Neurogenic	D001177	C0003892
Hypocalcemia	D006996	C0020598
Hypoparathyroidism	D007011	C0020626
Osteoarthritis	D010003	C0029408
Osteogenesis Imperfecta	D010013	C0029434
Radius Fractures	D011885	C0034628
Osteoarthritis, Knee	D020370	C0409959
Back Pain	D001416	C0004604
Bone Diseases, Metabolic	D001851	C0005944
Hip Fractures	D006620	C0019557
Osteoporosis, Postmenopausal	D015663	C0029458
Osteoporosis	D010024	C0029456
Psoriasis	D011565	C0033860
DiGeorge Syndrome	D004062	C0012236
Hyperlipoproteinemia Type I	D008072	C0023817
Infertility	D007246	C0021359
Neonatal Sepsis	D000071074	C0456103
Rhinitis	D012220	C0035455
Eosinophilic Esophagitis	D057765	C0341106
Bronchiolitis Obliterans	D001989	C0006272
Bronchiolitis	D001988	C0006271
Venous Thrombosis	D020246	C0042487
Acute Disease	D000208	C0001314
Aortic Valve Stenosis	D001024	C0003507
Cardiovascular Diseases	D002318	C0007222
Heart Diseases	D006331	C0018799
Hematologic Diseases	D006402	C0018939
Subarachnoid Hemorrhage	D013345	C0038525
Acute Coronary Syndrome	D054058	C0948089
Pancreatitis	D010195	C0030305
Angina, Unstable	D000789	C0002965
Respiratory Distress Syndrome	D012128	C0035222
Cerebral Infarction	D002544	C0007785
Brain Ischemia	D002545	C0007786
Nervous System Diseases	D009422	C0027765
ST Elevation Myocardial Infarction	D000072657	C1536220
Pulmonary Embolism	D011655	C0034065
Retinal Artery Occlusion	D015356	C0035302
Death, Sudden, Cardiac	D016757	C0085298
Myocardial Ischemia	D017202	C0151744
Empyema, Pleural	D016724	C0014013
Empyema	D004653	C0014009
Infections	D007239	C3714514
Thrombophlebitis	D013924	C0040046
Bronchitis	D001991	C0006277
Urinary Retention	D016055	C0080274
Abdominal Abscess	D018784	C0243001
Abscess	D000038	C0000833
Cerebral Hemorrhage	D002543	C2937358
Angina, Stable	D060050	C0340288
Epistaxis	D004844	C0014591
Shock, Septic	D012772	C0036983
Ileus	D045823	C1258215
Intervertebral Disc Degeneration	D055959	C0158266
Anemia	D000740	C0002871
Bone Neoplasms	D001859	C0005967
Brain Injuries	D001930	C0270611
Femoral Neck Fractures	D005265	C0015806
Genital Neoplasms, Female	D005833	C0017416
Hematoma	D006406	C0018944
Hemoptysis	D006469	C0019079
Gastrointestinal Hemorrhage	D006471	C0017181
Postpartum Hemorrhage	D006473	C0032797
Joint Diseases	D007592	C0022408
Leiomyoma	D007889	C0023267
Melanosis	D008548	C0025209
Nasal Polyps	D009298	C0027430
Placenta Accreta	D010921	C0032044
Placenta Previa	D010923	C0032046
Scoliosis	D012600	C0036439
Shock	D012769	C0036974
Thrombocytopenia	D013921	C0040034
Wounds and Injuries	D014947	C0043251
Aortic Aneurysm, Abdominal	D017544	C0162871
Sepsis	D018805	C0243026
Hematologic Neoplasms	D019337	C0376545
Shoulder Impingement Syndrome	D019534	C0376685
Hematoma, Subdural, Intracranial	D046648	C0238156
Angioedemas, Hereditary	D054179	C0019243
Pelvic Organ Prolapse	D056887	C0877015
Craniosynostoses	D003398	C0010278
Bulimia Nervosa	D052018	C2267227
Cognitive Dysfunction	D060825	C0338656
Hernias, Diaphragmatic, Congenital	D065630	C0235833
Alcohol Drinking	D000428	C0001948
Marijuana Abuse	D002189	C0024809
Sciatica	D012585	C0036396
Stress Disorders, Post-Traumatic	D013313	C0038436
Amphetamine-Related Disorders	D019969	C0236733
Bulimia	D002032	C0006370
Diabetes Mellitus, Type 2	D003924	C0011860
Epilepsies, Partial	D004828	C0014547
Epilepsy, Tonic-Clonic	D004830	C0014549
Gambling	D005715	C0016995
Tourette Syndrome	D005879	C0040517
Hyperlipidemias	D006949	C0020473
Hypertension	D006973	C0020538
Obsessive-Compulsive Disorder	D009771	C0028768
Prader-Willi Syndrome	D011218	C0032897
Hypertriglyceridemia	D015228	C0020557
Essential Tremor	D020329	C0270736
Leukemia, Myeloid, Acute	D015470	C0023467
Leukemia, Biphenotypic, Acute	D015456	C0023464
Anemia, Refractory	D000753	C0002893
Anemia, Refractory, with Excess of Blasts	D000754	C0002894
Leukemia, Erythroblastic, Acute	D004915	C0023440
Leukemia, Megakaryoblastic, Acute	D007947	C0023462
Leukemia, Monocytic, Acute	D007948	C0023465
Leukemia, Basophilic, Acute	D015471	C0023437
Leukemia, Promyelocytic, Acute	D015473	C0023487
Leukemia, Myelomonocytic, Chronic	D015477	C0023480
Leukemia, Myelomonocytic, Acute	D015479	C0023479
Sarcoma, Myeloid	D023981	C0152276
Precursor T-Cell Lymphoblastic Leukemia-Lymphoma	D054218	C1961099
Breast Carcinoma In Situ	D000071960	C0154084
Leukemia, Plasma Cell	D007952	C0023484
Myelodysplastic-Myeloproliferative Diseases	D054437	C1301355
Acquired Immunodeficiency Syndrome	D000163	C0001175
Blast Crisis	D001752	C0005699
Carcinoma, Adenoid Cystic	D003528	C0010606
Lymphoma, T-Cell, Peripheral	D016411	C0079774
Purpura, Thrombocytopenic, Idiopathic	D016553	C0398650
Thyroid Carcinoma, Anaplastic	D065646	C0238461
Hemangiopericytoma	D006393	C0018922
Wilms Tumor	D009396	C0027708
Pheochromocytoma	D010673	C0031511
Uterine Neoplasms	D014594	C0042138
Dermatofibrosarcoma	D018223	C0206647
Lymphohistiocytosis, Hemophagocytic	D051359	C0024291
Histiocytoma	D051642	C1509147
Leukemia, Lymphoid	D007945	C0023448
Leukemia, Prolymphocytic	D015463	C0023486
Multiple Sclerosis, Relapsing-Remitting	D020529	C0751967
Multiple Sclerosis, Chronic Progressive	D020528	C0393665
Carcinoma in Situ	D002278	C0007099
Leukemia, Myeloid	D007951	C0023470
Cardiomyopathy, Dilated	D002311	C0007193
Arthritis, Rheumatoid	D001172	C0003873
Lupus Erythematosus, Systemic	D008180	C0024141
Albuminuria	D000419	C0001925
Atrial Fibrillation	D001281	C0004238
Atrial Flutter	D001282	C0004239
Glomerulonephritis	D005921	C0017658
Hypercholesterolemia	D006937	C0020443
Metabolic Diseases	D008659	C0025517
Atherosclerosis	D050197	C0004153
Lecithin Cholesterol Acyltransferase Deficiency	D007863	C0023195
Purpura, Schoenlein-Henoch	D011695	C0034152
Nephritis, Hereditary	D009394	C0027706
Essential Hypertension	D000075222	C0085580
Pre-Eclampsia	D011225	C0032914
Proteinuria	D011507	C0033687
Arteriosclerosis Obliterans	D001162	C0003851
Sexual Dysfunction, Physiological	D012735	C0237873
Peripheral Vascular Diseases	D016491	C0085096
Peripheral Arterial Disease	D058729	C1704436
Crohn Disease	D003424	C0010346
Niemann-Pick Diseases	D009542	C0028064
Skin Neoplasms	D012878	C0037286
Leukemia, Myelomonocytic, Juvenile	D054429	C0349639
Anemia, Sickle Cell	D000755	C0002895
Brain Diseases	D001927	C0006111
Polycythemia Vera	D011087	C0032463
Thrombocythemia, Essential	D013920	C0040028
HIV Infections	D015658	C0019693
Lymphoma, B-Cell, Marginal Zone	D018442	C0242647
Pituitary ACTH Hypersecretion	D047748	C0221406
Asphyxia	D001237	C0004044
Diabetic Foot	D017719	C0206172
Substance-Related Disorders	D019966	C0236969
Anemia, Neonatal	D000751	C0002891
Friedreich Ataxia	D005621	C0016719
Peripheral Nervous System Diseases	D010523	C0031117
beta-Thalassemia	D017086	C0005283
Premature Birth	D047928	C0151526
Fatigue	D005221	C0015672
Hepatitis C	D006526	C0019196
Kidney Failure, Chronic	D007676	C0022661
Dysgerminoma	D004407	C0013377
Acute Kidney Injury	D058186	C2609414
Hepatitis D	D003699	C0011226
Encephalitis, Japanese	D004672	C0014057
Hemorrhagic Fever with Renal Syndrome	D006480	C0019101
Influenza, Human	D007251	C0021400
Lassa Fever	D007835	C0023092
Hepatitis	D006505	C0019158
Respiratory Syncytial Virus Infections	D018357	C0035235
Hepatitis B, Chronic	D019694	C0524909
Parathyroid Neoplasms	D010282	C0030521
Pericardial Effusion	D010490	C0031039
Skin Diseases	D012871	C0037274
Testicular Neoplasms	D013736	C0039590
Vaginal Neoplasms	D014625	C0042258
Vulvar Neoplasms	D014846	C0042995
Digestive System Neoplasms	D004067	C0012243
Osteitis Deformans	D010001	C0029401
Urogenital Neoplasms	D014565	C0042065
Carcinoma, Ductal	D044584	C1176475
Carcinoma, Intraductal, Noninfiltrating	D002285	C0007124
Rhinitis, Allergic, Perennial	D012221	C0035457
Hypersensitivity	D006967	C0020517
Hyperemesis Gravidarum	D006939	C0020450
Sleep Initiation and Maintenance Disorders	D007319	C0021603
Migraine with Aura	D020325	C0154723
Migraine without Aura	D020326	C0338480
Common Cold	D003139	C0009443
Sunburn	D013471	C0038814
Dermatitis, Atopic	D003876	C0011615
Conjunctivitis, Allergic	D003233	C0009766
Dermatitis	D003872	C0011603
Eczema	D004485	C0013595
Pruritus	D011537	C0033774
Respiratory Tract Infections	D012141	C0035243
Postoperative Nausea and Vomiting	D020250	C0520909
Cough	D003371	C0010200
Vertigo	D014717	C0042571
Stomatitis, Aphthous	D013281	C0038363
Migraine Disorders	D008881	C0149931
Berylliosis	D001607	C0005138
Granulomatous Disease, Chronic	D006105	C0018203
Colitis	D003092	C0009319
Dermatomyositis	D003882	C0011633
Myositis	D009220	C0027121
Pemphigus	D010392	C0030807
Stevens-Johnson Syndrome	D013262	C0038325
Takayasu Arteritis	D013625	C0039263
Giant Cell Arteritis	D013700	C0039483
Granulomatosis with Polyangiitis	D014890	C3495801
Reperfusion Injury	D015427	C0035126
Paraparesis, Tropical Spastic	D015493	C0030481
Arthritis, Reactive	D016918	C0085435
Hidradenitis Suppurativa	D017497	C0162836
Spondylarthropathies	D025242	C0949691
Microscopic Polyangiitis	D055953	C2347126
Anorexia	D000855	C0003123
Arthritis, Juvenile	D001171	C3495559
Behcet Syndrome	D001528	C0004943
Cachexia	D002100	C0006625
Graft vs Host Disease	D006086	C0018133
Mucocutaneous Lymph Node Syndrome	D009080	C0026691
Parapsoriasis	D010267	C0030491
Polymyalgia Rheumatica	D011111	C0032533
Sarcoidosis	D012507	C0036202
Inflammatory Bowel Diseases	D015212	C0021390
Scleritis	D015423	C0036416
Low Back Pain	D017116	C0024031
Hepatitis C, Chronic	D019698	C0524910
Colitis, Ulcerative	D003093	C0009324
Cystitis, Interstitial	D018856	C0282488
Mucopolysaccharidoses	D009083	C0026703
Dupuytren Contracture	D004387	C0013312
Glomerulosclerosis, Focal Segmental	D005923	C0017668
Netherton Syndrome	D056770	C0265962
Pyoderma	D011711	C0034212
Persian Gulf Syndrome	D018923	C0282550
Amyloidosis	D000686	C0002726
Lichen Planus	D008010	C0023646
Lupus Erythematosus, Cutaneous	D008178	C0024137
Lupus Nephritis	D008181	C0024143
Radiculopathy	D011843	C0700594
Sjogren's Syndrome	D012859	C1527336
Stomatitis	D013280	C0038362
Synovitis	D013585	C0039103
Temporomandibular Joint Disorders	D013705	C0039494
Tinnitus	D014012	C0040264
Urticaria	D014581	C0042109
Vitiligo	D014820	C0042900
Histiocytosis	D015614	C0019618
Arthritis	D001168	C0003864
Labyrinth Diseases	D007759	C0022890
Cushing Syndrome	D003480	C0010481
Eisenmenger Complex	D004541	C0013743
Priapism	D011317	C0033117
Scleroderma, Systemic	D012595	C0036421
Dementia, Vascular	D015140	C0011269
Gastroparesis	D018589	C0152020
Heart Defects, Congenital	D006330	C0018798
Insulin Resistance	D007333	C0021655
Raynaud Disease	D011928	C0034734
Transposition of Great Vessels	D014188	C0040761
Lung Diseases, Interstitial	D017563	C0206062
Muscular Dystrophy, Duchenne	D020388	C0013264
Dysmenorrhea	D004412	C0013390
Persistent Fetal Circulation Syndrome	D010547	C0031190
Hypoxia-Ischemia, Brain	D020925	C0752308
Hand-Foot Syndrome	D060831	C0549410
Emphysema	D004646	C0013990
Waldenstrom Macroglobulinemia	D008258	C0024419
Pulmonary Edema	D011654	C0034063
Post-Concussion Syndrome	D038223	C0546983
Fetal Growth Retardation	D005317	C0015934
Scleroderma, Diffuse	D045743	C1258104
Scleroderma, Limited	D045745	C0748540
Psychomotor Agitation	D011595	C3887612
Cardiotoxicity	D066126	C0876994
Nausea	D009325	C0027497
Acromegaly	D000172	C0001206
Restless Legs Syndrome	D012148	C0035258
Ovarian Hyperstimulation Syndrome	D016471	C0085083
Psychotic Disorders	D011618	C0033975
Attention Deficit Disorder with Hyperactivity	D001289	C1263846
Fragile X Syndrome	D005600	C0016667
Asperger Syndrome	D020817	C0236792
Anorexia Nervosa	D000856	C0003125
Depression, Postpartum	D019052	C0221074
Autistic Disorder	D001321	C0004352
Marfan Syndrome	D008382	C0024796
Hypertrophy, Left Ventricular	D017379	C0149721
Hemorrhagic Fever, Ebola	D019142	C0282687
Ehlers-Danlos Syndrome	D004535	C0013720
Glomerulonephritis, IGA	D005922	C0017661
Cardiomyopathy, Hypertrophic	D002312	C0007194
Non-ST Elevated Myocardial Infarction	D000072658	C4255010
Chagas Cardiomyopathy	D002598	C0007930
Lipid Metabolism Disorders	D052439	C0154251
Hypertension, Renovascular	D006978	C0020545
Renal Artery Obstruction	D012078	C0035066
Polycystic Kidney Diseases	D007690	C0022680
Drug Hypersensitivity	D004342	C0013182
Job Syndrome	D007589	C3887645
Food Hypersensitivity	D005512	C0016470
Gastroenteritis	D005759	C0017160
Immune System Diseases	D007154	C0021053
Nephritis, Interstitial	D009395	C0027707
Pemphigoid, Bullous	D010391	C0030805
Sinusitis	D012852	C0037199
Milk Hypersensitivity	D016269	C0079840
Angioedema	D000799	C0002994
Peanut Hypersensitivity	D021183	C0559470
Thyrotoxicosis	D013971	C0040156
Angelman Syndrome	D017204	C0162635
Aphasia	D001037	C0003537
Fibromyalgia	D005356	C0016053
Retinitis Pigmentosa	D012174	C0035334
Albinism, Oculocutaneous	D016115	C0078918
Adenoma, Islet Cell	D007516	C0022134
Prostatitis	D011472	C0033581
Malignant Carcinoid Syndrome	D008303	C0024586
Chordoma	D002817	C0008487
Laryngeal Neoplasms	D007822	C0023055
Mouth Neoplasms	D009062	C0026640
Neuralgia	D009437	C0027796
Tongue Neoplasms	D014062	C0040411
Complex Regional Pain Syndromes	D020918	C0458219
Adenocarcinoma, Bronchiolo-Alveolar	D002282	C0007120
Adenomatous Polyposis Coli	D011125	C0032580
Albinism	D000417	C0001916
Wolfram Syndrome	D014929	C0043207
Heat Stroke	D018883	C0018843
Drug-Related Side Effects and Adverse Reactions	D064420	C0041755
Infertility, Female	D007247	C0021361
Hypogonadism	D007006	C0020619
Gonadal Disorders	D006058	C0018050
Anovulation	D000858	C0003128
Azoospermia	D053713	C0004509
Kallmann Syndrome	D017436	C0162809
Infertility, Male	D007248	C0021364
Acne Vulgaris	D000152	C0001144
Idiopathic Pulmonary Fibrosis	D054990	C1800706
Malnutrition	D044342	C0162429
Diverticulum, Colon	D004241	C0012811
Diverticular Diseases	D000076385	C4317009
Diverticulitis	D004238	C0012813
Irritable Bowel Syndrome	D043183	C0022104
Colitis, Collagenous	D046729	C0238067
Colitis, Lymphocytic	D046730	C0400822
Intestinal Obstruction	D007415	C0021843
Spondylitis, Ankylosing	D013167	C0038013
Cholangitis, Sclerosing	D015209	C0008313
Arthritis, Psoriatic	D015535	C0003872
Phobia, Social	D000072861	C0031572
Renal Colic	D056844	C0152169
Leukemia, Hairy Cell	D007943	C0023443
Scleroderma, Localized	D012594	C0036420
Leukemia, Large Granular Lymphocytic	D054066	C1522378
Mastocytosis, Systemic	D034721	C0221013
Thymus Neoplasms	D013953	C3714644
Bile Duct Neoplasms	D001650	C0005396
Lymphangioleiomyomatosis	D018192	C0751674
Chondrosarcoma	D002813	C0008479
Eosinophilia	D004802	C0014457
Neurofibromatosis 1	D009456	C0027831
Hypereosinophilic Syndrome	D017681	C1540912
Fibromatosis, Aggressive	D018222	C0079218
Neurofibroma, Plexiform	D018318	C0206728
Nephrogenic Fibrosing Dermopathy	D054989	C1619692
Purpura, Thrombocytopenic	D011696	C0857305
Anemia, Aplastic	D000741	C0002874
Purpura, Thrombotic Thrombocytopenic	D011697	C0034155
Wiskott-Aldrich Syndrome	D014923	C0043194
Cerebrovascular Disorders	D002561	C0007820
Hemangioma	D006391	C0018916
Mitral Valve Stenosis	D008946	C0026269
Ocular Hypertension	D009798	C0028840
Tetralogy of Fallot	D013771	C0039685
Movement Disorders	D009069	C0026650
Esophageal and Gastric Varices	D004932	C0014849
Hypertension, Portal	D006975	C0020541
Corneal Edema	D015715	C0010037
Mitral Valve Insufficiency	D008944	C0026266
Varicose Ulcer	D014647	C0042344
Exfoliation Syndrome	D017889	C0206368
Seizures	D012640	C0036572
Edema	D004487	C0013604
Bronchopulmonary Dysplasia	D001997	C0006287
Hypertension, Pregnancy-Induced	D046110	C0852036
Acute Lung Injury	D055371	C0242488
Keratosis, Actinic	D055623	C0022602
Lung Diseases	D008171	C0024115
Warts	D014860	C3665596
Tachypnea	D059246	C0231835
Cholecystitis	D002764	C0008325
Hallucinations	D006212	C0018524
Tonsillitis	D014069	C0040425
Hypotension	D007022	C0020649
Vomiting	D014839	C0042963
Leukemia, Mast-Cell	D007946	C0023461
Mycobacterium avium-intracellulare Infection	D015270	C0026916
Ischemia	D007511	C0022116
Gangliosidoses	D005733	C0017083
Gaucher Disease	D005776	C0017205
Glycogen Storage Disease Type II	D006009	C0017921
Hyperinsulinism	D006946	C0020459
Uveitis, Anterior	D014606	C0042165
Pachyonychia Congenita	D053549	C0265334
Sarcopenia	D055948	C0872084
Intracranial Aneurysm	D002532	C0007766
Intracranial Arteriovenous Malformations	D002538	C0007772
Fanconi Anemia	D005199	C0015625
Castleman Disease	D005871	C0017531
Retroperitoneal Fibrosis	D012185	C0035357
Sturge-Weber Syndrome	D013341	C0038505
Dry Eye Syndromes	D015352	C0013238
Uveitis, Posterior	D015866	C0042167
Uveitis, Intermediate	D015867	C0042166
Lymphoma, T-Cell, Cutaneous	D016410	C0079773
Severe Combined Immunodeficiency	D016511	C0085110
Vascular Malformations	D054079	C0158570
Fibroma	D005350	C0016045
Lichen Planus, Oral	D017676	C0206139
Cardiovascular Abnormalities	D018376	C0243050
Myositis, Inclusion Body	D018979	C0238190
Birt-Hogg-Dube Syndrome	D058249	C0346010
Hamartoma Syndrome, Multiple	D006223	C0018553
Progeria	D011371	C0033300
Carcinoma, Transitional Cell	D002295	C0007138
Endometrial Hyperplasia	D004714	C0014173
Epilepsy	D004827	C0014544
Hyperaldosteronism	D006929	C0020428
Peutz-Jeghers Syndrome	D010580	C0031269
Tuberculosis	D014376	C0041296
Neurofibromatosis 2	D016518	C0027832
Cytomegalovirus Infections	D003586	C0010823
Endocardial Cushion Defects	D004694	C0014116
Coronary Restenosis	D023903	C0948480
Dermatitis, Seborrheic	D012628	C0036508
Lichen Sclerosus et Atrophicus	D018459	C0023652
Dermatitis, Perioral	D019557	C0263449
Mood Disorders	D019964	C0525045
Attention Deficit and Disruptive Behavior Disorders	D019958	C0236964
Glycogen Storage Disease Type V	D006012	C0017924
Rubinstein-Taybi Syndrome	D012415	C0035934
Muscular Atrophy, Spinal	D009134	C0026847
Alopecia	D000505	C0002170
Panic Disorder	D016584	C0030319
Hot Flashes	D019584	C0600142
Intellectual Disability	D008607	C3714756
Meniere Disease	D008575	C0025281
Neck Pain	D019547	C0007859
Carcinoma, Small Cell	D018288	C0262584
Leukoplakia, Oral	D007972	C0023532
Dyspepsia	D004415	C0013395
Pancreatitis, Chronic	D050500	C0149521
Hyperlipidemia, Familial Combined	D006950	C0020474
Hyperlipoproteinemias	D006951	C0020476
Hyperlipoproteinemia Type III	D006952	C0020479
Lipodystrophy	D008060	C0023787
Liver Cirrhosis, Biliary	D008105	C0023892
Cholestasis	D002779	C0008370
Ureteral Neoplasms	D014516	C0041955
Fetal Hypoxia	D005311	C0349489
Tumor Lysis Syndrome	D015275	C0041364
Leishmaniasis	D007896	C0023281
Sprains and Strains	D013180	C0038048
Hyperuricemia	D033461	C0740394
Thromboembolism	D013923	C0040038
Alcohol-Related Disorders	D019973	C0236664
AIDS Dementia Complex	D015526	C0001849
Anemia, Hemolytic, Autoimmune	D000744	C0002880
Fibrosis	D005355	C0016059
Immunoglobulin G4-Related Disease	D000077733	C4087124
Gastritis	D005756	C0017152
Anxiety Disorders	D001008	C0003469
Ulcer	D014456	C0041582
Respiratory Tract Diseases	D012140	C0035242
Aspergillosis	D001228	C0004030
Venous Thromboembolism	D054556	C1861172
Epidermolysis Bullosa	D004820	C0014527
Lacrimal Apparatus Diseases	D007766	C0022904
Leprosy	D007918	C0023343
Myocarditis	D009205	C0027059
Periodontitis	D010518	C0031099
Leukemia, Prolymphocytic, T-Cell	D015461	C2363142
Systemic Inflammatory Response Syndrome	D018746	C0242966
Optic Atrophy, Hereditary, Leber	D029242	C0917796
Leukemia, Prolymphocytic, B-Cell	D054403	C0475801
Red-Cell Aplasia, Pure	D012010	C0034902
Glomerulonephritis, Membranous	D015433	C0017665
Hepatitis, Autoimmune	D019693	C0241910
Retinal Vasculitis	D031300	C0152026
Nephrotic Syndrome	D009404	C0027726
Staphylococcal Infections	D013203	C0038160
Abortion, Habitual	D000026	C0000809
Hepatic Veno-Occlusive Disease	D006504	C0019156
Thrombophilia	D019851	C0398623
Urinary Tract Infections	D014552	C0042029
Bacteremia	D016470	C0004610
Bacterial Infections	D001424	C0004623
Vitreoretinopathy, Proliferative	D018630	C0242852
Gestational Trophoblastic Disease	D031901	C2931618
Thrombosis	D013927	C0040053
Adenocarcinoma, Mucinous	D002288	C0007130
Uterine Cervical Dysplasia	D002578	C0007868
Paranasal Sinus Neoplasms	D010255	C0030470
Pharyngeal Neoplasms	D010610	C0031347
Chalazion	D017043	C0007933
Myotonic Dystrophy	D009223	C0027126
Laron Syndrome	D046150	C0271568
HIV-Associated Lipodystrophy Syndrome	D039682	C1136321
Bone Diseases	D001847	C0005940
Noonan Syndrome	D009634	C0028326
Rett Syndrome	D015518	C0035372
Smoldering Multiple Myeloma	D000075122	C1531608
Blepharitis	D001762	C0005741
Knee Injuries	D007718	C0022744
Hearing Loss	D034381	C1384666
Gout	D006073	C0018099
Hepatitis, Alcoholic	D006519	C0019187
Pericarditis	D010493	C0031046
Fatigue Syndrome, Chronic	D015673	C0015674
Still's Disease, Adult-Onset	D016706	C0085253
Macrophage Activation Syndrome	D055501	C1096155
Familial Mediterranean Fever	D010505	C0031069
Goiter, Nodular	D006044	C0018023
Graves Disease	D006111	C0018213
Spasms, Infantile	D013036	C0037769
Lymphoproliferative Disorders	D008232	C0024314
Myasthenia Gravis	D009157	C0026896
Celiac Disease	D002446	C0007570
Long QT Syndrome	D008133	C0023976
Amyloidosis, Familial	D028226	C0740340
Muscular Dystrophy, Facioscapulohumeral	D020391	C0238288
Mucopolysaccharidosis VI	D009087	C0026709
Tibial Fractures	D013978	C0040185
Tendinopathy	D052256	C1568272
Endocrine System Diseases	D004700	C0014130
Growth Disorders	D006130	C0018273
Hypopituitarism	D007018	C0020635
HIV Wasting Syndrome	D019247	C0343755
Fibrous Dysplasia, Polyostotic	D005359	C0016065
Pituitary Diseases	D010900	C0032002
Adrenoleukodystrophy	D000326	C0162309
Optic Neuritis	D009902	C0029134
Respiratory Insufficiency	D012131	C0035229
Hereditary Breast and Ovarian Cancer Syndrome	D061325	C0677776
Hyperparathyroidism	D006961	C0020502
Tuberculosis, Pulmonary	D014397	C0041327
Vitamin D Deficiency	D014808	C0042870
Diabetes, Gestational	D016640	C0085207
Alopecia Areata	D000506	C0002171
Penile Induration	D010411	C0030848
Latent Autoimmune Diabetes in Adults	D000071698	C1739108
Disseminated Intravascular Coagulation	D004211	C0012739
Giant Cell Tumors	D005870	C0017525
Giant Cell Tumor of Bone	D018212	C0206638
Hyperparathyroidism, Primary	D049950	C0221002
Hyperprolactinemia	D006966	C0020514
Familial Hypophosphatemic Rickets	D053098	C3536983
Radiodermatitis	D011855	C0034561
Klinefelter Syndrome	D007713	C0022735
Chronic Kidney Disease-Mineral and Bone Disorder	D012080	C4076240
Osteopetrosis	D010022	C0029454
Puberty, Precocious	D011629	C0034013
Gynecomastia	D006177	C0018418
Carcinoma, Lobular	D018275	C0206692
Adrenal Hyperplasia, Congenital	D000312	C0001627
Dwarfism	D004392	C0013336
Hepatopulmonary Syndrome	D020065	C0600452
Adenomyosis	D062788	C0341858
Heart Failure, Diastolic	D054144	C1135196
Delirium	D003693	C0011206
Hypoglycemia	D007003	C0020615
Hyperkalemia	D006947	C0020461
Down Syndrome	D004314	C0013080
Developmental Disabilities	D002658	C0008073
Neonatal Abstinence Syndrome	D009357	C0027609
Heroin Dependence	D006556	C0019337
Dyskinesia, Drug-Induced	D004409	C0013386
Borderline Personality Disorder	D001883	C0006012
Weight Gain	D015430	C0043094
Neurotic Disorders	D009497	C0027932
Schizotypal Personality Disorder	D012569	C0036363
Neurodevelopmental Disorders	D065886	C1535926
Postoperative Complications	D011183	C0032787
Congenital Hyperinsulinism	D044903	C3888018
Cardiomyopathies	D009202	C0878544
Thalassemia	D013789	C0039730
Chorioretinitis	D002825	C0008513
Fatty Liver	D005234	C0015695
Arrhythmogenic Right Ventricular Dysplasia	D019571	C0349788
Premenstrual Syndrome	D011293	C0033046
Familial Primary Pulmonary Hypertension	D065627	C0340543
Humeral Fractures	D006810	C0020162
Multiple Organ Failure	D009102	C0026766
Muscular Diseases	D009135	C0026848
Vasculitis	D014657	C0042384
Stiff-Person Syndrome	D016750	C0085292
Enterocolitis, Necrotizing	D020345	C0520459
Biliary Atresia	D001656	C0005411
Cerebral Palsy	D002547	C0007789
Histiocytosis, Langerhans-Cell	D006646	C0019621
Lymphopenia	D008231	C0024312
Epidermolysis Bullosa Dystrophica	D016108	C0079294
Lymphoma, T-Cell	D016399	C0079772
Fever	D005334	C0015967
Mediastinal Neoplasms	D008479	C0025063
Primary Ovarian Insufficiency	D016649	C0085215
Liver Failure	D017093	C0085605
Neuroectodermal Tumors, Primitive	D018242	C0206663
Carotid Stenosis	D016893	C0007282
Takotsubo Cardiomyopathy	D054549	C1739395
Canavan Disease	D017825	C0206307
Epilepsy, Absence	D004832	C0014553
Torticollis	D014103	C0040485
Epilepsy, Reflex	D020195	C0270857
Neuralgia, Postherpetic	D051474	C0032768
Substance Withdrawal Syndrome	D013375	C0038587
Deglutition Disorders	D003680	C0011168
Narcolepsy	D009290	C0027404
Sleep Wake Disorders	D012893	C4042891
Postpoliomyelitis Syndrome	D016262	C0080040
Disorders of Excessive Somnolence	D006970	C0020524
Hepatolenticular Degeneration	D006527	C0019202
Asthenia	D001247	C0004093
Osteoarthritis, Hip	D015207	C0029410
Toothache	D014098	C0040460
Pulpitis	D011671	C0034103
Hallux Valgus	D006215	C0018536
Bronchial Spasm	D001986	C0006266
Rotator Cuff Injuries	D000070636	C0851122
Morphine Dependence	D009021	C0026552
Mental Disorders	D001523	C0004936
Esophageal Stenosis	D004940	C0014866
Lymphoma, B-Cell	D016393	C0079731
Adrenal Insufficiency	D000309	C0001623
Autoimmune Diseases	D001327	C0004364
Hearing Loss, Sensorineural	D006319	C0018784
Hemophilia A	D006467	C0019069
Pneumonia, Viral	D011024	C0032310
Churg-Strauss Syndrome	D015267	C0008728
AIDS-Associated Nephropathy	D016263	C0078911
Embolism, Cholesterol	D017700	C0149649
Polyradiculoneuropathy, Chronic Inflammatory Demyelinating	D020277	C0393819
Bell Palsy	D020330	C0376175
Vestibular Neuronitis	D020338	C0751908
Opsoclonus-Myoclonus Syndrome	D053578	C0393626
Deafness	D003638	C0011053
Sarcoidosis, Pulmonary	D017565	C0036205
Anti-Neutrophil Cytoplasmic Antibody-Associated Vasculitis	D056648	C2717865
Cataract	D002386	C0086543
Panuveitis	D015864	C0030343
Respiratory Distress Syndrome, Newborn	D012127	C0035220
Carpal Tunnel Syndrome	D002349	C0007286
Pharyngitis	D010612	C0031350
Addison Disease	D000224	C0001403
Memory Disorders	D008569	C0025261
Phobic Disorders	D010698	C0349231
Hypoxia	D000860	C0242184
Oral Submucous Fibrosis	D009914	C0029172
Mucositis	D052016	C0333355
Hand Dermatoses	D006229	C0018567
Pemphigoid, Benign Mucous Membrane	D010390	C0030804
Shoulder Pain	D020069	C0037011
Eye Injuries	D005131	C0015408
Otitis Media with Effusion	D010034	C0029883
Phlebitis	D010689	C0031542
Herpes Labialis	D006560	C0019345
Vulvar Lichen Sclerosus	D007724	C0022783
Corneal Opacity	D003318	C0010038
Periarthritis	D010489	C0031037
Eye Pain	D058447	C0151827
Lipoma	D008067	C0023798
Alveolitis, Extrinsic Allergic	D000542	C0002390
Aspergillosis, Allergic Bronchopulmonary	D001229	C0004031
Croup	D003440	C0010380
Eye Infections	D015817	C0015403
Orbital Pseudotumor	D016727	C0085270
Plasmacytoma	D010954	C0032131
Spinal Stenosis	D013130	C0037944
Pneumonia, Bacterial	D018410	C0004626
Chemical and Drug Induced Liver Injury	D056486	C4277682
Candidiasis	D002177	C0006840
Tinea Pedis	D014008	C0040259
Enteritis	D004751	C0014335
Folliculitis	D005499	C0016436
Bronchiectasis	D001987	C0006267
Hearing Loss, Noise-Induced	D006317	C0018781
Optic Nerve Diseases	D009901	C0029132
Appendicitis	D001064	C0003615
Coronavirus Infections	D018352	C0206750
Hantavirus Infections	D018778	C0242994
Fasciitis, Plantar	D036981	C0149756
Pneumonia, Pneumocystis	D011020	C1535939
Abdominal Pain	D015746	C0000737
Acneiform Eruptions	D017486	C0175167
Rhinitis, Vasomotor	D012223	C0035460
Acanthamoeba Keratitis	D015823	C0000880
Hypertrophy	D006984	C0020564
Chronic Disease	D002908	C0008679
Otitis Externa	D010032	C0029878
Iritis	D007500	C0022081
Snoring	D012913	C0037384
Status Asthmaticus	D013224	C0038218
Radiation Pneumonitis	D017564	C0206063
Proctitis	D011349	C0033246
Proctocolitis	D011350	C0033247
Colitis, Microscopic	D046728	C0400821
Aortic Coarctation	D001017	C0003492
Brain Edema	D001929	C1527311
Rheumatic Diseases	D012216	C0035435
Meningeal Carcinomatosis	D055756	C0220654
Endocrine Gland Neoplasms	D004701	C0014132
Leptospirosis	D007922	C0023364
Meningitis	D008581	C0025289
Xerostomia	D014987	C0043352
Leukemia, T-Cell	D015458	C0023492
Histiocytosis, Sinus	D015618	C0019625
Toxoplasmosis, Cerebral	D016781	C0085315
POEMS Syndrome	D016878	C0085404
Meningitis, Cryptococcal	D016919	C0085436
Liposarcoma, Myxoid	D018208	C0206634
Intracranial Hypertension	D019586	C0151740
Conjunctivitis, Viral	D003236	C0009774
Malaria	D008288	C0024530
Mastoiditis	D008417	C0024904
Nephrosis	D009401	C0027720
Otitis Media	D010033	C0029882
Vaginosis, Bacterial	D016585	C0085166
HELLP Syndrome	D017359	C0162739
Encephalitis, Herpes Simplex	D020803	C0276226
Atrioventricular Block	D054537	C0004245
Tennis Elbow	D013716	C0039516
Carcinoma, Bronchogenic	D002283	C0007121
Respiratory Sounds	D012135	C0035234
Abortion, Spontaneous	D000022	C0000786
Jaundice, Obstructive	D041781	C0022354
Cholelithiasis	D002769	C0008350
Cholestasis, Intrahepatic	D002780	C0008372
Paraplegia	D010264	C0030486
Xanthomatosis, Cerebrotendinous	D019294	C0238052
Diabetes Insipidus	D003919	C0011848
Atrophy	D001284	C0333641
Atrophic Vaginitis	D059268	C0221392
Dystocia	D004420	C0013418
Spastic Paraplegia, Hereditary	D015419	C0037773
Glycogen Storage Disease	D006008	C0017919
Sandhoff Disease	D012497	C0036161
Gangliosidoses, GM2	D020143	C0268274
Niemann-Pick Disease, Type C	D052556	C0220756
Amenorrhea	D000568	C0002453
Turner Syndrome	D014424	C0041408
Metrorrhagia	D008796	C0025874
Hyperandrogenism	D017588	C0206081
Neural Tube Defects	D009436	C0027794
Vasospasm, Intracranial	D020301	C0751895
Blepharoptosis	D001763	C0005745
Cleft Palate	D002972	C0008925
Hernia, Umbilical	D006554	C1306503
Rib Fractures	D012253	C0035522
Breech Presentation	D001946	C0006157
Hemorrhoids	D006484	C0019112
Hernia, Inguinal	D006552	C0019294
Urethral Stricture	D014525	C0041974
Ankle Fractures	D064386	C0159877
End Stage Liver Disease	D058625	C0745744
Erdheim-Chester Disease	D031249	C0878675
Intermittent Claudication	D007383	C0021775
Retinal Perforations	D012167	C0035321
Abortion, Incomplete	D000027	C0000810
Clostridium Infections	D003015	C0009062
Muscle Cramp	D009120	C0026821
Menorrhagia	D008595	C0025323
Uterine Diseases	D014591	C0042131
Granuloma, Plasma Cell	D006104	C0018199
Kartagener Syndrome	D007619	C0022521
Bronchitis, Chronic	D029481	C0008677
Pelvic Inflammatory Disease	D000292	C0242172
Aneurysm	D000783	C0002940
Eye Burns	D005126	C0015395
Mansonelliasis	D008368	C0024759
Plague	D010930	C0032064
Chlamydia Infections	D002690	C0008149
Elephantiasis, Filarial	D004605	C0013884
Lyme Disease	D008193	C0024198
Scrub Typhus	D012612	C0036472
Syphilis	D013587	C0039128
Urethritis	D014526	C0041976
Sexually Transmitted Diseases, Bacterial	D015231	C0036917
Rosacea	D012393	C0035854
X-Linked Combined Immunodeficiency Diseases	D053632	C1279481
Facial Pain	D005157	C0015468
Myofascial Pain Syndromes	D009209	C0027073
Neuroma	D009463	C0027858
Herpes Zoster	D006562	C0019360
Craniopharyngioma	D003397	C0010276
Cervical Intraepithelial Neoplasia	D018290	C0206708
Sleep Apnea, Central	D020182	C0520680
Charcot-Marie-Tooth Disease	D002607	C0007959
Dyskeratosis Congenita	D019871	C0265965
Mastodynia	D059373	C0024902
Basal Cell Nevus Syndrome	D001478	C0004779
Influenza in Birds	D005585	C0016627
Cellulitis	D002481	C0007642
Heart Failure, Systolic	D054143	C1135191
Lennox Gastaut Syndrome	D065768	C0238111
Hypoplastic Left Heart Syndrome	D018636	C0152101
Heart Septal Defects, Atrial	D006344	C0018817
Osteonecrosis	D010020	C0029445
Reflex Sympathetic Dystrophy	D012019	C0034931
Acquired Hyperostosis Syndrome	D020083	C0263859
Porokeratosis	D017499	C0162839
Intracranial Arteriosclerosis	D002537	C0007771
Learning Disabilities	D007859	C0023186
Constriction, Pathologic	D003251	C1261287
Carotid Artery Diseases	D002340	C0007273
Hyperlipoproteinemia Type IV	D006953	C0020480
Necrosis	D009336	C0027540
Acute Chest Syndrome	D056586	C0742343
Choroideremia	D015794	C0008525
Smith-Lemli-Opitz Syndrome	D019082	C0175694
Intestinal Neoplasms	D007414	C0021841
Pseudohypoparathyroidism	D011547	C0033806
Virus Diseases	D014777	C0042769
Sarcoma, Endometrial Stromal	D018203	C0206630
Brain Infarction	D020520	C0751955
Communicable Diseases	D003141	C0009450
Erectile Dysfunction	D007172	C0242350
Mitochondrial Diseases	D028361	C0751651
Laryngomalacia	D055092	C0264303
Granuloma	D006099	C0018188
Zollinger-Ellison Syndrome	D015043	C0043515
Gastrinoma	D015408	C0017150
Barrett Esophagus	D001471	C0004763
Esophagitis, Peptic	D004942	C0014869
Exocrine Pancreatic Insufficiency	D010188	C0267963
Gastroesophageal Reflux	D005764	C0017168
Laryngopharyngeal Reflux	D057045	C1168250
Pseudomyxoma Peritonei	D011553	C0033822
Duodenal Ulcer	D004381	C0013295
Peptic Ulcer	D010437	C0030920
Trichotillomania	D014256	C0040953
Constipation	D003248	C0009806
Enteropathy-Associated T-Cell Lymphoma	D058527	C0456889
Teratoma	D013724	C0039538
Tonsillar Neoplasms	D014067	C0040422
Genital Neoplasms, Male	D005834	C0017417
Arrhythmias, Cardiac	D001145	C0003811
Postpericardiotomy Syndrome	D011185	C0032805
Suicidal Ideation	D059020	C0424000
Hyperemia	D006940	C0020452
Amnesia	D000647	C0002622
Fecal Incontinence	D005242	C0015732
Ureterolithiasis	D053039	C0041952
Tension-Type Headache	D018781	C0033893
Ductus Arteriosus, Patent	D004374	C0013274
Streptococcal Infections	D013290	C0038395
Meningitis, Bacterial	D016920	C0085437
Distal Myopathies	D049310	C0751336
Stomach Ulcer	D013276	C0038358
Amyloid Neuropathies, Familial	D028227	C0206245
Tooth Diseases	D014076	C0040435
Brachial Plexus Neuritis	D020968	C0221759
Spondylosis	D055009	C0038019
Causalgia	D002422	C0007462
Miosis	D015877	C0026205
Herpes Simplex	D006561	C0019348
Placental Insufficiency	D010927	C0032051
Ischemic Attack, Transient	D002546	C0007787
Rheumatic Heart Disease	D012214	C0035439
Precancerous Conditions	D011230	C0032927
Bursitis	D002062	C0006444
Optic Nerve Glioma	D020339	C0346326
Carcinoma, Embryonal	D018236	C0206659
Seminoma	D018239	C0036631
Endodermal Sinus Tumor	D018240	C0014145
Leishmaniasis, Cutaneous	D016773	C0023283
Malaria, Falciparum	D016778	C0024535
Brachial Plexus Neuropathies	D020516	C0700251
Tachycardia, Ventricular	D017180	C0042514
Coronary Stenosis	D023921	C0242231
Pressure Ulcer	D003668	C0011127
Skin Ulcer	D012883	C0037299
Pneumonia, Aspiration	D011015	C0032290
Fissure in Ano	D005401	C0016167
Oligohydramnios	D016104	C0079924
Fetal Membranes, Premature Rupture	D005322	C0015944
Hemoglobinuria, Paroxysmal	D006457	C0019050
Neuronal Ceroid-Lipofuscinoses	D009472	C0027877
Polyradiculopathy	D011128	C0032586
Pituitary Neoplasms	D010911	C0032019
Erythema	D004890	C0041834
Hemoglobin SC Disease	D006450	C0019034
Hemochromatosis	D006432	C0018995
Klatskin Tumor	D018285	C0206702
Immunologic Deficiency Syndromes	D007153	C0021051
Mycobacterium Infections	D009164	C0026918
Solitary Fibrous Tumors	D054364	C1266119
Hypertension, Malignant	D006974	C0020540
Anus Diseases	D001004	C0003462
Neurobehavioral Manifestations	D019954	C0525041
Schnitzler Syndrome	D019873	C0524988
Hypothyroidism	D007037	C0020676
Hemiplegia	D006429	C0018991
Tremor	D014202	C0040822
Idiopathic Hypersomnia	D020177	C0751757
Liver Cirrhosis, Alcoholic	D008104	C0023891
Alkaptonuria	D000474	C0002066
Tyrosinemias	D020176	C0268483
Disorders of Sex Development	D012734	C0036875
Myasthenic Syndromes, Congenital	D020294	C0751882
Hemoglobinopathies	D006453	C0019045
Foramen Ovale, Patent	D054092	C0016522
Antiphospholipid Syndrome	D016736	C0085278
Metabolism, Inborn Errors	D008661	C0025521
CADASIL	D046589	C0751587
Cerebral Small Vessel Diseases	D059345	C2733158
Tuberous Sclerosis	D014402	C0041341
von Willebrand Diseases	D014842	C0042974
Polychondritis, Relapsing	D011081	C0032453
Trigeminal Neuralgia	D014277	C0040997
Blepharospasm	D001764	C0005747
Muscle Spasticity	D009128	C0026838
Dystonic Disorders	D020821	C0393593
Cicatrix	D002921	C2004491
Rhinitis, Atrophic	D012222	C0035459
Gingival Overgrowth	D019214	C0376480
Burning Mouth Syndrome	D002054	C0006430
Compartment Syndromes	D003161	C0009492
Thoracic Outlet Syndrome	D013901	C0039984
Headache Disorders	D020773	C0393735
Esotropia	D004948	C0014877
Reflex, Abnormal	D012021	C0034933
Skin Abnormalities	D012868	C0037268
Patellofemoral Pain Syndrome	D046788	C0877149
Urinary Incontinence, Urge	D053202	C0150045
Hemolysis	D006461	C0019054
Glomerulonephritis, Membranoproliferative	D015432	C0017662
Hemolytic-Uremic Syndrome	D006463	C0019061
Guillain-Barre Syndrome	D020275	C0018378
Retroperitoneal Neoplasms	D012186	C0035358
Nerve Sheath Neoplasms	D018317	C0206727
Histiocytoma, Malignant Fibrous	D051677	C0334463
Contracture	D003286	C0009917
Muscular Dystrophies	D009136	C0026850
Uremia	D014511	C0041948
Cheilitis	D002613	C0007971
Papillomavirus Infections	D030361	C0343641
Condylomata Acuminata	D003218	C0009663
Lentigo	D007911	C0023321
Candidiasis, Chronic Mucocutaneous	D002178	C0006845
Encephalomyelitis	D004679	C0014070
Pneumococcal Infections	D011008	C0032269
Pulmonary Alveolar Proteinosis	D011649	C0034050
Fluoride Poisoning	D005458	C0016325
Tachycardia, Supraventricular	D013617	C0039240
Epilepsy, Complex Partial	D017029	C0085417
Epilepsies, Myoclonic	D004831	C0014550
Epilepsia Partialis Continua	D017036	C0085543
REM Sleep Behavior Disorder	D020187	C0751772
Voice Disorders	D014832	C0042940
Intestinal Polyps	D007417	C0021846
Bulbo-Spinal Atrophy, X-Linked	D055534	C1839259
Meningeal Neoplasms	D008577	C0025284
Propionic Acidemia	D056693	C0268579
Cryoglobulinemia	D003449	C0010403
Encephalitis	D004660	C0014038
Kidney Tubular Necrosis, Acute	D007683	C0022672
Cytomegalovirus Retinitis	D017726	C0206178
Retinal Degeneration	D012162	C0035304
Leukocyte-Adhesion Deficiency Syndrome	D018370	C0242597
Candidemia	D058387	C0877445
Fibrous Dysplasia of Bone	D005357	C0016063
Refractive Errors	D012030	C0034951
Mononeuropathies	D020422	C0494491
Intervertebral Disc Displacement	D007405	C0021818
Cerebellar Ataxia	D002524	C0007758
Spinal Cord Diseases	D013118	C0037928
Nutrition Disorders	D009748	C3714509
Parathyroid Diseases	D010279	C0030517
Dysuria	D053159	C0013428
Ventricular Fibrillation	D014693	C0042510
Myoma	D009214	C0027086
Motor Neuron Disease	D016472	C0085084
Prostatic Diseases	D011469	C0033575
Trauma, Nervous System	D020196	C0751792
Hydatidiform Mole	D006828	C0020217
Pregnancy, Ectopic	D011271	C0032987
Lupus Erythematosus, Discoid	D008179	C0024138
Dermatitis, Allergic Contact	D017449	C0162820
Sleep Disorders, Circadian Rhythm	D020178	C0877792
Lipodystrophy, Familial Partial	D052496	C0271694
Desmoplastic Small Round Cell Tumor	D058405	C0281508
Paraproteinemias	D010265	C0030489
Glycogen Storage Disease Type I	D005953	C0017920
Leukoplakia	D007971	C0023531
Parotid Neoplasms	D010307	C0030581
Polydipsia	D059606	C0085602
Pityriasis Rubra Pilaris	D010916	C0032027
Necrobiosis Lipoidica	D009335	C0027538
Ichthyosis	D007057	C0020757
Adrenocortical Hyperfunction	D000308	C0001622
Hyperlipoproteinemia Type II	D006938	C0020445
Proteus Syndrome	D016715	C0085261
Myositis Ossificans	D009221	C0027122
Hyperparathyroidism, Secondary	D006962	C0020503
Brain Stem Neoplasms	D020295	C0677866
Sarcoma, Clear Cell	D018227	C0206651
Rhabdoid Tumor	D018335	C0206743
Synovitis, Pigmented Villonodular	D013586	C0039106
Polycystic Kidney, Autosomal Recessive	D017044	C0085548
Achondroplasia	D000130	C0001080
Osteomalacia	D010018	C3887650
Chorea	D002819	C0008489
Atypical Hemolytic Uremic Syndrome	D065766	C2931788
Motion Sickness	D009041	C0026603
Lewy Body Disease	D020961	C0752347
Smith-Magenis Syndrome	D058496	C0795864
Bardet-Biedl Syndrome	D020788	C0752166
Aortic Aneurysm	D001014	C0003486
Erythromelalgia	D004916	C0014804
Flushing	D005483	C0016382
Bronchial Neoplasms	D001984	C0006264
Muscular Atrophy	D009133	C0026846
Mastocytosis	D008415	C0024899
Cardiomegaly	D006332	C0018800
Epilepsy, Temporal Lobe	D004833	C0014556
Polymyositis	D017285	C0085655
Neurodermatitis	D009450	C0027822
Unverricht-Lundborg Syndrome	D020194	C0751785
Loiasis	D008118	C0023968
Dyslipidemias	D050171	C0242339
Intestinal Pseudo-Obstruction	D007418	C0021847
Blood Platelet Disorders	D001791	C0005818
Geographic Atrophy	D057092	C1536085
Leigh Disease	D007888	C0023264
Hyperphosphatemia	D054559	C0085681
Hypoalbuminemia	D034141	C0239981
Epstein-Barr Virus Infections	D020031	C0149678
Tympanic Membrane Perforation	D018058	C0206504
Hand, Foot and Mouth Disease	D006232	C0018572
Trypanosomiasis	D014352	C0041227
Lesch-Nyhan Syndrome	D007926	C0023374
Communication Disorders	D003147	C0009460
Acidosis, Lactic	D000140	C0001125
Pyruvate Dehydrogenase Complex Deficiency Disease	D015325	C0034345
Liver Diseases, Alcoholic	D008108	C0023896
Rickets, Hypophosphatemic	D063730	C1704375
Cerebral Amyloid Angiopathy	D016657	C0085220
Muscular Dystrophies, Limb-Girdle	D049288	C0686353
Dengue	D003715	C0011311
Carcinoid Heart Disease	D002275	C0007093
Calcinosis	D002114	C0006663
Granuloma, Giant Cell	D006101	C0018194
Fabry Disease	D000795	C0002986
HTLV-I Infections	D015490	C0020097
Cystinuria	D003555	C0010691
Tachycardia	D013610	C0039231
Fractures, Multiple	D000069076	C0016655
Hyperoxaluria, Primary	D006960	C0020501
Botulism	D001906	C0006057
Pyelonephritis	D011704	C0034186
Brugada Syndrome	D053840	C1142166
Thrombotic Microangiopathies	D057049	C2717961
Porphyria, Acute Intermittent	D017118	C0162565
Coproporphyria, Hereditary	D046349	C0162531
Ichthyosis, Lamellar	D017490	C0079154
Leber Congenital Amaurosis	D057130	C0339527
Periodontal Diseases	D010510	C0031090
Common Variable Immunodeficiency	D017074	C0009447
Optic Atrophy	D009896	C0029124
Arthralgia	D018771	C0003862
Myalgia	D063806	C0231528
Lung Diseases, Obstructive	D008173	C0600260
Hyperplasia	D006965	C0020507
Ameloblastoma	D000564	C0002448
Hemangioendothelioma, Epithelioid	D018323	C0206732
Conjunctivitis, Bacterial	D003234	C0009768
Alagille Syndrome	D016738	C0085280
Peritonitis	D010538	C0031154
Esophageal Achalasia	D004931	C0014848
Peripheral Nervous System Neoplasms	D010524	C0031118
Acute-On-Chronic Liver Failure	D065290	C3850141
Perceptual Disorders	D010468	C0030975
Hemophilia B	D002836	C0008533
Aniridia	D015783	C0003076
Genetic Diseases, Inborn	D030342	C0950123
Cystinosis	D003554	C4316899
Hypophosphatasia	D007014	C0020630
alpha 1-Antitrypsin Deficiency	D019896	C0221757
Retinal Neovascularization	D015861	C0035320
Duodenitis	D004382	C0013298
Gingivitis	D005891	C0017574
Aneurysm, Dissecting	D000784	C0002949
