# Supplementary material for: Disease coverage of human genome-wide association studies and pharmaceutical research and development
Source: Commun Med (Lond). 2024 Oct 8;4:195. doi: 10.1038/s43856-024-00625-5 (PMC11461613; doi:10.1038/s43856-024-00625-5)
Supplement: Supplementary file 6 — Supplementary Data 4 [file 43856_2024_625_MOESM6_ESM.xlsx]

## Sheet: Sheet1
Table Number	Title	Description
Supplementary Data 4	Diseases that are or have been indications for drugs in preclinical development.	210 diseases that are or have been indications for drugs in preclinical development. Information for the indication in ChEMBL in Mesh (mesh_term, mesh_id) and the mapped UMLS concept unique identifier (umls_cui) is included.

## Sheet: SD4
mesh_term	mesh_id	umls_cui
Postoperative Complications	D011183	C0032787
Hypoglycemia	D007003	C0020615
Insulin Resistance	D007333	C0021655
von Hippel-Lindau Disease	D006623	C0019562
Pharyngeal Neoplasms	D010610	C0031347
Renal Insufficiency, Chronic	D051436	C0403447
Desmoplastic Small Round Cell Tumor	D058405	C0281508
Niemann-Pick Disease, Type C	D052556	C0220756
Back Pain	D001416	C0004604
Hypotension	D007022	C0020649
Skin Neoplasms	D012878	C0037286
Aortic Diseases	D001018	C0003493
Rosacea	D012393	C0035854
Feeding and Eating Disorders	D001068	C4042784
Metabolic Syndrome	D024821	C0524620
Schizophrenia	D012559	C0036341
Prostatitis	D011472	C0033581
Lymphoma	D008223	C0024299
Multiple Myeloma	D009101	C0026764
Fanconi Anemia	D005199	C0015625
Myositis, Inclusion Body	D018979	C0238190
Head and Neck Neoplasms	D006258	C0018671
Muscular Dystrophies	D009136	C0026850
Breast Neoplasms	D001943	C1458155
Pre-Eclampsia	D011225	C0032914
Sleep Apnea, Obstructive	D020181	C0520679
Brain Injuries	D001930	C0270611
Cerebral Arterial Diseases	D002539	C0007774
Polycystic Ovary Syndrome	D011085	C0032460
Hypertension	D006973	C0020538
Hyperplasia	D006965	C0020507
Inflammation	D007249	C0021368
Osteomyelitis	D010019	C0029443
Endometrial Neoplasms	D016889	C0014170
Anemia, Sickle Cell	D000755	C0002895
Osteoporosis	D010024	C0029456
Premature Birth	D047928	C0151526
Obesity	D009765	C0028754
Dyspnea	D004417	C0013404
Brain Concussion	D001924	C0006107
Pemphigus	D010392	C0030807
Leukemia, Lymphocytic, Chronic, B-Cell	D015451	C0023434
Alzheimer Disease	D000544	C0002395
Urinary Bladder Neoplasms	D001749	C0005695
Pancreatic Neoplasms	D010190	C0030297
Neoplasms, Neuroepithelial	D018302	C0206715
Cervical Intraepithelial Neoplasia	D018290	C0206708
Tendinopathy	D052256	C1568272
Endometriosis	D004715	C0014175
Granulomatous Disease, Chronic	D006105	C0018203
Optic Neuritis	D009902	C0029134
Vitreoretinopathy, Proliferative	D018630	C0242852
Osteoarthritis, Knee	D020370	C0409959
Barrett Esophagus	D001471	C0004763
Gingivitis	D005891	C0017574
Psoriasis	D011565	C0033860
Diabetes, Gestational	D016640	C0085207
Mood Disorders	D019964	C0525045
Carcinoma, Squamous Cell	D002294	C0007137
Keratosis, Actinic	D055623	C0022602
Familial Hypophosphatemic Rickets	D053098	C3536983
Brain Neoplasms	D001932	C0006118
Carpal Tunnel Syndrome	D002349	C0007286
Diabetic Retinopathy	D003930	C0011884
Postoperative Nausea and Vomiting	D020250	C0520909
Opioid-Related Disorders	D009293	C0027412
Substance-Related Disorders	D019966	C0236969
Vitiligo	D014820	C0042900
Hyperinsulinism	D006946	C0020459
Lymphoma, Follicular	D008224	C0024301
Hearing Loss, Sensorineural	D006319	C0018784
Cerebrovascular Disorders	D002561	C0007820
Raynaud Disease	D011928	C0034734
Asthma	D001249	C0004096
Peripheral Vascular Diseases	D016491	C0085096
Stress Disorders, Post-Traumatic	D013313	C0038436
Amphetamine-Related Disorders	D019969	C0236733
Gastrointestinal Stromal Tumors	D046152	C0238198
Snoring	D012913	C0037384
Glycogen Storage Disease Type II	D006009	C0017921
Diabetes Mellitus, Type 2	D003924	C0011860
Hypospadias	D007021	C0848558
Fibromyalgia	D005356	C0016053
HIV Infections	D015658	C0019693
Humeral Fractures	D006810	C0020162
Papilledema	D010211	C0030353
Tendon Entrapment	D053682	C0158329
Low Back Pain	D017116	C0024031
Lupus Erythematosus, Systemic	D008180	C0024141
Friedreich Ataxia	D005621	C0016719
Sinusitis	D012852	C0037199
Otitis Media with Effusion	D010034	C0029883
Depressive Disorder	D003866	C0011581
Tooth Diseases	D014076	C0040435
Glaucoma	D005901	C0017601
Radius Fractures	D011885	C0034628
Neuralgia	D009437	C0027796
Carcinoma, Intraductal, Noninfiltrating	D002285	C0007124
Tobacco Use Disorder	D014029	C0040336
Anorexia Nervosa	D000856	C0003125
Arrhythmias, Cardiac	D001145	C0003811
Attention Deficit Disorder with Hyperactivity	D001289	C1263846
Sleep Apnea Syndromes	D012891	C0037315
Gastroparesis	D018589	C0152020
Hot Flashes	D019584	C0600142
Infections	D007239	C3714514
Esophageal Achalasia	D004931	C0014848
Lymphoma, T-Cell, Cutaneous	D016410	C0079773
Alopecia	D000505	C0002170
Amyotrophic Lateral Sclerosis	D000690	C0002736
Cough	D003371	C0010200
Migraine Disorders	D008881	C0149931
Glioma	D005910	C0017638
Graft vs Host Disease	D006086	C0018133
Cystic Fibrosis	D003550	C0010674
Ovarian Cysts	D010048	C0029927
Prostatic Neoplasms, Castration-Resistant	D064129	C3658267
Chondrocalcinosis	D002805	C0553730
Colorectal Neoplasms, Hereditary Nonpolyposis	D003123	C0009405
Venous Thromboembolism	D054556	C1861172
Heart Failure	D006333	C0018801
Neoplasms	D009369	C0027651
Ovarian Neoplasms	D010051	C0919267
Hemangioma, Cavernous, Central Nervous System	D020786	C0752160
Bulimia	D002032	C0006370
Glioblastoma	D005909	C0017636
Hematoma, Subdural, Intracranial	D046648	C0238156
Alcoholism	D000437	C0001973
Persian Gulf Syndrome	D018923	C0282550
Flushing	D005483	C0016382
Alcohol-Related Disorders	D019973	C0236664
Delirium	D003693	C0011206
Ankle Fractures	D064386	C0159877
Adenocarcinoma of Lung	D000077192	C0152013
Fatigue	D005221	C0015672
Sleep Initiation and Maintenance Disorders	D007319	C0021603
Fractures, Bone	D050723	C0016658
Adenomyosis	D062788	C0341858
Anemia	D000740	C0002871
Bipolar Disorder	D001714	C0005586
Crohn Disease	D003424	C0010346
Infertility	D007246	C0021359
Pancreatitis	D010195	C0030305
Pain	D010146	C0030193
Voice Disorders	D014832	C0042940
Colorectal Neoplasms	D015179	C0009404
Peripheral Arterial Disease	D058729	C1704436
Heart Arrest	D006323	C0018790
Acute Coronary Syndrome	D054058	C0948089
Kidney Neoplasms	D007680	C0022665
Hypertension, Pulmonary	D006976	C0020542
Neuromyelitis Optica	D009471	C0027873
Vascular Diseases	D014652	C0042373
Smoking Cessation	D016540	C0085134
Carcinoma, Renal Cell	D002292	C0007134
Hearing Loss	D034381	C1384666
Dyspareunia	D004414	C1384606
Carcinoma, Non-Small-Cell Lung	D002289	C0007131
Behcet Syndrome	D001528	C0004943
Myasthenia Gravis	D009157	C0026896
Bursitis	D002062	C0006444
Vocal Cord Paralysis	D014826	C0042928
End Stage Liver Disease	D058625	C0745744
Myeloproliferative Disorders	D009196	C0027022
Mouth Neoplasms	D009062	C0026640
Joint Diseases	D007592	C0022408
Cognitive Dysfunction	D060825	C0338656
Neuroblastoma	D009447	C0027819
Lupus Erythematosus, Discoid	D008179	C0024138
Hypercholesterolemia	D006937	C0020443
Thyroid Neoplasms	D013964	C0040136
Burning Mouth Syndrome	D002054	C0006430
Osteonecrosis	D010020	C0029445
Pruritus	D011537	C0033774
Psychomotor Agitation	D011595	C3887612
Ichthyosis	D007057	C0020757
Marijuana Abuse	D002189	C0024809
Essential Tremor	D020329	C0270736
Child Development Disorders, Pervasive	D002659	C0008074
Morton Neuroma	D000070607	C0311337
Parathyroid Neoplasms	D010282	C0030521
Tinnitus	D014012	C0040264
Spinal Fractures	D016103	C0080179
Complex Regional Pain Syndromes	D020918	C0458219
Diabetes Mellitus	D003920	C0011849
Renal Insufficiency	D051437	C1565489
Stomatitis, Aphthous	D013281	C0038363
Diabetes Mellitus, Type 1	D003922	C0011854
Smoldering Multiple Myeloma	D000075122	C1531608
Urticaria	D014581	C0042109
Lymphoma, Large B-Cell, Diffuse	D016403	C0079744
Liver Diseases	D008107	C0023895
Central Nervous System Neoplasms	D016543	C0085136
Dermatitis, Allergic Contact	D017449	C0162820
Carcinoma, Pancreatic Ductal	D021441	C0887833
Cocaine-Related Disorders	D019970	C0236736
Sarcoma	D012509	C1261473
Immune System Diseases	D007154	C0021053
Digestive System Diseases	D004066	C0012242
Hypotension, Orthostatic	D007024	C0020651
Cardiovascular Diseases	D002318	C0007222
Lung Diseases, Obstructive	D008173	C0600260
Atrial Fibrillation	D001281	C0004238
Acute Kidney Injury	D058186	C2609414
Hepatitis C, Chronic	D019698	C0524910
Precursor Cell Lymphoblastic Leukemia-Lymphoma	D054198	C1961102
Hodgkin Disease	D006689	C0019829
Bone Diseases, Metabolic	D001851	C0005944
Hepatitis, Autoimmune	D019693	C0241910
Epstein-Barr Virus Infections	D020031	C0149678
