# Supplementary material for: Disease coverage of human genome-wide association studies and pharmaceutical research and development
Source: Commun Med (Lond). 2024 Oct 8;4:195. doi: 10.1038/s43856-024-00625-5 (PMC11461613; doi:10.1038/s43856-024-00625-5)
Supplement: Supplementary file 7 — Supplementary Data 5 [file 43856_2024_625_MOESM7_ESM.xlsx]

## Sheet: Description
Table Number	Title	Description
Supplementary Data 5	Diseases subjected to GWAS and deposited in the GWAS Catalog or studied by Neale lab	1,914 diseases covered by GWAS based on the mapping and manual curation of phenotype terms in the GWAS Catalog and UK Biobank through Neale data. Information for the diseases (term) and the concept unique identifiers (umls_cui) is included.

## Sheet: SD5
umls_cui	term
C0162871	abdominal aortic aneurysm
C0000737	abdominal pain
C4025731	abnormal thrombosis
C0013378	abnormality of taste sensation
C0156543	abortion
C0000832	abruptio placentae
C0000833	abscess
C1510654	absolute anemia
C0267841	acalculous cholecystitis
C0155336	accommodative esotropia
C0014848	achalasia
C0039504	achilles tendon injury
C0001122	acidosis
C0702166	acne
C0494922	acquired deformities of fingers and toes
C1836232	acquired immunodeficiency syndrome, progression to
C0022602	actinic keratosis
C0155683	acute and subacute endocarditis
C0149514	acute bronchitis
C0948089	acute coronary syndrome
C0018133	acute graft vs. host disease
C2609414	acute kidney injury
C0001327	acute laryngitis
C0242488	acute lung injury
C0023449	acute lymphoblastic leukemia
C0023467	acute myeloid leukemia
C0155626	acute myocardial infarction
C0001339	acute pancreatitis
C0155679	acute pericarditis
C0001344	acute pharyngitis
C0022660	acute renal failure
C0748355	acute respiratory distress
C2887484	acute respiratory distress syndrome
C5392184	acute respiratory distress syndrome in adult or child
C0264490	acute respiratory failure
C0149512	acute sinusitis
C2242814	acute sore throat nos
C0236816	acute stress reaction
C0001361	acute tonsillitis
C1843274	acute tubulo-interstitial nephritis
C3850141	acute-on-chronic liver failure
C0085281	addictive behaviour
C0850572	adenomatous colon polyp
C0206677	adenomatous polyps
C0001546	adjustment disorder
C0410702	adolescent idiopathic scoliosis
C0001621	adrenal gland disease
C0405580	adrenocortical insufficiency
C0741260	adult onset asthma
C0085253	adult-onset still's disease
C0033074	age-related hearing impairment
C0242383	age-related macular degeneration
C2364111	ageusia
C0001807	aggressive behavior
C0031106	aggressive periodontitis
C0001818	agoraphobia
C0001824	agranulocytosis
C0001175	aids
C0001849	aids dementia
C1836233	aids, progression to
C0001883	airway obstruction
C0268381	al amyloidosis
C0001925	albuminuria
C0001973	alcohol dependence
C0001948	alcohol drinking
C0001956	alcohol use disorder
C0001957	alcohol withdrawal delirium
C0236664	alcohol-related disorders
C0023891	alcoholic liver cirrhosis
C0023896	alcoholic liver disease
C0376670	alcoholic pancreatitis
C2607914	allergic rhinitis
C0002171	alopecia areata
C0002351	altitude sickness
C0002395	alzheimer disease
C0002418	amblyopia
C0002438	amebiasis
C0002453	amenorrhea
C0002622	amnesia
C0002736	amyotrophic lateral sclerosis
C0279637	anal carcinoma
C0016167	anal fissure
C0205929	anal fistula
C0267573	anal polyp
C0162311	androgenetic alopecia
C0002871	anemia
C4290249	anemia complicating pregnancy, childbirth and the puerperium
C2720289	anemia, nonspherocytic hemolytic, due to g6pd deficiency
C0002962	angina pectoris
C0002994	angioedema
C0178417	anhedonia
C0019194	animal viral hepatitis
C0003081	anisometropia
C0159877	ankle fracture
C0085111	ankle injury
C0038013	ankylosing spondylitis
C3495676	anorectal malformation
C0003125	anorexia nervosa
C0042165	anterior uveitis
C0036220	anti-kaposi's sarcoma-associated herpesvirus antibody measurement
C0085278	antiphospholipid syndrome
C0003462	anus disease
C0003467	anxiety
C0003469	anxiety disorder
C0003486	aortic aneurysm
C0003492	aortic coarctation
C0003507	aortic stenosis
C0003504	aortic valve insufficiency
C0003537	aphasia
C0002874	aplastic anemia
C0003615	appendicitis
C0003650	apudoma
C0003708	arachnoiditis
C0003808	arousal domain
C0549124	arterial embolism
C0003860	arteritis
C0003862	arthralgia
C0003864	arthritis
C0022408	arthropathy
C0494917	arthrosis of first carpometacarpal joint
C0158073	articular cartilage disorder
C0007303	articular cartilage of joint
C0339085	ascher syndrome
C0003962	ascites
C0236792	asperger syndrome
C1319853	aspirin-induced asthma
C0004096	asthma
C0004106	astigmatism
C0004153	atherosclerosis
C0020523	atopic asthma
C0011615	atopic eczema
C0392707	atopy
C0004238	atrial fibrillation
C0018817	atrial heart septal defect
C0494595	atrioventricular and left bundle-branch block
C0004245	atrioventricular block
C1389016	atrioventricular canal defect
C0151514	atrophic disorders of skin
C0017154	atrophic gastritis
C1536085	atrophic macular degeneration
C0221392	atrophic vaginitis
C0333641	atrophy
C0038663	attempted suicide
C1263846	attention deficit hyperactivity disorder
C0004268	attention function
C4268744	atypical femoral fracture
C0260662	auditory system disease
C0004352	autism
C1510586	autism spectrum disorders
C0004364	autoimmune disease
C0398650	autoimmune thrombocytopenic purpura
C0178468	autoimmune thyroid disease
C1863416	autosomal dominant compelling helio-ophthalmic outburst syndrome
C0004509	azoospermia
C0037140	b virus infection
C2880097	bacillary dysentery
C0004623	bacterial disease
C0014121	bacterial endocarditis
C0152516	bacterial enteritis
C0085437	bacterial meningitis
C0004626	bacterial pneumonia
C3665339	bacterial sepsis of newborn
C0004610	bacteriemia
C0004690	balanitis
C0004691	balanoposthitis
C0004763	barrett's esophagus
C0007117	basal cell carcinoma
C0004927	behavior
C0004930	behavior or behavioral disorder
C0233514	behavioral abnormality
C0004943	behcet's syndrome
C0376175	bell's palsy
C0496899	benign brain neoplasm
C0004991	benign colon neoplasm
C0346118	benign lipomatous neoplasm
C1305934	benign mammary dysplasia
C0086692	benign neoplasm
C0154040	benign neoplasm of adrenal gland
C0153959	benign neoplasm of bone and articular cartilage
C0494200	benign neoplasm of brain and other parts of central nervous system
C0494183	benign neoplasm of colon, rectum, anus and anal canal
C0496858	benign neoplasm of major salivary glands
C0348426	benign neoplasm of meninges
C0346112	benign neoplasm of mesothelial tissue of pleura
C0494185	benign neoplasm of middle ear and respiratory system
C0494182	benign neoplasm of mouth and pharynx
C0494184	benign neoplasm of other and ill-defined parts of digestive system
C0494201	benign neoplasm of other and unspecified endocrine glands
C0154000	benign neoplasm of other and unspecified female genital organs
C0154053	benign neoplasm of other and unspecified sites
C0154041	benign neoplasm of parathyroid gland
C0496901	benign neoplasm of pituitary gland
C0153943	benign neoplasm of stomach
C0154038	benign neoplasm of thyroid gland
C0496893	benign neoplasm of urinary organs
C1704272	benign prostatic hyperplasia
C1879828	benign teratoma
C0005283	beta thalassemia
C0278321	bilateral oophorectomy
C0005411	biliary atresia
C0023892	biliary liver cirrhosis
C0750952	biliary tract cancer
C0005424	biliary tract disease
C0596170	binge eating disorder
C0005586	bipolar disorder
C0853193	bipolar i disorder
C1853959	birdshot chorioretinopathy
C0005612	birth weight
C0005683	bladder calculus
C0005686	bladder disease
C0156273	bladder diverticulum
C0005689	bladder exstrophy
C0005694	bladder neck obstruction
C0005695	bladder tumor
C0155789	bleeding esophageal varices
C0005741	blepharitis
C0005745	blepharoptosis
C0005779	blood coagulation disease
C0005910	body weight
C0043094	body weight gain
C0005940	bone disease
C0005941	bone diseases, developmental
C0016658	bone fracture
C2931245	bone marrow failure syndrome
C0005967	bone neoplasm
C0006012	borderline personality disorder
C2004461	bowel dysfunction
C0428977	bradycardia
C0751003	brain aneurysm
C0006111	brain disease
C0751955	brain infarction
C0007786	brain ischemia
C0006118	brain neoplasm
C0085750	breast adenosis
C0678222	breast carcinoma
C0154084	breast carcinoma in situ
C0006144	breast cyst
C0006145	breast disease
C0016034	breast fibrocystic disease
C1458155	breast neoplasm
C0242788	breast neoplasms, male
C0006147	breastfeeding duration
C0006261	bronchial disease
C0006267	bronchiectasis
C0006271	bronchiolitis
C0006277	bronchitis
C0006285	bronchopneumonia
C0006287	bronchopulmonary dysplasia
C1142166	brugada syndrome
C0006370	bulimia
C2267227	bulimia nervosa
C0030805	bullous pemphigoid
C0006384	bundle branch block
C4721444	burkitt leukemia
C0006434	burn
C0006444	bursitis
C0085568	buruli ulcer disease
C0221263	cafe-au-lait spot
C0006705	calcium metabolic disease
C0156257	calculus of kidney and ureter
C0156264	calculus of lower urinary tract
C0751571	cancer of urinary tract
C0877445	candidemia
C0006840	candidiasis
C4316909	cannabis use
C0007078	carbuncle
C0007095	carcinoid tumor
C0007097	carcinoma
CN205299	carcinoma of gallbladder and extrahepatic biliary tract
C4721610	carcinoma, ovarian epithelial
C0887833	carcinoma, pancreatic ductal
C0153417	cardia cancer
C0003811	cardiac arrhythmia
C0442840	cardiac embolism
C1383860	cardiac hypertrophy
C1531624	cardioembolic stroke
C0878544	cardiomyopathy
C0876994	cardiotoxicity
C0007222	cardiovascular disease
C4290252	cardiovascular disorders originating in the perinatal period
C0007273	carotid artery disease
C0007274	carotid artery thrombosis
C0577631	carotid atherosclerosis
C0007286	carpal tunnel syndrome
C0007302	cartilage disease
C0007384	cataplexy
C0086543	cataract
C0007528	cecal neoplasm
C0153437	cecum cancer
C0007570	celiac disease
C0007642	cellulitis
C0348374	central nervous system cancer
C2213246	central nervous system non-hodgkin lymphoma
C0155503	central nervous system origin vertigo
C0730328	central serous retinopathy
C0085220	cerebral amyloid angiopathy
C0007785	cerebral infarction
C0917798	cerebral ischemia
C5195001	cerebral microbleeds
C0007820	cerebrovascular disorder
C4048328	cervical cancer
C0302592	cervical carcinoma
C0410606	cervical disc degenerative disorder
C0477633	cervical disc disorders
C2986622	cervical intraepithelial neoplasia grade 2/3
C1384641	cervical spondylosis
C0007869	cervix erosion
C0007930	chagas cardiomyopathy
C4277682	chemical and drug induced liver injury
C4279912	chemically-induced liver toxicity
C0002170	chemotherapy-induced alopecia
C0008031	chest pain
C0008049	chickenpox
C3897071	childhood breast carcinoma
C0279583	childhood t acute lymphoblastic leukemia
C5544356	childhood trauma
C0008149	chlamydia infections
C1096584	chlamydia pneumoniae infections
C0008153	chlamydiaceae infections
C0887976	chlamydophila infections
C0206698	cholangiocarcinoma
C0008311	cholangitis
C0008313	cholangitis, sclerosing
C0008325	cholecystitis
C0008350	cholelithiasis
C0008370	cholestasis
C0268318	cholestasis of pregnancy
C0155490	cholesteatoma of middle ear
C0553730	chondrocalcinosis
C0085700	chondromalacia
C0008495	chorioamnionitis
C0346388	choroidal melanoma
C0008625	chromosomal aberration frequency
C0008677	chronic bronchitis
C0221763	chronic cystitis
C0008679	chronic disease
C0155828	chronic diseases of tonsils and adenoids
C0015674	chronic fatigue syndrome
C0085695	chronic gastritis
C0019189	chronic hepatitis
C0524909	chronic hepatitis b virus infection
C0524910	chronic hepatitis c virus infection
C0600040	chronic interstitial cystitis
C1561643	chronic kidney disease
C0023434	chronic lymphocytic leukemia
C0274294	chronic mountain sickness
C2945566	chronic mucus hypersecretion
C1292771	chronic myelogenous leukemia, bcr/abl positive
C1292778	chronic myeloproliferative disorder
C0155883	chronic obstructive asthma
C0024117	chronic obstructive pulmonary disease
C0271441	chronic otitis media
C0150055	chronic pain
C0149521	chronic pancreatitis
C0030201	chronic post-operative pain measurement
C0022661	chronic renal failure
C2939153	chronic rheumatic mitral valve
C0494651	chronic rhinitis, nasopharyngitis and pharyngitis
C0149516	chronic rhinosinusitis
C4290221	chronic ulcer of skin
C1306557	chronic venous insufficiency
C0008728	churg-strauss syndrome
C0023890	cirrhosis of liver
C0159658	clavicle fracture
C0008924	cleft lip
C0008925	cleft palate
C0343386	clostridium difficile infection
C0009088	cluster headache
C0600427	cocaine dependence
C0236736	cocaine use disorder
C0009240	cognition
C0009241	cognition disorders
C0009244	cognitive behavioural therapy
C0338656	cognitive impairment
C0238067	collagenous colitis
C0699790	colon carcinoma
C0012819	colonic diverticula
C0009375	colonic neoplasm
C1319315	colorectal adenocarcinoma
C1302401	colorectal adenoma
C0009402	colorectal carcinoma
CN221574	colorectal cancer
C1707439	colorectal mucinous adenocarcinoma
C0009421	coma
C0009443	common cold
C0009447	common variable immunodeficiency
C0458219	complex regional pain syndrome
C0006107	concussion
C0149654	conduct disorder
C0016508	congenital deformities of feet
C1306503	congenital exomphalos
C0152021	congenital heart disease
C0018798	congenital heart malformation
C0018816	congenital malformations of cardiac septa
C0018802	congestive heart failure
C0009759	conjunctival disorder
C0009763	conjunctivitis
C0009782	connective tissue disease
C0027656	connective tissue neoplasm
C0009806	constipation
C0011616	contact dermatitis
C0009917	contracture
C0009928	contrast sensitivity
C4048158	convulsion
C0034072	cor pulmonale
C0339682	corneal astigmatism
C0010034	corneal disease
C0010035	corneal hysteresis
C0010051	coronary aneurysm
C1611184	coronary artery calcification
C1956346	coronary artery disease
C0264686	coronary artery embolism
C0264688	coronary artery rupture
C0010054	coronary atherosclerosis
C0151814	coronary occlusion
C0948480	coronary restenosis
C0242231	coronary stenosis
C0010072	coronary thrombosis
C0010073	coronary vasospasm
C0010200	cough
C5203670	covid-19
C0010297	creativity
C0022336	creutzfeldt jacob disease
C0010346	crohn's disease
C0332679	crush injury
C0010403	cryoglobulinemia
C5235087	cryptococcosis
C0010417	cryptorchidism
C0010418	cryptosporidiosis
C0152087	crystal arthropathy
C0494813	cutaneous abscess, furuncle and carbuncle
C0023283	cutaneous leishmaniasis
C0024137	cutaneous lupus erythematosus
C1136033	cutaneous mastocytosis
C0151779	cutaneous melanoma
C0553723	cutaneous squamous cell carcinoma
C1691228	cystic kidney disease
C0010692	cystitis
C0494708	cysts of oral region, not elsewhere classified
C0010823	cytomegalovirus infection
C0011053	deafness
C0011127	decubitus ulcer
C0149871	deep vein thrombosis
C0011156	deficiency diseases
C0158262	degeneration of cervical intervertebral disc
C0339436	degeneration of macula and posterior pole
C0007020	delayed encephalopathy after acute carbon monoxide poisoning
C0011206	delirium
C0029227	delirium, dementia, amnestic, cognitive disorders
C0497327	dementia
C0019100	dengue hemorrhagic fever
C0011334	dental caries
C0011405	dental pulp disease
C0155938	dentofacial anomalies [including malocclusion]
C0011570	depressive symptom
C0011603	dermatitis
C0157718	dermatitis due to substances taken internally
C0011633	dermatomyositis
C0011849	diabetes mellitus
C0342245	diabetic eye disease
C0206172	diabetic foot
C0011880	diabetic ketoacidosis
C0730285	diabetic macular edema
C0339471	diabetic maculopathy
C0011881	diabetic nephropathy
C0011882	diabetic neuropathy
C0271680	diabetic polyneuropathy
C0011884	diabetic retinopathy
C0019284	diaphragmatic hernia
C0011991	diarrhea
C0276791	dientamoeba fragilis infection
C4324427	dientamoeba infection
C0012147	dientamoebiasis
C1337013	differentiated thyroid carcinoma
C0079744	diffuse large b-cell lymphoma
C0348394	diffuse non-hodgkin's lymphoma
C1258104	diffuse scleroderma
C0012242	digestive system disease
C0012243	digestive system neoplasm
C0007193	dilated cardiomyopathy
C0012546	diphtheria
C0012569	diplopia
C0012624	discitis
C0012634	disease
C0302360	disease caused by shigella boydii
C0302358	disease caused by shigella dysenteriae
C0302359	disease caused by shigella flexneri
C0302361	disease caused by shigella sonnei
C0080276	disease of genitourinary system
C0031142	disease of peritoneum
C0242656	disease progression
C0477776	diseases of bartholin's gland
C0155765	diseases of capillaries
C0155933	diseases of pulp and periapical tissues
C0036093	diseases of salivary glands
C0040409	diseases of tongue
C0494656	diseases of vocal cords and larynx, not elsewhere classified
C0012691	dislocation
C0267613	disorder of appendix
C0013447	disorder of ear
C0154208	disorder of endocrine ovary
C0235228	disorder of lacrimal gland
C0236099	disorder of male reproductive system
C0151864	disorder of pregnancy
C0022904	disorders of lacrimal system
C0154260	disorders of mineral metabolism
C0029182	disorders of orbit
C0477582	disorders of patella
C0339670	disorders of refraction and accommodation
C0155922	disorders of tooth development and eruption
C0152177	disorders of trigeminal nerve
C0155365	disorders of vitreous body
C4317009	diverticular disease
C0012813	diverticulitis
C0004604	dorsalgia
C0013124	drinking behavior
C0013182	drug allergy
C3541994	drug hypersensitivity syndrome
C3658290	drug-induced acute liver injury
C0013386	drug-induced dyskinesia
C0860207	drug-induced liver disease
C0013238	dry eye syndrome
C0013264	duchenne muscular dystrophy
C0334383	ductal breast carcinoma in situ and lobular carcinoma in situ
C0013295	duodenal ulcer
C0013298	duodenitis
C0013312	dupuytren contracture
C4082974	dupuytren's disease
C0013369	dysentery
C1527298	dysentery, bacillary
C1257871	dysentery, shigella boydii
C1257869	dysentery, shigella dysenteriae
C1257870	dysentery, shigella flexneri
C1257872	dysentery, shigella sonnei
C0476254	dyslexia
C0013390	dysmenorrhea
C1384606	dyspareunia
C0013395	dyspepsia
C0011168	dysphagia
C0007868	dysplasia of cervix uteri
C0013404	dyspnea
C0013421	dystonia
C0393593	dystonia disorders
C0013428	dysuria
C0015745	eating behaviour
C0013473	eating disorder
C0032987	ectopic pregnancy
C0013592	ectropion
C0013595	eczema
C0013604	edema
C0496116	effect of air pressure and water pressure, unspecified
C0559469	egg allergy
C0013989	empathy
C0034067	emphysema
C0013990	emphysema imaging
C0085584	encephalopathy
CN236791	encephalopathy, acute, infection-induced
C0041472	endemic flea-borne typhus
C0014118	endocarditis
C0014130	endocrine system disease
C0476089	endometrial carcinoma
C1336905	endometrial endometrioid carcinoma
C0014173	endometrial hyperplasia
C0014170	endometrial neoplasm
C0014175	endometriosis
C0156345	endometriosis of pelvic peritoneum
C0341858	endometriosis of uterus
C0014335	enteritis
C0494990	enthesopathies of lower limb, excluding foot
C0242490	enthesopathy
C0014390	entropion
C0014394	enuresis
C0341106	eosinophilic esophagitis
C0259770	epidermal inclusion cyst
C0014544	epilepsy
C0014549	epilepsy with generalized tonic-clonic seizures
C0561843	episodic memory
C0014591	epistaxis
C0014511	epithelial cyst
C1333422	epithelioid cell uveal melanoma
C0275524	epstein barr viral capsid antigen igg measurement
C0149678	epstein-barr virus infection
C0242350	erectile dysfunction
C0014719	erosion and ectropion of cervix uteri
C0040436	erosive tooth wear
C1276801	erysipelothrix rhusiopathiae infectious disease
C0014743	erythema nodosum
C0279628	esophageal adenocarcinoma
C0014849	esophageal and gastric varices
C0152018	esophageal carcinoma
C0014852	esophageal disease
C0279626	esophageal squamous cell carcinoma
C0155792	esophageal varices in diseases classified elsewhere, with bleeding
C0014877	esotropia
C0085580	essential hypertension
C0270736	essential tremor
C4733092	estrogen-receptor negative breast cancer
C2938924	estrogen-receptor positive breast cancer
C0271468	eustachian tube disease
C0553580	ewing sarcoma
C0684337	ewings sarcoma-primitive neuroectodermal tumor (pnet)
C0015230	exanthem
C0868913	excessive, frequent and irregular menstruation
C0935584	executive function
C0206368	exfoliation syndrome
C1442903	exostosis
C0155388	external ear disease
C0238019	extrahepatic bile duct carcinoma
C0392788	extranodal nasal nk/t cell lymphoma
C0015382	extraversion
C0015397	eye disease
C0015401	eye foreign body
C0015403	eye infectious disorder
C0015408	eye injury
C0015414	eye neoplasm
C0015423	eyelid disease
C1306710	facial asymmetry
C0015464	facial nerve disorders
C0015468	facial pain
C0015556	fallopian tube disease
C1704299	familial apolipoprotein b hypobetalipoproteinemia
C0009081	familial clubfoot with or without associated lower limb anomalies
C0020445	familial hypercholesterolemia
C0020474	familial hyperlipidemia
C3489728	familial intrahepatic cholestasis of pregnancy
C1710146	familial spinal arachnoiditis
C0017185	family history of upper gastrointestinal cancer
C0015645	fasciitis
C0015672	fatigue
C1851319	favism, susceptibility to
C0015732	fecal incontinence
C0017411	female genital diseases
C0392070	female genital prolapse
C0269131	female genital tract fistula
C0021361	female infertility
C0236100	female reproductive system disease
C0019288	femoral hernia
C0015802	femur fracture
C0751992	fetal weight
C0015967	fever
C0015970	fever of unknown origin
C0477670	fibroblastic disorders
C0016053	fibromyalgia
C0016057	fibrosarcoma
C0016059	fibrosis
C0149699	fibula fracture
C0272694	finger fracture
C0494777	fissure and fistula of anal and rectal regions
C0156357	fistulae involving female genital tract
C0016202	flatfoot
C0016204	flatulence
C2880098	flexner's dysentery
C0016382	flushing
C0017668	focal glomerulosclerosis
C4049702	focal segmental glomerulosclerosis, not otherwise specified
C0024301	follicular [nodular] non-hodgkin's lymphoma
C0016427	follicular cyst
C0477515	follicular cysts of skin and subcutaneous tissue
C0206682	follicular thyroid carcinoma
C0016436	folliculitis
C4505163	food addiction
C0016470	food allergy
C0016483	food preferences
C0016514	foot and mouth disease
C0272774	foot fracture
C0233636	formal thought disorder
C0452088	fracture at wrist and/or hand level
C0435630	fracture of distal end of radius and ulna
C1542178	fracture of lower leg
C0495944	fracture of lower leg, including ankle
C0149531	fracture of pelvis
C0435805	fracture of proximal end of femur
C0206230	fractures, crossunited
C0016667	fragile x syndrome
C0424594	frailty
C4255374	frontal fibrosing alopecia
C0338451	frontotemporal dementia
C0751072	frontotemporal lobar degeneration
C0016781	fuchs endothelial corneal dystrophy
C1720777	functional laterality
C0016977	gallbladder disease
C0016978	gallbladder neoplasm
C0947622	gallstones
C0016995	gambling behaviour
C1258666	ganglion
C0017086	gangrene
C0278701	gastric adenocarcinoma
C0024623	gastric cancer
C0699791	gastric carcinoma
C1333763	gastric cardia carcinoma
C0038358	gastric ulcer
C0017145	gastric varix
C0017152	gastritis
C0017160	gastroenteritis
C0017168	gastroesophageal reflux disease
C0017178	gastrointestinal diseases
C0017181	gastrointestinal hemorrhage
C0017205	gaucher disease
C0686346	gender identity disorder
C0014548	generalised epilepsy
C0270549	generalized anxiety disorder
C1138434	genetic diseases, x-linked
C0017412	genital diseases, male
C4290085	genital neoplasm
C0017416	genital neoplasms, female
C0017417	genital neoplasms, male
C0085207	gestational diabetes
C1398625	gestational weight gain
C1321782	gestosis
C0017565	gingival bleeding
C0017563	gingival disease
C0017601	glaucoma
C1621958	glioblastoma multiforme
C0017638	glioma
C0017658	glomerulonephritis
C0017675	glossitis
C0345713	glottis neoplasm
C0017979	glycosuria
C0018021	goiter
C0240111	gonarthrosis [arthrosis of knee]
C0018099	gout
C0154088	grade iii prostatic intraepithelial neoplasia
C3495801	granulomatosis with polyangiitis
C0743086	granulomatous dermatitis
C0406388	granulomatous disorders of skin and subcutaneous tissue
C0018213	graves disease
C0339143	graves ophthalmopathy
C0018378	guillain-barre syndrome
C4083008	guillain-barre syndrome, familial
C0018379	guilt
C0851225	haemangioma and lymphangioma, any site
C0019112	haemorrhoids
C0554472	hair and hair follicle diseases
C0018500	hair diseases
C0018524	hallucinations
C0264134	hallux rigidus
C0018536	hallux valgus
C1136178	hammer toe syndrome
C0549410	hand-foot syndrome
C0677607	hashimoto's thyroiditis
C0278996	head and neck malignant neoplasia
C1168401	head and neck squamous cell carcinoma
C0018674	head injury
C0018681	headache
C0393735	headache disorder
C0018789	heart aneurysm
C0018799	heart disease
C0018801	heart failure
C0018805	heart injury
C0018808	heart murmur
C0018824	heart valve disease
C0018896	helping behavior
C0018916	hemangioma
C0018926	hematemesis
C0018939	hematologic disease
C0376545	hematologic neoplasms
C1512393	hematopoietic and lymphoid system neoplasm
C0376544	hematopoietic neoplasms
C0018965	hematuria
C0265240	hemifacial microsomia
C0018989	hemiparesis
C0018991	hemiplegia
C0019054	hemolysis
C0019079	hemoptysis
C0019080	hemorrhage
C0034152	henoch-schoenlein purpura
C0085605	hepatic failure
C0239946	hepatic fibrosis
C0019158	hepatitis
C0019159	hepatitis a virus infection
C0019163	hepatitis b virus infection
C0220847	hepatitis c induced liver cirrhosis
C0019196	hepatitis c virus infection
C1333979	hepatitis virus-related hepatocellular carcinoma
C1262760	hepatitis, drug-induced
C0019193	hepatitis, toxic
C0267792	hepatobiliary disorder
C2239176	hepatocellular carcinoma
C0019209	hepatomegaly
C1960398	her2 positive breast carcinoma
CN242134	hereditary hemochromatosis type 1
C0019337	heroin dependence
C0019348	herpes simplex infection
C0019360	herpes zoster
C0019372	herpesviridae infections
C3489393	hiatus hernia
C0340100	high altitude pulmonary edema
C0340552	high altitude pulmonary hypertension
C0019557	hip fracture
C0029410	hip osteoarthritis symptom severity
C4315130	hippocampal atrophy
C0019569	hirschsprung disease
C0019572	hirsutism
C0019693	hiv infection
C0019704	hiv-1
C1836231	hiv-1, resistance to
C0019829	hodgkins lymphoma
C0019900	homosexuality
C0019917	hordeolum
C0494519	hordeolum and chalazion
C1836230	human immunodeficiency virus type 1, susceptibility to
C0343641	human papilloma virus infection
C0020162	humerus fracture
C0020179	huntington disease
C0495076	hydrocele and spermatocele
C0020255	hydrocephalus
C0020295	hydronephrosis
C0020443	hypercholesterolemia
C0020450	hyperemesis gravidarum
C0020456	hyperglycemia
C4553002	hyperhidrosis
C0020458	hyperhidrosis disorder
C0020461	hyperkalemia
C0020473	hyperlipidemia
C0152093	hypermobility syndrome
C0020490	hyperopia
C0020502	hyperparathyroidism
C0494304	hyperparathyroidism and other disorders of parathyroid gland
C2937421	hyperplasia of prostate
C0020517	hypersensitivity
C3532523	hypersensitivity condition
C0917799	hypersomnia
C0020538	hypertension
C0020544	hypertensive nephropathy
C0848548	hypertensive renal disease
C0020550	hyperthyroidism
C0020557	hypertriglyceridemia
C0007194	hypertrophic cardiomyopathy
C0263630	hypertrophic disorders of skin
C0020564	hypertrophy
C0020565	hypertrophy of breast
C0740394	hyperuricemia
C0020578	hyperventilation
C0239981	hypoalbuminemia
C0494308	hypofunction and other disorders of pituitary gland
C0020615	hypoglycemia
C0020621	hypokalemia
C0020625	hyponatremia
C0153398	hypopharyngeal cancer
C0020627	hypopharyngeal neoplasms
C0020635	hypopituitarism
C4551854	hypoplastic left heart syndrome 1
C3280795	hypoplastic left heart syndrome 2
C0848558	hypospadias
C0020649	hypotension
C0020676	hypothyroidism
C0546884	hypovolemia
C0267374	idiopathic chronic inflammatory bowel disease
C1449563	idiopathic dilated cardiomyopathy
C0023234	idiopathic osteonecrosis of the femoral head
C1800706	idiopathic pulmonary fibrosis
C0017661	iga glomerulonephritis
C0949272	ileocolitis
C1258215	ileus
C1446165	immature reticulocyte fraction
C0021053	immune system disease
C0162538	immunoglobulin a deficiency (disorder)
C0021051	immunologic deficiency syndromes
C0040456	impacted tooth
C0021099	impetigo
C0021122	impulse control disorder
C0007099	in situ carcinoma
C0000810	incomplete abortion
C1867403	infantile hypertrophic pyloric stenosis
C0275791	infection due to group d shigella
C0009450	infectious disease
C0597039	infectious disorder of the nervous system
C0021345	infectious mononucleosis
C0729584	infective meningitis
C0021390	inflammatory bowel disease
C1290884	inflammatory disease
C0007860	inflammatory disease of cervix uteri
C0156333	inflammatory disease of uterus, except cervix
C0033581	inflammatory diseases of prostate
C3495439	inflammatory disorders of breast
C0495080	inflammatory disorders of male genital organs, not elsewhere classified
C0477402	inflammatory polyneuropathy
C0021400	influenza
C0019294	inguinal hernia
C2856110	injury
C2854960	injury of muscle and tendon at wrist and hand level
C2865049	injury of muscle, fascia and tendon at lower leg level
C0478312	injury of unspecified blood vessel at wrist and hand level
C0496020	injury of unspecified body region
C0043250	injury wounds
C0022890	inner ear disease
C1963237	insomnia
C0021655	insulin resistance
C0021704	intelligence
C0158053	internal derangement of knee
C0282488	interstitial cystitis
C0206062	interstitial lung disease
C0162385	intertrochanteric fractures
C0158266	intervertebral disc degeneration
C0021818	intervertebral disc displacement
C0346627	intestinal cancer
C0021831	intestinal disease
C0178238	intestinal infectious disease
C0024523	intestinal malabsorption
C0021845	intestinal perforation
C2937358	intracerebral hemorrhage
C0151699	intracranial hemorrhage
C0752143	intracranial thrombosis
C0948967	intraductal breast neoplasm
C0345905	intrahepatic cholangiocarcinoma
C0279565	invasive lobular carcinoma
C0022073	iridocyclitis
C0022081	iritis
C0162316	iron deficiency anemia
C0022107	irritability
C0022104	irritable bowel syndrome
C0349782	ischemic cardiomyopathy
C0948008	ischemic stroke
C0010278	isolated craniosynostosis
C2880099	japanese dysentery
C0022346	jaundice
C0022362	jaw disease
C0022397	job satisfaction
C0263666	juvenile dermatomyositis
C3495559	juvenile idiopathic arthritis
C0022492	kandinsky syndrome
C2745963	kashin-beck disease
C0022548	keloid
C4721806	keratinocyte carcinoma
C0022568	keratitis
C0022578	keratoconus
CN881103	kidney cancer
C0022658	kidney disease
C0035078	kidney failure
C0160420	kidney injury
C0022665	kidney neoplasm
C0206085	kleine-levin syndrome
C0745541	knee fracture
C0022744	knee injury
C0231749	knee pain
C4290255	labour and delivery complicated by fetal stress
C4290261	labour and delivery complicated by umbilical cord complications
C0022893	labyrinthitis
C0022951	lactose intolerance
C0023008	language
C0023015	language impairment
C0595989	laryngeal carcinoma
C0023051	laryngeal disease
C0023055	laryngeal neoplasm
C0280324	laryngeal squamous cell carcinoma
C1739108	latent autoimmune diabetes in adults
C0039516	lateral epicondylitis
C0149721	left ventricular hypertrophy
C0023220	leg injury
C0042133	leiomyoma of uterus
C0023308	lens disease
C0023343	leprosy
C0023355	leptomeningitis
C0023418	leukemia
C0023510	leukocyte disorder
C0023530	leukopenia
C0752347	lewy body dementia
C0023643	lichen disease
C0023646	lichen planus
C0023652	lichen sclerosus et atrophicus
C0023676	lifestyle
C0262538	ligament rupture
C0751093	limb dystonia
C0743668	limb injury
C0748540	limited scleroderma
C0023798	lipoma
C0023895	liver disease
C0015695	liver fat measurement
C0023903	liver neoplasm
C0472374	lobar intracerebral hemorrhage
C0279563	lobular breast carcinoma in situ
C0263218	lobular capilliary hemangioma
C0023974	loneliness
C0024031	low back pain
C0152136	low tension glaucoma
C0741061	lower extremity fracture
C1290325	lower respiratory tract disease
C0574785	lower urinary tract symptom
C0263874	lumbar disc degeneration
C0024110	lung abscess
C0152013	lung adenocarcinoma
C0684249	lung carcinoma
C0024115	lung disease
C0010674	lung disease associated with cystic fibrosis
C0024121	lung neoplasm
C0024143	lupus nephritis
C0024205	lymphadenitis
C0497156	lymphadenopathy
C0751674	lymphangioleiomyomatosis
C0024221	lymphangioma
C0024225	lymphangitis
C0024228	lymphatic system disease
C0023448	lymphoid leukemia
C0598798	lymphoid neoplasm
C0024299	lymphoma
C0024312	lymphopenia
C0024408	machado-joseph disease
C0024437	macular degeneration
C5232269	macular telangiectasia type 2
C1269683	major depressive disorder
C0024517	major depressive episode
C1334549	major salivary gland carcinoma
C0024528	malaise
C0024530	malaria
C0238033	male breast carcinoma
C0156314	male genital organ disorder associated with another disorder
C0242658	male homosexuality
C2845888	male reproductive organ cancer
C2903065	male reproductive system disease
C0007102	malignant colon neoplasm
C3164749	malignant epithelial neoplasm of small intestine
C0346631	malignant neoplasm of anus and anal canal
C0153350	malignant neoplasm of base of tongue
C0153633	malignant neoplasm of brain
C0006142	malignant neoplasm of breast
C0007847	malignant neoplasm of cervix uteri
C4722085	malignant neoplasm of colon and/or rectum
C0153574	malignant neoplasm of corpus uteri
C0494160	malignant neoplasm of eye and adnexa
C0864862	malignant neoplasm of hypopharyngeal wall nos
C0740457	malignant neoplasm of kidney
C0494158	malignant neoplasm of kidney, except renal pelvis
C0007107	malignant neoplasm of larynx
C0345904	malignant neoplasm of liver
C0242379	malignant neoplasm of lung
C0242787	malignant neoplasm of male breast
C4290072	malignant neoplasm of male genital organ, site unspecified
C0153381	malignant neoplasm of mouth
C0546837	malignant neoplasm of oesophagus
C0153382	malignant neoplasm of oropharynx
C0153357	malignant neoplasm of other and unspecified parts of tongue
C0347071	malignant neoplasm of other and unspecified sites
C0153519	malignant neoplasm of other connective and soft tissue
C0153605	malignant neoplasm of other specified sites of male genital organs
C1140680	malignant neoplasm of ovary
C0346647	malignant neoplasm of pancreas
C0153443	malignant neoplasm of rectosigmoid junction
C0153464	malignant neoplasm of retroperitoneum and peritoneum
C0153594	malignant neoplasm of testis
C0751560	malignant neoplasm of tonsil
C0348371	malignant neoplasm of urinary organ, unspecified
C0006826	malignant neoplasms
C0812413	malignant pleural mesothelioma
C0153606	malignant tumor of male genital organ
C0162429	malnutrition
C0158454	malunited fracture
C0242647	marginal zone b-cell lymphoma
C0024809	marijuana abuse
C0024894	mastitis
C0024899	mastocytosis
C0024904	mastoiditis
C0495226	maternal care for abnormality of pelvic organ, unspecified
C0495218	maternal care for disproportion, unspecified
C0495227	maternal care for known or suspected fetal abnormality and damage
C0495207	maternal care for malpresentation of fetus, unspecified
C0495189	maternal care for other conditions predominantly related to pregnancy
C2854114	mature b-cell leukemia burkitt-type
C0024959	maxillary sinusitis
C0025007	measles
C0025060	mediastinal cyst
C2364172	medication adherence behavior
C0007933	meibomian cyst
C0027962	melanocytic naevi
C0025202	melanoma
C0017665	membranous glomerulonephritis
C0025281	meniere disease
C0025284	meningeal neoplasm
C0025289	meningitis
C0494444	meningitis due to other and unspecified causes
C0154649	meningitis due to other nonbacterial organisms classified elsewhere
C0025303	meningococcal infection
C0495120	menopausal and other perimenopausal disorders
C0025323	menorrhagia
C0234985	mental deterioration
C2976868	mental disorder nos due to known physiological condition
CN240636	mental or behavioural disorder
C0025361	mental process
C0025500	mesothelioma
C0025517	metabolic disease
C0524620	metabolic syndrome
C4042861	metabolically healthy obesity
C0027627	metastasis
C1282496	metastasis from malignant tumor of prostate
C4721579	metastatic colorectal cancer
C0936223	metastatic prostate carcinoma
C0025587	metatarsalgia
C0036939	methamphetamine-induced psychosis
C0432122	metopic craniosynostosis
C0025874	metrorrhagia
C0920269	microsatellite instability
C0400821	microscopic colitis
C0149931	migraine disorder
C0154723	migraine with aura
C0338480	migraine without aura
C1270972	mild neurocognitive disorder
C0079840	milk allergy
C0154261	mineral metabolism disease
C0026265	mitral valve disease
C0026267	mitral valve prolapse
C0009952	mmr-related febrile seizures
C1136085	monoclonal gammopathy
C0026470	monoclonal gammopathy of undetermined significance
C0494491	mononeuropathy
C0525045	mood disorder
C0026603	motion sickness
C0026636	mouth disease
C0026640	mouth neoplasm
C0026650	movement disorder
C2931384	moyamoya disease
C0026691	mucocutaneous lymph node syndrome
C0333355	mucositis
C0342208	multinodular goiter
C0016655	multiple bone fractures
C0032989	multiple gestation
C0026764	multiple myeloma
C0026769	multiple sclerosis
C0393571	multiple system atrophy
C0348584	multiple valve diseases
C0026780	mumps virus infectious disease
C0026821	muscle cramp
C0026857	musculoskeletal system disease
C0231528	myalgia
C0026896	myasthenia gravis
C0026916	mycobacterium avium complex disease
C0026918	mycobacterium infection
C3463824	myelodysplastic syndromes
C0023473	myeloid leukemia, chronic
C2939461	myeloid neoplasm
C0027022	myeloproliferative disease
C0027051	myocardial infarction
C0151744	myocardial ischemia
C0027059	myocarditis
C0026848	myopathy
C0027092	myopia
C0027121	myositis
C0027145	myxedema
C0027339	nail disorders
C0027404	narcolepsy
C1456240	narcolepsy without cataplexy
C0751362	narcolepsy-cataplexy syndrome
CN206062	narcolepsy, without cataplexy
C0027430	nasal cavity polyp
C0028432	nasal disorder
C0027439	nasopharyngeal neoplasm
C0027497	nausea
C0027531	neck injury
C0007859	neck pain
C0520459	necrotizing enterocolitis
C0027609	neonatal abstinence syndrome
C0409979	neonatal systemic lupus erythematosus
C0014859	neoplasm of esophagus
C1334633	neoplasm of mature b-cells
C0346521	neoplasm of uncertain behavior of female genital organ
C0027651	neoplasms
C0027660	neoplasms, glandular and epithelial
C0027697	nephritis
C0027708	nephroblastoma
C0392525	nephrolithiasis
C0027726	nephrotic syndrome
C0027743	nerve compression syndrome
C1335437	nerve plexus disease
C0270890	nerve root and plexus disorders
C0497550	nervous system benign neoplasm
C0027765	nervous system disease
C0751792	nervous system injury
C0027819	neuroblastoma
C4041080	neurocognitive disorders
C0524851	neurodegenerative disease
CN206284	neuroendocrine neoplasm
C0206754	neuroendocrine tumors
C0005697	neurogenic bladder
C0027873	neuromyelitis optica
C0442874	neuropathy
C0027902	neuropsychological test
C0027932	neurotic disorder
C1842981	neuroticism
C0235032	neurotoxicity
C0027947	neutropenia
C0027960	nevus
C0152268	nodular sclerosis hodgkin lymphoma
C0018781	noise-induced hearing loss
C0400966	non-alcoholic fatty liver disease
C0024305	non-hodgkins lymphoma
C0334381	non-infiltrating lobular carcinoma
C3275160	non-neoplastic bile duct disorder
C2888636	non-pressure chronic ulcer of lower limb, not elsewhere classified
C0007131	non-small cell lung carcinoma
C4290137	non-st elevation (nstemi) myocardial infarction
C3537184	non-st elevation myocardial infarction
C3241937	nonalcoholic steatohepatitis
C0265194	nonfilarial elephantiasis
C0156367	noninflammatory disorders of ovary, fallopian tube and broad ligament
C0349204	nonorganic psychosis
C0003502	nonrheumatic aortic valve disorders
C0494590	nonrheumatic mitral valve disorders
C0221777	nontoxic goiter
C0272427	nose injury
C0205721	nosocomial infection
C4761312	nutritional deficiency
C1285390	nutritional deficiency associated condition
C0028738	nystagmus
C0028754	obesity
C0028768	obsessive-compulsive disorder
C0600104	obsessive-compulsive trait
C0025286	meningioma
C0038868	progressive supranuclear palsy
C0035334	retinitis pigmentosa
C0002895	sickle cell anemia
C0030443	thyrotoxic periodic paralysis
C5545313	obstructed labour due to malposition and malpresentation of fetus
C0520679	obstructive sleep apnea
C0494611	occlusion and stenosis of precerebral arteries, not resulting in cerebral infarction
C0265090	occlusion precerebral artery
C0520683	occupation-related stress disorder
C0028879	odontogenic cyst
C0014867	oesophageal varices
C0155791	oesophageal varices in diseases classified elsewhere
C0014868	oesophagitis
C3898105	oligoarticular juvenile idiopathic arthritis
C0017612	open-angle glaucoma
C0524662	opioid dependence
C4324621	opioid use disorder
C0027412	opioid-related disorders
C0029121	oppositional defiant disorder
C0029134	optic neuritis
C0151546	oral cavity carcinoma
C4021813	oral cleft
C0023532	oral leukoplakia
C1568868	oral mucositis
C0149745	oral ulcer
C0149881	orchitis and epididymitis
C0029221	organic brain syndrome
C0028313	organic brain syndrome, nonpsychotic
C0029230	organic mental disorders, psychotic
C0520473	organic psychotic condition
CN221583	orofacial cleft
C2349952	oropharyngeal carcinoma
C0020651	orthostatic hypotension
C1865343	ossification of the posterior longitudinal ligament of the spine
C0029401	osteitis deformans
C0029408	osteoarthritis
C0029421	osteochondritis dissecans
C0029443	osteomyelitis
C4554084	osteonecrosis
C0029453	osteopenia
C0029456	osteoporosis
C0029463	osteosarcoma
C0494565	otalgia and effusion of ear
C0156422	other abnormal products of conception
C0495956	other and unspecified injuries of lower leg
C4290232	other and unspecified soft tissue disorders, not elsewhere classified
C0494904	other arthritis
C0494918	other arthrosis
C0494023	other bacterial intestinal infections
C0496876	other benign neoplasms of connective and other soft tissue
C0496885	other benign neoplasms of skin
C0153996	other benign neoplasms of uterus
C0494983	other bursopathies
C0340494	other conduction disorders
C0495504	other congenital malformations of face and neck
C0497389	other congenital malformations of skin
C0495544	other congenital malformations of tongue, mouth and pharynx
C0158773	other congenital musculoskeletal anomalies
C0494958	other deforming dorsopathies
C0154692	other demyelinating diseases of central nervous system
C0341326	other diseases of anus and rectum
C0156098	other diseases of appendix
C0156217	other diseases of biliary tract
C0451639	other diseases of blood and blood-forming organs
C0178285	other diseases of digestive system
C0156213	other diseases of gallbladder
C0494558	other diseases of inner ear
C0156182	other diseases of intestine
C0494711	other diseases of jaws
C0494716	other diseases of lip and oral mucosa
C0156194	other diseases of liver
C0341101	other diseases of oesophagus
C0341455	other diseases of pancreas
C0340442	other diseases of pericardium
C0154688	other diseases of spinal cord
C0156086	other diseases of stomach and duodenum
C0155839	other diseases of upper respiratory tract
C0494268	other disorders involving the immune mechanism, not elsewhere classified
C0494313	other disorders of adrenal gland
C0155759	other disorders of arteries and arterioles
C0156271	other disorders of bladder
C0495006	other disorders of bone
C0495004	other disorders of bone density and structure
C0494513	other disorders of brain
C0156320	other disorders of breast
C0495016	other disorders of cartilage
C0155171	other disorders of conjunctiva
C0155137	other disorders of cornea
C0494566	other disorders of ear, not elsewhere classified
C0155435	other disorders of eustachian tube
C0155410	other disorders of external ear
C0348572	other disorders of eye and adnexa
C0155186	other disorders of eyelid
C0494355	other disorders of fluid, electrolyte and acid-base balance
C0494706	other disorders of gingiva and edentulous alveolar ridge
C0495063	other disorders of kidney and ureter, not elsewhere classified
C0029590	other disorders of lens
C0156311	other disorders of male genital organs
C0155472	other disorders of middle ear and mastoid
C0494973	other disorders of muscle
C0494652	other disorders of nose and nasal sinuses
C0154189	other disorders of pancreatic internal secretion
C0495079	other disorders of penis
C0156180	other disorders of peritoneum
C0494869	other disorders of pigmentation
C0156294	other disorders of prostate
C0494889	other disorders of skin and subcutaneous tissue, not elsewhere classified
C0494980	other disorders of synovium and tendon
C0494707	other disorders of teeth and supporting structures
C0155458	other disorders of tympanic membrane
C0495070	other disorders of urethra
C0178288	other disorders of urinary system
C0494626	other disorders of veins
C0494969	other dorsopathies, not elsewhere classified
C0494992	other enthesopathies
C0494873	other epidermal thickening
C0406536	other erythematous conditions
C0495087	other female pelvic inflammatory diseases
C0494864	other follicular disorders
C0341089	other functional intestinal disorders
C0494479	other headache syndromes
C0494562	other hearing loss
C0494271	other hypothyroidism
C0155184	other inflammation of eyelid
C0495091	other inflammation of vagina and vulva
C0494794	other inflammatory liver diseases
C0477393	other inflammatory polyneuropathies
C0029644	other inflammatory spondylopathies
C0494679	other interstitial pulmonary diseases
C0494967	other intervertebral disc disorders
C0029659	other lymphedema
C0495312	other maternal diseases classifiable elsewhere but complicating pregnancy, childbirth and the puerperium
C4290251	other specified diseases and conditions complicating pregnancy
C0494211	other neoplasms of uncertain or unknown behaviour of lymphoid, haematopoietic and related tissue
C0494629	other noninfective disorders of lymphatic vessels and lymph nodes
C0546822	other noninfective gastroenteritis and colitis
C0495099	other noninflammatory disorders of cervix uteri
C0495096	other noninflammatory disorders of uterus, except cervix
C0495103	other noninflammatory disorders of vagina
C0495105	other noninflammatory disorders of vulva and perineum
C0494274	other nontoxic goitre
C0494606	other nontraumatic intracranial haemorrhage
C0154241	other nutritional deficiency
C0157344	other obstetrical trauma, other
C0495015	other osteochondropathies
C0154212	other ovarian dysfunction
C0029697	other ovarian failure
C0553983	other peripheral vascular diseases
C0494494	other polyneuropathies
C0494062	other predominantly sexually transmitted diseases, not elsewhere classified
C0494585	other pulmonary heart diseases
C0029582	other respiratory disorders
C0339438	other retinal disorders
C0494897	other rheumatoid arthritis
C0494048	other septicaemia
C0348093	other shigellosis
C0494993	other soft tissue disorders, not elsewhere classified
C4290250	other specified diseases and conditions complicating pregnancy, childbirth and the puerperium
C0029771	other specified diseases of pancreas
C0494962	other spondylopathies
C0494544	other strabismus
C0155774	other venous embolism and thrombosis
C0029878	otitis externa
C0029882	otitis media
C0029883	otitis media with effusion
C0029896	otorhinolaryngologic disease
C0029899	otosclerosis
C0235280	ototoxicity
C0029925	ovarian carcinoma
C1518693	ovarian clear cell adenocarcinoma
C0029927	ovarian cyst
C0747102	ovarian dysfunction
C0346163	ovarian endometrioid carcinoma
C0156344	ovarian endometriosis
C0085215	ovarian failure, premature
C1335167	ovarian mucinous adenocarcinoma
C0919267	ovarian neoplasm
C1335177	ovarian serous carcinoma
C0030167	pachymeningitis
C0030193	pain
C0156401	pain and other symptoms associated with female genital organs
C1720830	painful bladder syndrome
C4085370	palmar fibromatosis
C0235974	pancreatic carcinoma
C0030286	pancreatic diseases
C1335302	pancreatic ductal adenocarcinoma
C1337011	pancreatic neuroendocrine tumor
C0030299	pancreatic pseudocyst
C0030305	pancreatitis
C0030319	panic disorder
C0238463	papillary thyroid carcinoma
C0494766	paralytic ileus and intestinal obstruction without hernia
C0152221	paralytic strabismus
C0030469	paranasal sinus disease
C1456784	paranoia
C0030486	paraplegia
C0030489	paraproteinemia
C0242723	parasitemia
C0030499	parasitic infection
C0030554	paresthesia
C0030567	parkinson disease
C0030590	paroxysmal supraventricular tachycardia
C0039236	paroxysmal tachycardia
C0014547	partial epilepsy
C0030662	pathological gambling
C0154778	pathological myopia
C0559470	peanut allergy
C0242172	pelvic inflammatory disease
C0877015	pelvic organ prolapse
C0030807	pemphigus
C0030809	pemphigus vulgaris
C0030846	penile disorder
C0030848	penile fibromatosis
C0014869	peptic esophagitis
C0030920	peptic ulcer
C0206504	perforation of tympanic membrane
C0341395	perianal crohn's disease
C0031028	periapical tissue disease
C0031039	pericardial effusion
C0031046	pericarditis
C0270075	perinatal disease
C0031094	periodontal pocket
C0031099	periodontitis
C0269972	peripartum cardiomyopathy
C1704436	peripheral arterial disease
C4025272	peripheral arterial stenosis
C0085096	peripheral vascular diseases
C0155501	peripheral vertigo
C0948364	periprosthetic osteolysis
C0031154	peritonitis
C0031157	peritonsillar abscess
C0002892	pernicious anemia
C0031208	personality
C0031212	personality disorder
C0524528	pervasive development disorder
C0031350	pharyngitis
C0153405	pharynx cancer
C0279543	philadelphia chromosome positive chronic myelogenous leukemia
C0031538	phimosis
C0031542	phlebitis
C1367972	phlebitis and thrombophlebitis
C0349231	phobic disorder
C0031762	photosensitivity disease
C0026606	physical activity
C0237873	physiological sexual disorder
C0236642	pick disease
C0549567	pigmentation disease
C0039106	pigmented villonodular synovitis
C0031925	pilonidal cyst
C0032000	pituitary gland adenoma
C0032002	pituitary gland disease
C0242669	placenta, retained
C0149756	plantar fasciitis
C0158360	plantar fibromatosis
C0024535	plasmodium falciparum antigen igg3 measurement
C0032226	pleural disorder
C0032227	pleural effusion
C0494685	pleural effusion, not elsewhere classified
C1377913	pleural mesothelioma
C0032231	pleurisy
C1142127	pneumococcal bacteremia
C0032269	pneumococcal infection
C0025295	pneumococcal meningitis
C0032273	pneumoconiosis
C0032285	pneumonia
C0155862	pneumonia due to streptococcus pneumoniae
C3714636	pneumonitis
C0155899	pneumonitis due to solids and liquids
C0032326	pneumothorax
C1280469	podoconiosis
C0032343	poisoning
C0702154	polyarthrosis
C4521004	polyarticular juvenile idiopathic arthritis
C0022680	polycystic kidney disease
C0032460	polycystic ovary syndrome
C0032463	polycythaemia vera
C0032533	polymyalgia rheumatica
C0085655	polymyositis
C0152025	polyneuropathy
C0032584	polyp
C0477791	polyp of female genital tract
C0262493	polyp of gallbladder
C0949059	polyp of large intestine
C0034887	polyp of rectum
C0393819	polyradiculoneuropathy, chronic inflammatory demyelinating
C0032617	polyuria
C0020541	portal hypertension
C0520909	post operative nausea and vomiting
C0032993	post term pregnancy
C4721772	post-operative delirium
C0589368	post-operative myocardial infarction
C0867390	post-operative stroke
C0038436	post-traumatic stress disorder
C0162810	postburn hypertrophic scarring severity
C0032768	postherpetic neuralgia
C0156409	postmenopausal atrophic vaginitis
C0520904	postoperative nausea
C0242973	postoperative ventricular dysfunction
C0221074	postpartum depression
C0032797	postpartum hemorrhage
C1292769	precursor b-cell lymphoblastic leukemia
C0023485	precursor b-cell lymphoblastic leukemia-lymphoma
C0862030	precursor b-lymphoblastic lymphoma/leukemia
C1961102	precursor cell lymphoblastic leukemia lymphoma
C0032914	preeclampsia
C0032962	pregnancy complications
C0151526	premature birth
C0025322	premature menopause
C0033075	presbyopia
C0033117	priapism
C0017606	primary angle closure glaucoma
C0008312	primary biliary cirrhosis
C0221002	primary hyperparathyroidism
C0398686	primary immune deficiency disorder
C0024620	primary malignant liver neoplasm
C1306459	primary malignant neoplasm
C3203102	primary pulmonary hypertension
C0566602	primary sclerosing cholangitis
C0701157	primary thrombocytopenia
C3536911	prion disease pathway
C0162534	prion diseases
C4733093	progesterone-receptor negative breast cancer
C0154830	proliferative diabetic retinopathy
C0152154	prolonged labor
C2908359	prolonged second stage (of labor)
C0376358	prostate cancer
C0600139	prostate carcinoma
C0033575	prostate disease
C0033687	proteinuria
C0033774	pruritus
C0033845	pseudotumor cerebri
C0033860	psoriasis
C0263361	psoriasis vulgaris
C0003872	psoriatic arthritis
C0004936	psychiatric disorder
C0683253	psychological resilience
C0033923	psychomotor performance
C0033943	psychoses, traumatic
C0033975	psychotic disorders
C0033377	ptosis
C0034050	pulmonary alveolar proteinosis
C2973725	pulmonary arterial hypertension
C0034063	pulmonary edema
C0034065	pulmonary embolism
C0034069	pulmonary fibrosis
C0024119	pulmonary function
C1334452	pulmonary neuroendocrine tumor
CN237452	pulmonary non-tuberculous mycobacterial infection
C0041327	pulmonary tuberculosis
C0034902	pure red cell aplasia
C0034186	pyelonephritis
C0085652	pyoderma gangrenosum
C0003869	pyogenic arthritis
C0014013	pyothorax
C0034372	quadriplegia
C0034530	radiation-induced brain injury
C1527225	radiation-induced disorder
C0034544	radiculitis
C0700594	radiculopathy
C0034734	raynaud disease
C0034746	reaction time
C0034882	rectal disease
C0034888	rectal prolapse
C0149771	rectocele
C0345873	rectosigmoid junction neoplasm
C0007113	rectum cancer
C0040425	recurrent tonsillitis
C0495078	redundant prepuce, phimosis and paraphimosis
C0034951	refractive error
C4749333	refractory celiac disease
C0007134	renal cell carcinoma
C0152169	renal colic
C1565489	renal insufficiency
C4046002	research-related injuries
C0854795	resectable malignant liver neoplasm
C0035204	respiration disorders
C0852283	respiratory distress syndrome
C0035222	respiratory distress syndrome, adult
C1145670	respiratory failure
C0494691	respiratory failure, not elsewhere classified
C0035227	respiratory function tests
C0035229	respiratory insufficiency
C0037090	respiratory symptom
C3164456	respiratory system cancer
C2869586	respiratory system neoplasm
C0035242	respiratory tract diseases
C0035244	respiratory tract neoplasms
C0041296	response to anti-tuberculosis drug
C0035397	response to reward
C0035258	restless legs syndrome
C0157404	retained placenta or membranes, without haemorrhage
C0035321	retinal break
C0035305	retinal detachment
C0271055	retinal detachments and breaks
C0035312	retinal drusen
C0035326	retinal vascular occlusions
C0035328	retinal vein occlusion
C0035309	retinopathy
C0035410	rhabdomyolysis
C0035435	rheumatic disease
C0035436	rheumatic fever
C0035439	rheumatic heart disease
C0264776	rheumatic tricuspid valve disease
C0003873	rheumatoid arthritis
C0035455	rhinitis
C0035522	rib fracture
C0376532	rolandic epilepsy
C0035854	rosacea
C0263912	rotator cuff tear
C0035920	rubella
C0154055	benign neoplasm of other specified sites
C4551910	acute inflammatory demyelinating polyneuropathy
C0576979	salivary gland lesion
C0036133	salpingitis and oophoritis
C0036864	same-sex sexual behavior
C0263859	sapho syndrome
C0036202	sarcoidosis
C0036205	sarcoidosis, pulmonary
C1261473	sarcoma
C0872084	sarcopenia
C0036285	scarlet fever
C0036337	schizoaffective disorder
C0036341	schizophrenia
C0036396	sciatica
C0036439	scoliosis
C0018621	seasonal allergic rhinitis
C0036508	seborrheic dermatitis
C0022603	seborrhoeic keratosis
C0155616	secondary hypertension
C3266877	secondary malignant neoplasm
C2845963	secondary malignant neoplasm of other and unspecified sites
C0153684	secondary malignant neoplasm of other specified sites
C0153675	secondary malignant neoplasm of respiratory and digestive systems
C2939419	secondary neoplasm
C0030569	secondary parkinson disease
C3536618	segond fracture
C0036572	seizure
C4049006	selective immunoglobulin a deficiency
C0085271	self-injurious behavior
C0018784	sensorineural hearing loss
C0037361	sensory perception of smell
C0018767	sensory perception of sound
C0039336	sensory perception of taste
C0151313	sensory peripheral neuropathy
C0243026	sepsis
C0456103	sepsis of the newborn
C0036983	septic shock
C2004491	severe cutaneous adverse reaction
C2880100	shigella dysentery
C0013371	shigella infections
C0036974	shock
C0025265	short-term memory
C0037006	shoulder fracture
C0376685	shoulder impingement syndrome
C0494989	shoulder lesion, unspecified
C0037011	shoulder pain
C0037023	sialadenitis
C0036091	sialolithiasis
C0037052	sick sinus syndrome
C0037073	sigmoid neoplasm
C0037088	sign or symptom
C0037199	sinusitis
C1527336	sjogren syndrome
C0263661	skeletal system disease
C0699893	skin carcinoma
C0154073	skin carcinoma in situ
C0037274	skin disease
C0037286	skin neoplasm
C0037304	skull fractures
C0037315	sleep apnea
C0851578	sleep disorder
C4505222	sleep latency
C0037319	sleep stages
C0037313	sleep time
C2830004	sleepiness
C0917801	sleeplessness
C0149925	small cell lung carcinoma
C0153425	small intestine cancer
C0238196	small intestine carcinoma
C1336005	small intestine neuroendocrine tumor
C0085134	smoking cessation
C0037369	smoking initiation
C0700219	smoking status measurement
C0037383	sneeze
C0037384	snoring
C0031572	social anxiety disorder
C0150080	social communication impairment
C2896437	soft tissue disease
C0037650	somatoform disorders
C0037672	somnambulism
C0454651	specific language impairment
C0037826	speech perception
C0037859	spermatocele
C0037928	spinal cord disease
C0037929	spinal cord injury
C4553837	spinal fracture
C0494452	spinal muscular atrophy and related syndromes
C0037944	spinal stenosis
C0037997	splenic disease
C0038002	splenomegaly
C0038012	spondylitis
C0949691	spondyloarthropathy
C0038016	spondylolisthesis
C0038019	spondylosis
C0000786	spontaneous abortion
C1852540	spontaneous coronary artery dissection
C0494975	spontaneous rupture of synovium and tendon
C1862941	sporadic amyotrophic lateral sclerosis
C0038045	sprain
C0007137	squamous cell carcinoma
C0280313	squamous cell carcinoma of oropharynx
C0149782	squamous cell lung carcinoma
C4290141	st elevation (stemi) myocardial infarction
C4290139	st elevation (stemi) myocardial infarction of anterior wall
C4290140	st elevation (stemi) myocardial infarction of inferior wall
C1536220	st elevation myocardial infarction
C2316810	stage 5 chronic kidney disease
C1318973	staphylococcus aureus infection
C2711227	steatohepatitis
C0158329	stenosing tenosynovitis
C0038325	stevens-johnson syndrome
C0038354	stomach disease
C0038356	stomach neoplasm
C0038362	stomatitis
C0494713	stomatitis and related lesions
C0038379	strabismus
C0042025	stress urinary incontinence
C0599909	stress-related disorder
C1261287	stricture
C0038454	stroke
C3178801	stroke, lacunar
C0038506	stuttering
C0038525	subarachnoid hemorrhage
C0018946	subdural hemorrhage
C0348593	subsequent myocardial infarction
C2882125	subsequent st elevation (stemi) and non-st elevation (nstemi) myocardial infarction
C4509205	subsequent st elevation (stemi) myocardial infarction of other sites
C0740858	substance abuse
C0162386	subtrochanteric fractures
C1720824	sudden cardiac arrest
C0424000	suicidal ideation
C0038661	suicide
C0038814	sunburn
C1439255	superficial injury of thorax
C0029888	suppurative otitis media
C0039240	supraventricular tachycardia
C0019345	susceptibility to cold sores
C1405648	symptomatic psychosis nos
C0039070	syncope
C0039104	synovitis and tenosynovitis
C0263945	synovium disorder
C1384600	systemic juvenile idiopathic arthritis
C0024141	systemic lupus erythematosus
C0221013	systemic mastocytosis
C0036421	systemic scleroderma
C0039231	tachycardia
C0039263	takayasu arteritis
C1739395	takotsubo cardiomyopathy
C0520720	tarlov cysts
C2350521	taste perception (mental process)
C1956391	temporal arteritis
C0039494	temporomandibular joint disorder
C0039503	tendinitis
C1568272	tendinopathy
C0729734	tendon sheath disorder
C0039520	tenosynovitis
C0033893	tension-type headache
C0677483	testicular carcinoma
C0039584	testicular disease
C2919755	testicular dysgenesis syndrome
C1336708	testicular germ cell tumor
C1720771	testicular hydrocele
C0039590	testicular neoplasm
C0039685	tetralogy of fallot
C0935573	theory of mind
C0151517	third-degree atrioventricular block
C0162872	thoracic aortic aneurysm
C0342649	thoracic aortic calcification measurement
C0040034	thrombocytopenia
C0040046	thrombophlebitis
CN221577	thyroid cancer
C0549473	thyroid carcinoma
C0040128	thyroid disease
C0040137	thyroid nodule
C0040156	thyrotoxicosis
C0040185	tibia fracture
C4279940	tillaux fracture
C0040247	tinea
C0040264	tinnitus
C2862185	toddler's fracture
C0040411	tongue neoplasm
C0040435	tooth disease
C0040460	toothache
C0040479	torsades de pointes
C0013423	torsion dystonia
C0040517	tourette syndrome
C0014518	toxic epidermal necrolysis
C0494480	transient cerebral ischaemic attacks and related syndromes
C0007787	transient ischemic attack
C3203533	trauma exposure measurement
C3263723	traumatic injury
C2063866	treatment resistant depression
C0040822	tremor
C0264882	tricuspid valve disorder
C0040997	trigeminal neuralgia
C3539878	triple-negative breast cancer
C0162387	trochanteric fractures
C0702134	trophic ulcer
C0030481	tropical spastic paraparesis
C0263556	tropical ulcer
C0021359	tubal factor infertility
C0477743	tubulo-interstitial nephritis, not specified as acute or chronic
C0041825	tympanic membrane disease
C0011854	type 1 diabetes mellitus
C0011860	type 2 diabetes mellitus
C2957175	type 2 diabetes nephropathy
C0041466	typhoid fever
C0041471	typhus
C0041473	typhus, epidemic louse-borne
C0748826	ulcer of lower limb
C4290220	chronic ulcer of lower extremity
C0494888	ulcer of lower limb, not elsewhere classified
C1399785	ulcer of skin of lower extremity
C0156339	ulceration of vulva
C0009324	ulcerative colitis
C0019322	umbilical hernia
C0041696	unipolar depression
C2874369	unspecified mental disorder due to known physiological condition
C1456428	unspecified persistent mental disorders due to conditions classified elsewhere
C0477669	unspecified soft tissue disorder related to use, overuse and pressure
C0887900	upper aerodigestive tract neoplasm
C0178316	upper extremity fracture
C0041952	ureterolithiasis
C0041969	urethral disease
C4551691	urethral stricture
C0150045	urgency urinary incontinence
C0005684	urinary bladder cancer
C0596263	urinary bladder carcinoma
C0042024	urinary incontinence
C0080274	urinary retention
C1335051	urinary system disease
C0042029	urinary tract infection
C0178879	urinary tract obstruction
C0042065	urogenital neoplasm
C0451641	urolithiasis
C0042109	urticaria
C2960452	uterine carcinoma
C0007873	uterine cervical neoplasm
C0851140	uterine cervix carcinoma in situ
C1883486	uterine corpus cancer
C0269047	uterine inflammatory disease
C0023267	uterine leiomyoma
C0042138	uterine neoplasm
C0156369	uterine polyp
C0042140	uterine prolapse
C0220633	uveal melanoma
C0042161	uveal melanoma disease severity
C0042164	uveitis
C0227791	vaginal discharge
C0042267	vaginal inflammation
C0042345	varicose veins
C0751814	vascular brain injury
C0042373	vascular disease
C0400883	vascular disorders of intestine
C0042384	vasculitis
C4280669	velopharyngeal dysfunction
C1861172	venous thromboembolism
C0019326	ventral hernia
C0151636	ventricular ectopy
C0042510	ventricular fibrillation
C0042514	ventricular tachycardia
C0037933	vertebral column disorder
C2316319	vertebral disorder
C0042571	vertigo
C0042580	vesicoureteral reflux
C0042594	vestibular disease
C0751908	vestibular neuronitis
C0494032	viral and other specified intestinal infections
C0243010	viral encephalitis
C0042721	viral human hepatitis infection
C0042769	viral infection of unspecified site
C0025297	viral meningitis
C0043037	viral warts
C0023290	visceral leishmaniasis
C0042790	vision disorder
C0042812	visual acuity
C3665347	visual impairment
C0042830	visual perception
C0042847	vitamin b12 deficiency
C0042870	vitamin d deficiency
C0042900	vitiligo
C0042909	vitreous hemorrhage
C0859897	vocal cord dysfunction
C0042170	vogt-koyanagi-harada disease
C0042940	voice disorders
C0042963	vomiting
C0520905	vomiting, postoperative
C0677055	vulvar carcinoma
C0042995	vulvar neoplasm
C0700345	vulvovaginal candidiasis
C0042998	vulvovaginitis
C0024419	waldenstrom macroglobulinemia
C2237660	wet macular degeneration
C0949570	wheat allergic reaction
C0043167	whooping cough
C0043251	wounds and injuries
C0043352	xerostomia
C0085258	yang deficiency
C0276289	zika virus congenital syndrome
