# Supplementary material for: Disease coverage of human genome-wide association studies and pharmaceutical research and development
Source: Commun Med (Lond). 2024 Oct 8;4:195. doi: 10.1038/s43856-024-00625-5 (PMC11461613; doi:10.1038/s43856-024-00625-5)
Supplement: Supplementary file 8 — Supplementary Data 6 [file 43856_2024_625_MOESM8_ESM.xlsx]

## Sheet: Description
Table Number	Title	Description
Supplementary Data 6	Diseases subjected to GWAS and deposited in the GWAS Catalog or studied by Neale lab and subjected to drug development (preclinical, clinical or approved)	704 diseases with an approved treatment and/or a treatment under clinical or preclinical development that had also been investigated by GWAS. Information for the diseases (term) and the concept unique identifiers (umls_cui) is included.

## Sheet: SD6
umls_cui	umls_term
C0000737	Abdominal Pain
C0000810	Abortion, Incomplete
C0000786	Abortion, Spontaneous
C0000833	Abscess
C0263859	Acquired Hyperostosis Syndrome
C0001175	Acquired Immunodeficiency Syndrome
C0948089	Acute Coronary Syndrome
C2609414	Acute Kidney Injury
C0242488	Acute Lung Injury
C3850141	Acute-On-Chronic Liver Failure
C0152013	Adenocarcinoma of Lung
C0206682	Adenocarcinoma, Follicular
C0341858	Adenomyosis
C0001621	Adrenal Gland Diseases
C0001807	Aggression
C0001849	AIDS Dementia Complex
C0001925	Albuminuria
C0001948	Alcohol Drinking
C0001973	Alcoholism
C0236664	Alcohol-Related Disorders
C0002170	Alopecia
C0002171	Alopecia Areata
C0002351	Altitude Sickness
C0002395	Alzheimer Disease
C0002418	Amblyopia
C0002453	Amenorrhea
C0002622	Amnesia
C0002736	Amyotrophic Lateral Sclerosis
C0002871	Anemia
C0002874	Anemia, Aplastic
C0162316	Anemia, Iron-Deficiency
C0002895	Anemia, Sickle Cell
C0002962	Angina Pectoris
C0002994	Angioedema
C0003081	Anisometropia
C0159877	Ankle Fractures
C0003125	Anorexia Nervosa
C0085278	Antiphospholipid Syndrome
C0003462	Anus Diseases
C0003467	Anxiety
C0003469	Anxiety Disorders
C0003486	Aortic Aneurysm
C0162871	Aortic Aneurysm, Abdominal
C0003492	Aortic Coarctation
C0003507	Aortic Valve Stenosis
C0003537	Aphasia
C0003615	Appendicitis
C0003811	Arrhythmias, Cardiac
C0003862	Arthralgia
C0003864	Arthritis
C3495559	Arthritis, Juvenile
C0003872	Arthritis, Psoriatic
C0003873	Arthritis, Rheumatoid
C0003962	Ascites
C0236792	Asperger Syndrome
C0004096	Asthma
C0004153	Atherosclerosis
C0004238	Atrial Fibrillation
C0004245	Atrioventricular Block
C0221392	Atrophic Vaginitis
C0333641	Atrophy
C1263846	Attention Deficit Disorder with Hyperactivity
C0004352	Autistic Disorder
C0004364	Autoimmune Diseases
C0004509	Azoospermia
C0004604	Back Pain
C0004610	Bacteremia
C0004623	Bacterial Infections
C0004763	Barrett Esophagus
C0004943	Behcet Syndrome
C0376175	Bell Palsy
C0005283	beta-Thalassemia
C0005411	Biliary Atresia
C0596170	Binge-Eating Disorder
C0005586	Bipolar Disorder
C0005741	Blepharitis
C0005745	Blepharoptosis
C0005779	Blood Coagulation Disorders
C0005940	Bone Diseases
C0005967	Bone Neoplasms
C0006012	Borderline Personality Disorder
C0428977	Bradycardia
C0006107	Brain Concussion
C0006111	Brain Diseases
C0751955	Brain Infarction
C0007786	Brain Ischemia
C0006118	Brain Neoplasms
C0154084	Breast Carcinoma In Situ
C1458155	Breast Neoplasms
C0242788	Breast Neoplasms, Male
C0006267	Bronchiectasis
C0006271	Bronchiolitis
C0006277	Bronchitis
C0008677	Bronchitis, Chronic
C0006287	Bronchopulmonary Dysplasia
C1142166	Brugada Syndrome
C0006370	Bulimia
C2267227	Bulimia Nervosa
C0006434	Burns
C0006444	Bursitis
C0877445	Candidemia
C0006840	Candidiasis
C0007095	Carcinoid Tumor
C0007097	Carcinoma
C0007099	Carcinoma in Situ
C0007117	Carcinoma, Basal Cell
C2239176	Carcinoma, Hepatocellular
C0007131	Carcinoma, Non-Small-Cell Lung
C0887833	Carcinoma, Pancreatic Ductal
C0007134	Carcinoma, Renal Cell
C0007137	Carcinoma, Squamous Cell
C0878544	Cardiomyopathies
C0007193	Cardiomyopathy, Dilated
C0007194	Cardiomyopathy, Hypertrophic
C0876994	Cardiotoxicity
C0007222	Cardiovascular Diseases
C0007273	Carotid Artery Diseases
C0007286	Carpal Tunnel Syndrome
C0086543	Cataract
C0007570	Celiac Disease
C0007642	Cellulitis
C0730328	Central Serous Chorioretinopathy
C0085220	Cerebral Amyloid Angiopathy
C2937358	Cerebral Hemorrhage
C0007785	Cerebral Infarction
C0007820	Cerebrovascular Disorders
C0007930	Chagas Cardiomyopathy
C0007933	Chalazion
C4277682	Chemical and Drug Induced Liver Injury
C0008031	Chest Pain
C0008149	Chlamydia Infections
C0206698	Cholangiocarcinoma
C0008311	Cholangitis
C0008313	Cholangitis, Sclerosing
C0008325	Cholecystitis
C0008350	Cholelithiasis
C0008370	Cholestasis
C0553730	Chondrocalcinosis
C0008679	Chronic Disease
C0150055	Chronic Pain
C0008728	Churg-Strauss Syndrome
C2004491	Cicatrix
C0008925	Cleft Palate
C0236736	Cocaine-Related Disorders
C0338656	Cognitive Dysfunction
C0238067	Colitis, Collagenous
C0400821	Colitis, Microscopic
C0009324	Colitis, Ulcerative
C0009375	Colonic Neoplasms
C0009443	Common Cold
C0009447	Common Variable Immunodeficiency
C0009450	Communicable Diseases
C0458219	Complex Regional Pain Syndromes
C0149654	Conduct Disorder
C0009782	Connective Tissue Diseases
C0009806	Constipation
C1261287	Constriction, Pathologic
C0009917	Contracture
C1956346	Coronary Artery Disease
C0948480	Coronary Restenosis
C0242231	Coronary Stenosis
C0010073	Coronary Vasospasm
C0010200	Cough
C0018674	Craniocerebral Trauma
C0010278	Craniosynostoses
C0010346	Crohn Disease
C0010403	Cryoglobulinemia
C0010674	Cystic Fibrosis
C0282488	Cystitis, Interstitial
C0010823	Cytomegalovirus Infections
C0011053	Deafness
C0011168	Deglutition Disorders
C0011206	Delirium
C0497327	Dementia
C0011570	Depression
C0221074	Depression, Postpartum
C1269683	Depressive Disorder, Major
C2063866	Depressive Disorder, Treatment-Resistant
C0011603	Dermatitis
C0011615	Dermatitis, Atopic
C0011616	Dermatitis, Contact
C0036508	Dermatitis, Seborrheic
C0011633	Dermatomyositis
C0011849	Diabetes Mellitus
C0011854	Diabetes Mellitus, Type 1
C0011860	Diabetes Mellitus, Type 2
C0085207	Diabetes, Gestational
C0206172	Diabetic Foot
C0011881	Diabetic Nephropathies
C0011882	Diabetic Neuropathies
C0011884	Diabetic Retinopathy
C0011991	Diarrhea
C0012242	Digestive System Diseases
C0012243	Digestive System Neoplasms
C4317009	Diverticular Diseases
C0012813	Diverticulitis
C0013182	Drug Hypersensitivity
C0013238	Dry Eye Syndromes
C0013295	Duodenal Ulcer
C0013298	Duodenitis
C0013312	Dupuytren Contracture
C0013386	Dyskinesia, Drug-Induced
C0013390	Dysmenorrhea
C1384606	Dyspareunia
C0013395	Dyspepsia
C0013404	Dyspnea
C0393593	Dystonic Disorders
C0013428	Dysuria
C0013595	Eczema
C0013604	Edema
C0013990	Emphysema
C0014013	Empyema, Pleural
C0014118	Endocarditis
C0014130	Endocrine System Diseases
C0014173	Endometrial Hyperplasia
C0014170	Endometrial Neoplasms
C0014175	Endometriosis
C0014335	Enteritis
C0520459	Enterocolitis, Necrotizing
C0014394	Enuresis
C0341106	Eosinophilic Esophagitis
C0014547	Epilepsies, Partial
C0014544	Epilepsy
C0014549	Epilepsy, Tonic-Clonic
C0014591	Epistaxis
C0149678	Epstein-Barr Virus Infections
C0242350	Erectile Dysfunction
C0014848	Esophageal Achalasia
C0014849	Esophageal and Gastric Varices
C0014859	Esophageal Neoplasms
C0014868	Esophagitis
C0014869	Esophagitis, Peptic
C0014877	Esotropia
C0085580	Essential Hypertension
C0270736	Essential Tremor
C0015230	Exanthema
C0206368	Exfoliation Syndrome
C0015397	Eye Diseases
C0015403	Eye Infections
C0015408	Eye Injuries
C0015468	Facial Pain
C0149756	Fasciitis, Plantar
C0015672	Fatigue
C0015674	Fatigue Syndrome, Chronic
C0015695	Fatty Liver
C0015732	Fecal Incontinence
C0015967	Fever
C0016034	Fibrocystic Breast Disease
C0016053	Fibromyalgia
C0016057	Fibrosarcoma
C0016059	Fibrosis
C0016167	Fissure in Ano
C0016204	Flatulence
C0016382	Flushing
C0016436	Folliculitis
C0016470	Food Hypersensitivity
C0016658	Fractures, Bone
C0016655	Fractures, Multiple
C0016667	Fragile X Syndrome
C0338451	Frontotemporal Dementia
C0016978	Gallbladder Neoplasms
C0016995	Gambling
C0017152	Gastritis
C0017160	Gastroenteritis
C0017168	Gastroesophageal Reflux
C0017181	Gastrointestinal Hemorrhage
C0017205	Gaucher Disease
C0017416	Genital Neoplasms, Female
C0017417	Genital Neoplasms, Male
C1536085	Geographic Atrophy
C0017601	Glaucoma
C0017612	Glaucoma, Open-Angle
C0017638	Glioma
C0017658	Glomerulonephritis
C0017661	Glomerulonephritis, IGA
C0017665	Glomerulonephritis, Membranous
C0017668	Glomerulosclerosis, Focal Segmental
C0018099	Gout
C0018133	Graft vs Host Disease
C3495801	Granulomatosis with Polyangiitis
C0018213	Graves Disease
C0339143	Graves Ophthalmopathy
C0018378	Guillain-Barre Syndrome
C0018524	Hallucinations
C0018536	Hallux Valgus
C0549410	Hand-Foot Syndrome
C0018681	Headache
C0393735	Headache Disorders
C0018781	Hearing Loss, Noise-Induced
C0018784	Hearing Loss, Sensorineural
C0018798	Heart Defects, Congenital
C0018799	Heart Diseases
C0018801	Heart Failure
C0018817	Heart Septal Defects, Atrial
C0018916	Hemangioma
C0018939	Hematologic Diseases
C0376545	Hematologic Neoplasms
C0018991	Hemiplegia
C0019054	Hemolysis
C0019079	Hemoptysis
C0019080	Hemorrhage
C0019112	Hemorrhoids
C0019158	Hepatitis
C0019163	Hepatitis B
C0524909	Hepatitis B, Chronic
C0019196	Hepatitis C
C0524910	Hepatitis C, Chronic
C0019294	Hernia, Inguinal
C1306503	Hernia, Umbilical
C0019337	Heroin Dependence
C0019345	Herpes Labialis
C0019348	Herpes Simplex
C0019360	Herpes Zoster
C0019557	Hip Fractures
C0019693	HIV Infections
C0019829	Hodgkin Disease
C0020162	Humeral Fractures
C0020179	Huntington Disease
C0020443	Hypercholesterolemia
C0020450	Hyperemesis Gravidarum
C0020456	Hyperglycemia
C0020458	Hyperhidrosis
C0020461	Hyperkalemia
C0020474	Hyperlipidemia, Familial Combined
C0020473	Hyperlipidemias
C0020445	Hyperlipoproteinemia Type II
C0020502	Hyperparathyroidism
C0221002	Hyperparathyroidism, Primary
C0020517	Hypersensitivity
C0020538	Hypertension
C0020541	Hypertension, Portal
C0020550	Hyperthyroidism
C0020557	Hypertriglyceridemia
C0020564	Hypertrophy
C0149721	Hypertrophy, Left Ventricular
C0740394	Hyperuricemia
C0239981	Hypoalbuminemia
C0020615	Hypoglycemia
C0020625	Hyponatremia
C0020627	Hypopharyngeal Neoplasms
C0020635	Hypopituitarism
C0848558	Hypospadias
C0020649	Hypotension
C0020651	Hypotension, Orthostatic
C0020676	Hypothyroidism
C1800706	Idiopathic Pulmonary Fibrosis
C1258215	Ileus
C0021053	Immune System Diseases
C0021051	Immunologic Deficiency Syndromes
umls_cui	indication
C0021359	Infertility
C0021361	Infertility, Female
C0021390	Inflammatory Bowel Diseases
C0021400	Influenza, Human
C0021655	Insulin Resistance
C0158266	Intervertebral Disc Degeneration
C0021818	Intervertebral Disc Displacement
C0022073	Iridocyclitis
C0022081	Iritis
C0022104	Irritable Bowel Syndrome
C0007787	Ischemic Attack, Transient
C0022408	Joint Diseases
C0022548	Keloid
C0022568	Keratitis
C0022602	Keratosis, Actinic
C0022658	Kidney Diseases
C0022661	Kidney Failure, Chronic
C0022665	Kidney Neoplasms
C0022744	Knee Injuries
C0022890	Labyrinth Diseases
C0022904	Lacrimal Apparatus Diseases
C0023055	Laryngeal Neoplasms
C1739108	Latent Autoimmune Diabetes in Adults
C0023267	Leiomyoma
C0023283	Leishmaniasis, Cutaneous
C0023343	Leprosy
C0023418	Leukemia
C0023434	Leukemia, Lymphocytic, Chronic, B-Cell
C0023448	Leukemia, Lymphoid
C0023473	Leukemia, Myelogenous, Chronic, BCR-ABL Positive
C0023467	Leukemia, Myeloid, Acute
C0023532	Leukoplakia, Oral
C0752347	Lewy Body Disease
C0023646	Lichen Planus
C0023652	Lichen Sclerosus et Atrophicus
C0023798	Lipoma
C0023890	Liver Cirrhosis
C0023891	Liver Cirrhosis, Alcoholic
C0023892	Liver Cirrhosis, Biliary
C0023895	Liver Diseases
C0023896	Liver Diseases, Alcoholic
C0085605	Liver Failure
C0023903	Liver Neoplasms
C0024031	Low Back Pain
C0024115	Lung Diseases
C0206062	Lung Diseases, Interstitial
C0024121	Lung Neoplasms
C0024137	Lupus Erythematosus, Cutaneous
C0024141	Lupus Erythematosus, Systemic
C0024143	Lupus Nephritis
C0751674	Lymphangioleiomyomatosis
C0024299	Lymphoma
C0242647	Lymphoma, B-Cell, Marginal Zone
C0024301	Lymphoma, Follicular
C0079744	Lymphoma, Large B-Cell, Diffuse
C0024305	Lymphoma, Non-Hodgkin
C0024312	Lymphopenia
C0024408	Machado-Joseph Disease
C0242383	Macular Degeneration
C0024530	Malaria
C0024535	Malaria, Falciparum
C0162429	Malnutrition
C0024809	Marijuana Abuse
C0024899	Mastocytosis
C0221013	Mastocytosis, Systemic
C0024904	Mastoiditis
C0025202	Melanoma
C0025281	Meniere Disease
C0025284	Meningeal Neoplasms
C0025286	Meningioma
C0025289	Meningitis
C0085437	Meningitis, Bacterial
C0025323	Menorrhagia
C0004936	Mental Disorders
C0025500	Mesothelioma
C0025517	Metabolic Diseases
C0524620	Metabolic Syndrome
C0025874	Metrorrhagia
C0149931	Migraine Disorders
C0154723	Migraine with Aura
C0338480	Migraine without Aura
C0079840	Milk Hypersensitivity
C0494491	Mononeuropathies
C0525045	Mood Disorders
C0026603	Motion Sickness
C0026640	Mouth Neoplasms
C0026650	Movement Disorders
C0026691	Mucocutaneous Lymph Node Syndrome
C0333355	Mucositis
C0026764	Multiple Myeloma
C0026769	Multiple Sclerosis
C0393571	Multiple System Atrophy
C0026821	Muscle Cramp
C0026848	Muscular Diseases
C0013264	Muscular Dystrophy, Duchenne
C0231528	Myalgia
C0026896	Myasthenia Gravis
C0026916	Mycobacterium avium-intracellulare Infection
C0026918	Mycobacterium Infections
C3463824	Myelodysplastic Syndromes
C0027022	Myeloproliferative Disorders
C0027051	Myocardial Infarction
C0151744	Myocardial Ischemia
C0027059	Myocarditis
C0027092	Myopia
C0154778	Myopia, Degenerative
C0027121	Myositis
C0027145	Myxedema
C0027404	Narcolepsy
C0027430	Nasal Polyps
C0027439	Nasopharyngeal Neoplasms
C0027497	Nausea
C0007859	Neck Pain
C0027609	Neonatal Abstinence Syndrome
C0456103	Neonatal Sepsis
C0027627	Neoplasm Metastasis
C0027651	Neoplasms
C0027726	Nephrotic Syndrome
C0027765	Nervous System Diseases
C0032768	Neuralgia, Postherpetic
C0027819	Neuroblastoma
C0684337	Neuroectodermal Tumors, Primitive, Peripheral
C0206754	Neuroendocrine Tumors
C0027873	Neuromyelitis Optica
C0027932	Neurotic Disorders
C0027947	Neutropenia
C0400966	Non-alcoholic Fatty Liver Disease
C0028754	Obesity
C0028768	Obsessive-Compulsive Disorder
C0027412	Opioid-Related Disorders
C0029134	Optic Neuritis
C0149745	Oral Ulcer
C0029401	Osteitis Deformans
C0029408	Osteoarthritis
C0029410	Osteoarthritis, Hip
C0029443	Osteomyelitis
C0029456	Osteoporosis
C0029463	Osteosarcoma
C0029878	Otitis Externa
C0029882	Otitis Media
C0029883	Otitis Media with Effusion
C0029927	Ovarian Cysts
C0919267	Ovarian Neoplasms
C0030193	Pain
C0030201	Pain, Postoperative
C0030305	Pancreatitis
C0149521	Pancreatitis, Chronic
C0030319	Panic Disorder
C0343641	Papillomavirus Infections
C0030481	Paraparesis, Tropical Spastic
C0030486	Paraplegia
C0030489	Paraproteinemias
C0030567	Parkinson Disease
C0030569	Parkinson Disease, Secondary
C0559470	Peanut Hypersensitivity
C0242172	Pelvic Inflammatory Disease
C0877015	Pelvic Organ Prolapse
C0030805	Pemphigoid, Bullous
C0030807	Pemphigus
C0030848	Penile Induration
C0030920	Peptic Ulcer
C0031039	Pericardial Effusion
C0031046	Pericarditis
C0031099	Periodontitis
C1704436	Peripheral Arterial Disease
C0085096	Peripheral Vascular Diseases
C0031154	Peritonitis
C0031350	Pharyngitis
C0031542	Phlebitis
C0031572	Phobia, Social
C0349231	Phobic Disorders
C0032002	Pituitary Diseases
C0032227	Pleural Effusion
C0032269	Pneumococcal Infections
C0032285	Pneumonia
C0004626	Pneumonia, Bacterial
C0032343	Poisoning
C0022680	Polycystic Kidney Diseases
C0032460	Polycystic Ovary Syndrome
C0032463	Polycythemia Vera
C0032533	Polymyalgia Rheumatica
C0085655	Polymyositis
C0152025	Polyneuropathies
C0393819	Polyradiculoneuropathy, Chronic Inflammatory Demyelinating
C0032617	Polyuria
C0520909	Postoperative Nausea and Vomiting
C0032797	Postpartum Hemorrhage
C0023485	Precursor B-Cell Lymphoblastic Leukemia-Lymphoma
C1961102	Precursor Cell Lymphoblastic Leukemia-Lymphoma
C0032914	Pre-Eclampsia
C0032987	Pregnancy, Ectopic
C0151526	Premature Birth
C0033075	Presbyopia
C0011127	Pressure Ulcer
C0033117	Priapism
C0085215	Primary Ovarian Insufficiency
C0033575	Prostatic Diseases
C2937421	Prostatic Hyperplasia
C0033581	Prostatitis
C0033687	Proteinuria
C0033774	Pruritus
C0033845	Pseudotumor Cerebri
C0033860	Psoriasis
C0033975	Psychotic Disorders
C0034050	Pulmonary Alveolar Proteinosis
C0024117	Pulmonary Disease, Chronic Obstructive
C0034063	Pulmonary Edema
C0034065	Pulmonary Embolism
C0034069	Pulmonary Fibrosis
C0034152	Purpura, Schoenlein-Henoch
C0398650	Purpura, Thrombocytopenic, Idiopathic
C0034186	Pyelonephritis
C0700594	Radiculopathy
C0034734	Raynaud Disease
C0034882	Rectal Diseases
C0034902	Red-Cell Aplasia, Pure
C0034951	Refractive Errors
C0152169	Renal Colic
C1565489	Renal Insufficiency
C0035222	Respiratory Distress Syndrome
C0035229	Respiratory Insufficiency
C0035242	Respiratory Tract Diseases
C0035258	Restless Legs Syndrome
C0035305	Retinal Detachment
C0035309	Retinal Diseases
C0035321	Retinal Perforations
C0035328	Retinal Vein Occlusion
C0035334	Retinitis Pigmentosa
C0035435	Rheumatic Diseases
C0035439	Rheumatic Heart Disease
C0035455	Rhinitis
C2607914	Rhinitis, Allergic
C0018621	Rhinitis, Allergic, Seasonal
C0035522	Rib Fractures
C0035854	Rosacea
C0036202	Sarcoidosis
C0036205	Sarcoidosis, Pulmonary
C1261473	Sarcoma
C0553580	Sarcoma, Ewing
C0036220	Sarcoma, Kaposi
C0872084	Sarcopenia
C0036341	Schizophrenia
C0036396	Sciatica
C1258104	Scleroderma, Diffuse
C0748540	Scleroderma, Limited
C0036421	Scleroderma, Systemic
C0036439	Scoliosis
C0036572	Seizures
C0243026	Sepsis
C0237873	Sexual Dysfunction, Physiological
C0036974	Shock
C0036983	Shock, Septic
C0376685	Shoulder Impingement Syndrome
C0037011	Shoulder Pain
C0037199	Sinusitis
C1527336	Sjogren's Syndrome
C0037274	Skin Diseases
C0037286	Skin Neoplasms
C0037315	Sleep Apnea Syndromes
C0520679	Sleep Apnea, Obstructive
C0149925	Small Cell Lung Carcinoma
C0085134	Smoking Cessation
C0037384	Snoring
C0037928	Spinal Cord Diseases
C0037929	Spinal Cord Injuries
C0037944	Spinal Stenosis
C0949691	Spondylarthropathies
C0038012	Spondylitis
C0038013	Spondylitis, Ankylosing
C0038019	Spondylosis
C1168401	Squamous Cell Carcinoma of Head and Neck
C1536220	ST Elevation Myocardial Infarction
C0038325	Stevens-Johnson Syndrome
C0085253	Still's Disease, Adult-Onset
C0038356	Stomach Neoplasms
C0038358	Stomach Ulcer
C0038362	Stomatitis
C0038379	Strabismus
C0038436	Stress Disorders, Post-Traumatic
C0038454	Stroke
C0038525	Subarachnoid Hemorrhage
C0424000	Suicidal Ideation
C0038814	Sunburn
C0038868	Supranuclear Palsy, Progressive
C0039106	Synovitis, Pigmented Villonodular
C0039231	Tachycardia
C0039236	Tachycardia, Paroxysmal
C0039240	Tachycardia, Supraventricular
C0042514	Tachycardia, Ventricular
C0039263	Takayasu Arteritis
C1739395	Takotsubo Cardiomyopathy
C0039494	Temporomandibular Joint Disorders
C1568272	Tendinopathy
C0158329	Tendon Entrapment
C0039516	Tennis Elbow
C0039520	Tenosynovitis
C0033893	Tension-Type Headache
C0039590	Testicular Neoplasms
C0039685	Tetralogy of Fallot
C0040034	Thrombocytopenia
C0040046	Thrombophlebitis
C0040128	Thyroid Diseases
C0040156	Thyrotoxicosis
C0040185	Tibial Fractures
C0040264	Tinnitus
C0040411	Tongue Neoplasms
C0040425	Tonsillitis
C0040435	Tooth Diseases
C0040460	Toothache
C0040517	Tourette Syndrome
C0751792	Trauma, Nervous System
C0040822	Tremor
C0040997	Trigeminal Neuralgia
C3539878	Triple Negative Breast Neoplasms
C0041296	Tuberculosis
C0041327	Tuberculosis, Pulmonary
C0206504	Tympanic Membrane Perforation
C0041473	Typhus, Epidemic Louse-Borne
C0041952	Ureterolithiasis
C0005695	Urinary Bladder Neoplasms
C0005697	Urinary Bladder, Neurogenic
C0042024	Urinary Incontinence
C0150045	Urinary Incontinence, Urge
C0080274	Urinary Retention
C0042029	Urinary Tract Infections
C0042065	Urogenital Neoplasms
C0042109	Urticaria
C0007868	Uterine Cervical Dysplasia
C0007873	Uterine Cervical Neoplasms
C0042138	Uterine Neoplasms
C0042164	Uveitis
C0042165	Uveitis, Anterior
C0042170	Uveomeningoencephalitic Syndrome
C0042267	Vaginitis
C0042345	Varicose Veins
C0042373	Vascular Diseases
C0042384	Vasculitis
C1861172	Venous Thromboembolism
C0042510	Ventricular Fibrillation
C0042571	Vertigo
C0751908	Vestibular Neuronitis
C0042769	Virus Diseases
C0042870	Vitamin D Deficiency
C0042900	Vitiligo
C0042909	Vitreous Hemorrhage
C0042940	Voice Disorders
C0042963	Vomiting
C0042995	Vulvar Neoplasms
C0024419	Waldenstrom Macroglobulinemia
C0043094	Weight Gain
C2237660	Wet Macular Degeneration
C0027708	Wilms Tumor
C0043251	Wounds and Injuries
C0043352	Xerostomia
