# Supplementary material for: Disease coverage of human genome-wide association studies and pharmaceutical research and development
Source: Commun Med (Lond). 2024 Oct 8;4:195. doi: 10.1038/s43856-024-00625-5 (PMC11461613; doi:10.1038/s43856-024-00625-5)
Supplement: Supplementary file 9 — Supplementary Data 7 [file 43856_2024_625_MOESM9_ESM.xlsx]

## Sheet: Description
Table Number	Title	Description
Supplementary Data 7	Compounds and their targets for drug targets with more than 25 indications with an approved treatment	1,793 compound-target-indications combinations with an approved treatment. Information for the compound, diseases (term) and the concept unique identifiers (umls_cui), and the target preferred name and ID in ChEMBL is included.

## Sheet: SD7
compound_name	drug_target	target_chembl_id	umls_cui	indication
NOREPINEPHRINE BITARTRATE	Adrenergic receptor	CHEMBL2331074	C0032371	Poliomyelitis
EPINEPHRINE	Adrenergic receptor	CHEMBL2331074	C0017601	Glaucoma
EPINEPHRINE	Adrenergic receptor	CHEMBL2331074	C0018621	Rhinitis, Allergic, Seasonal
EPHEDRINE SULFATE	Adrenergic receptor	CHEMBL2331074	C0018621	Rhinitis, Allergic, Seasonal
LABETALOL HYDROCHLORIDE	Adrenergic receptor	CHEMBL2331074	C0020538	Hypertension
EPINEPHRINE	Adrenergic receptor	CHEMBL2331074	C0018790	Heart Arrest
EPINEPHRINE	Adrenergic receptor	CHEMBL2331074	C0019080	Hemorrhage
EPINEPHRINE	Adrenergic receptor	CHEMBL2331074	C0020517	Hypersensitivity
NOREPINEPHRINE BITARTRATE	Adrenergic receptor	CHEMBL2331074	C0020649	Hypotension
EPHEDRINE SULFATE	Adrenergic receptor	CHEMBL2331074	C0020649	Hypotension
EPHEDRINE HYDROCHLORIDE	Adrenergic receptor	CHEMBL2331074	C0020649	Hypotension
EPINEPHRINE	Adrenergic receptor	CHEMBL2331074	C0026821	Muscle Cramp
EPINEPHRINE	Adrenergic receptor	CHEMBL2331074	C0027429	Nasal Obstruction
EPHEDRINE SULFATE	Adrenergic receptor	CHEMBL2331074	C0027429	Nasal Obstruction
EPHEDRINE SULFATE	Adrenergic receptor	CHEMBL2331074	C0009443	Common Cold
EPINEPHRINE	Adrenergic receptor	CHEMBL2331074	C0002994	Angioedema
EPINEPHRINE BITARTRATE	Adrenergic receptor	CHEMBL2331074	C0030193	Pain
EPINEPHRINE	Adrenergic receptor	CHEMBL2331074	C0600260	Lung Diseases, Obstructive
NOREPINEPHRINE BITARTRATE	Adrenergic receptor	CHEMBL2331074	C0243026	Sepsis
EPHEDRINE SULFATE	Adrenergic receptor	CHEMBL2331074	C0004096	Asthma
EPINEPHRINE	Adrenergic receptor	CHEMBL2331074	C0004096	Asthma
EPINEPHRINE	Adrenergic receptor	CHEMBL2331074	C0036830	Serum Sickness
EPINEPHRINE	Adrenergic receptor	CHEMBL2331074	C0036983	Shock, Septic
EPINEPHRINE	Adrenergic receptor	CHEMBL2331074	C0037199	Sinusitis
DROXIDOPA	Adrenergic receptor	CHEMBL2331074	C0007222	Cardiovascular Diseases
EPINEPHRINE	Adrenergic receptor	CHEMBL2331074	C0007222	Cardiovascular Diseases
DROXIDOPA	Adrenergic receptor	CHEMBL2331074	C0020651	Hypotension, Orthostatic
EPINEPHRINE	Adrenergic receptor	CHEMBL2331074	C0042109	Urticaria
EPINEPHRINE	Adrenergic receptor	CHEMBL2331074	C0026961	Mydriasis
DROXIDOPA	Adrenergic receptor	CHEMBL2331074	C0393571	Multiple System Atrophy
EPINEPHRINE	Adrenergic receptor	CHEMBL2331074	C0006266	Bronchial Spasm
OBINUTUZUMAB	B-lymphocyte antigen CD20	CHEMBL2058	C0024301	Lymphoma, Follicular
OBINUTUZUMAB	B-lymphocyte antigen CD20	CHEMBL2058	C0027651	Neoplasms
OFATUMUMAB	B-lymphocyte antigen CD20	CHEMBL2058	C0027651	Neoplasms
RITUXIMAB	B-lymphocyte antigen CD20	CHEMBL2058	C0027651	Neoplasms
RITUXIMAB	B-lymphocyte antigen CD20	CHEMBL2058	C0024305	Lymphoma, Non-Hodgkin
OCRELIZUMAB	B-lymphocyte antigen CD20	CHEMBL2058	C0751967	Multiple Sclerosis, Relapsing-Remitting
OCRELIZUMAB	B-lymphocyte antigen CD20	CHEMBL2058	C0026769	Multiple Sclerosis
OCRELIZUMAB	B-lymphocyte antigen CD20	CHEMBL2058	C0021053	Immune System Diseases
OFATUMUMAB	B-lymphocyte antigen CD20	CHEMBL2058	C0023434	Leukemia, Lymphocytic, Chronic, B-Cell
RITUXIMAB	B-lymphocyte antigen CD20	CHEMBL2058	C3495801	Granulomatosis with Polyangiitis
RITUXIMAB	B-lymphocyte antigen CD20	CHEMBL2058	C0264939	Systemic Vasculitis
OBINUTUZUMAB	B-lymphocyte antigen CD20	CHEMBL2058	C0023434	Leukemia, Lymphocytic, Chronic, B-Cell
RITUXIMAB	B-lymphocyte antigen CD20	CHEMBL2058	C1961102	Precursor Cell Lymphoblastic Leukemia-Lymphoma
RITUXIMAB	B-lymphocyte antigen CD20	CHEMBL2058	C0023434	Leukemia, Lymphocytic, Chronic, B-Cell
OFATUMUMAB	B-lymphocyte antigen CD20	CHEMBL2058	C0026769	Multiple Sclerosis
RITUXIMAB	B-lymphocyte antigen CD20	CHEMBL2058	C2347126	Microscopic Polyangiitis
OCRELIZUMAB	B-lymphocyte antigen CD20	CHEMBL2058	C0393665	Multiple Sclerosis, Chronic Progressive
RITUXIMAB	B-lymphocyte antigen CD20	CHEMBL2058	C0003873	Arthritis, Rheumatoid
TIMOLOL	Beta-2 adrenergic receptor	CHEMBL210	C0028840	Ocular Hypertension
TIMOLOL MALEATE	Beta-2 adrenergic receptor	CHEMBL210	C0028840	Ocular Hypertension
FORMOTEROL FUMARATE	Beta-2 adrenergic receptor	CHEMBL210	C0004096	Asthma
TERBUTALINE SULFATE	Beta-2 adrenergic receptor	CHEMBL210	C0004096	Asthma
SALMETEROL XINAFOATE	Beta-2 adrenergic receptor	CHEMBL210	C0004096	Asthma
LEVALBUTEROL HYDROCHLORIDE	Beta-2 adrenergic receptor	CHEMBL210	C0004096	Asthma
PIRBUTEROL ACETATE	Beta-2 adrenergic receptor	CHEMBL210	C0004096	Asthma
ALBUTEROL	Beta-2 adrenergic receptor	CHEMBL210	C0004096	Asthma
ARFORMOTEROL TARTRATE	Beta-2 adrenergic receptor	CHEMBL210	C0013990	Emphysema
ALBUTEROL	Beta-2 adrenergic receptor	CHEMBL210	C0004099	Asthma, Exercise-Induced
OLODATEROL HYDROCHLORIDE	Beta-2 adrenergic receptor	CHEMBL210	C0024117	Pulmonary Disease, Chronic Obstructive
ALBUTEROL SULFATE	Beta-2 adrenergic receptor	CHEMBL210	C0024117	Pulmonary Disease, Chronic Obstructive
FORMOTEROL FUMARATE	Beta-2 adrenergic receptor	CHEMBL210	C0024117	Pulmonary Disease, Chronic Obstructive
INDACATEROL MALEATE	Beta-2 adrenergic receptor	CHEMBL210	C0024117	Pulmonary Disease, Chronic Obstructive
SALMETEROL XINAFOATE	Beta-2 adrenergic receptor	CHEMBL210	C0004099	Asthma, Exercise-Induced
ALBUTEROL SULFATE	Beta-2 adrenergic receptor	CHEMBL210	C0004099	Asthma, Exercise-Induced
CELIPROLOL	Beta-2 adrenergic receptor	CHEMBL210	C0007222	Cardiovascular Diseases
VILANTEROL TRIFENATATE	Beta-2 adrenergic receptor	CHEMBL210	C0004096	Asthma
OLODATEROL HYDROCHLORIDE	Beta-2 adrenergic receptor	CHEMBL210	C0013990	Emphysema
SOTALOL HYDROCHLORIDE	Beta-2 adrenergic receptor	CHEMBL210	C0003811	Arrhythmias, Cardiac
ALBUTEROL	Beta-2 adrenergic receptor	CHEMBL210	C0600260	Lung Diseases, Obstructive
CLENBUTEROL	Beta-2 adrenergic receptor	CHEMBL210	C0600260	Lung Diseases, Obstructive
TULOBUTEROL	Beta-2 adrenergic receptor	CHEMBL210	C0600260	Lung Diseases, Obstructive
RIMITEROL	Beta-2 adrenergic receptor	CHEMBL210	C0600260	Lung Diseases, Obstructive
SALMETEROL XINAFOATE	Beta-2 adrenergic receptor	CHEMBL210	C0013990	Emphysema
PROPRANOLOL HYDROCHLORIDE	Beta-2 adrenergic receptor	CHEMBL210	C0149931	Migraine Disorders
PROPAFENONE HYDROCHLORIDE	Beta-2 adrenergic receptor	CHEMBL210	C0004238	Atrial Fibrillation
PROPRANOLOL HYDROCHLORIDE	Beta-2 adrenergic receptor	CHEMBL210	C0043202	Wolff-Parkinson-White Syndrome
VILANTEROL TRIFENATATE	Beta-2 adrenergic receptor	CHEMBL210	C0013990	Emphysema
SALMETEROL XINAFOATE	Beta-2 adrenergic receptor	CHEMBL210	C0024117	Pulmonary Disease, Chronic Obstructive
ALBUTEROL SULFATE	Beta-2 adrenergic receptor	CHEMBL210	C0004096	Asthma
NADOLOL	Beta-2 adrenergic receptor	CHEMBL210	C0002962	Angina Pectoris
METAPROTERENOL SULFATE	Beta-2 adrenergic receptor	CHEMBL210	C0004096	Asthma
PROPRANOLOL HYDROCHLORIDE	Beta-2 adrenergic receptor	CHEMBL210	C0002962	Angina Pectoris
INDACATEROL MALEATE	Beta-2 adrenergic receptor	CHEMBL210	C0013990	Emphysema
PROPAFENONE HYDROCHLORIDE	Beta-2 adrenergic receptor	CHEMBL210	C0003811	Arrhythmias, Cardiac
PROPRANOLOL HYDROCHLORIDE	Beta-2 adrenergic receptor	CHEMBL210	C0003811	Arrhythmias, Cardiac
FORMOTEROL FUMARATE	Beta-2 adrenergic receptor	CHEMBL210	C0013990	Emphysema
ARFORMOTEROL TARTRATE	Beta-2 adrenergic receptor	CHEMBL210	C0024117	Pulmonary Disease, Chronic Obstructive
TIMOLOL	Beta-2 adrenergic receptor	CHEMBL210	C0007222	Cardiovascular Diseases
VILANTEROL TRIFENATATE	Beta-2 adrenergic receptor	CHEMBL210	C0024117	Pulmonary Disease, Chronic Obstructive
TIMOLOL	Beta-2 adrenergic receptor	CHEMBL210	C0017612	Glaucoma, Open-Angle
PROPRANOLOL HYDROCHLORIDE	Beta-2 adrenergic receptor	CHEMBL210	C0020538	Hypertension
OLODATEROL HYDROCHLORIDE	Beta-2 adrenergic receptor	CHEMBL210	C0008677	Bronchitis, Chronic
ALBUTEROL SULFATE	Beta-2 adrenergic receptor	CHEMBL210	C0006266	Bronchial Spasm
PROPRANOLOL HYDROCHLORIDE	Beta-2 adrenergic receptor	CHEMBL210	C1956346	Coronary Artery Disease
LEVOBUNOLOL HYDROCHLORIDE	Beta-2 adrenergic receptor	CHEMBL210	C0017601	Glaucoma
TIMOLOL MALEATE	Beta-2 adrenergic receptor	CHEMBL210	C0017612	Glaucoma, Open-Angle
FORMOTEROL FUMARATE	Beta-2 adrenergic receptor	CHEMBL210	C0008677	Bronchitis, Chronic
SALMETEROL XINAFOATE	Beta-2 adrenergic receptor	CHEMBL210	C0008677	Bronchitis, Chronic
DOBUTAMINE HYDROCHLORIDE	Beta-2 adrenergic receptor	CHEMBL210	C0018801	Heart Failure
VILANTEROL TRIFENATATE	Beta-2 adrenergic receptor	CHEMBL210	C0008677	Bronchitis, Chronic
ARFORMOTEROL TARTRATE	Beta-2 adrenergic receptor	CHEMBL210	C0008677	Bronchitis, Chronic
NADOLOL	Beta-2 adrenergic receptor	CHEMBL210	C0020538	Hypertension
NEBIVOLOL HYDROCHLORIDE	Beta-2 adrenergic receptor	CHEMBL210	C0020538	Hypertension
INDACATEROL MALEATE	Beta-2 adrenergic receptor	CHEMBL210	C0008677	Bronchitis, Chronic
TERBUTALINE SULFATE	Beta-2 adrenergic receptor	CHEMBL210	C0006277	Bronchitis
TIMOLOL	Beta-2 adrenergic receptor	CHEMBL210	C0017601	Glaucoma
LEVALBUTEROL HYDROCHLORIDE	Beta-2 adrenergic receptor	CHEMBL210	C0006266	Bronchial Spasm
TIMOLOL MALEATE	Beta-2 adrenergic receptor	CHEMBL210	C0017601	Glaucoma
NADOLOL	Beta-2 adrenergic receptor	CHEMBL210	C0038454	Stroke
NEBIVOLOL HYDROCHLORIDE	Beta-2 adrenergic receptor	CHEMBL210	C0038454	Stroke
ALBUTEROL	Beta-2 adrenergic receptor	CHEMBL210	C0006266	Bronchial Spasm
PINDOLOL	Beta-2 adrenergic receptor	CHEMBL210	C0007222	Cardiovascular Diseases
PROPRANOLOL HYDROCHLORIDE	Beta-2 adrenergic receptor	CHEMBL210	C0038454	Stroke
ALBUTEROL	Beta-2 adrenergic receptor	CHEMBL210	C0024117	Pulmonary Disease, Chronic Obstructive
FORMOTEROL FUMARATE	Beta-2 adrenergic receptor	CHEMBL210	C0006266	Bronchial Spasm
TERBUTALINE SULFATE	Beta-2 adrenergic receptor	CHEMBL210	C0006266	Bronchial Spasm
NADOLOL	Beta-2 adrenergic receptor	CHEMBL210	C0027051	Myocardial Infarction
SALMETEROL XINAFOATE	Beta-2 adrenergic receptor	CHEMBL210	C0006266	Bronchial Spasm
NADOLOL	Beta-2 adrenergic receptor	CHEMBL210	C0007222	Cardiovascular Diseases
ASPIRIN	Cyclooxygenase	CHEMBL2094253	C0018681	Headache
ASPIRIN	Cyclooxygenase	CHEMBL2094253	C0004604	Back Pain
NAPROXEN SODIUM	Cyclooxygenase	CHEMBL2094253	C0004604	Back Pain
NAPROXEN	Cyclooxygenase	CHEMBL2094253	C0004604	Back Pain
PIROXICAM	Cyclooxygenase	CHEMBL2094253	C0035435	Rheumatic Diseases
ACETAMINOPHEN	Cyclooxygenase	CHEMBL2094253	C0004604	Back Pain
IBUPROFEN	Cyclooxygenase	CHEMBL2094253	C0018681	Headache
NAPROXEN	Cyclooxygenase	CHEMBL2094253	C0018681	Headache
ACETAMINOPHEN	Cyclooxygenase	CHEMBL2094253	C0018681	Headache
OXAPROZIN	Cyclooxygenase	CHEMBL2094253	C0035435	Rheumatic Diseases
IBUPROFEN	Cyclooxygenase	CHEMBL2094253	C0004604	Back Pain
OLSALAZINE SODIUM	Cyclooxygenase	CHEMBL2094253	C0009324	Colitis, Ulcerative
DICLOFENAC	Cyclooxygenase	CHEMBL2094253	C0035435	Rheumatic Diseases
NAPROXEN	Cyclooxygenase	CHEMBL2094253	C0038013	Spondylitis, Ankylosing
SULINDAC	Cyclooxygenase	CHEMBL2094253	C0038012	Spondylitis
INDOMETHACIN	Cyclooxygenase	CHEMBL2094253	C0038012	Spondylitis
NAPROXEN	Cyclooxygenase	CHEMBL2094253	C0038012	Spondylitis
LORNOXICAM	Cyclooxygenase	CHEMBL2094253	C0035435	Rheumatic Diseases
DEXKETOPROFEN	Cyclooxygenase	CHEMBL2094253	C0035435	Rheumatic Diseases
NAPROXEN	Cyclooxygenase	CHEMBL2094253	C0018099	Gout
KETOPROFEN	Cyclooxygenase	CHEMBL2094253	C0035435	Rheumatic Diseases
NAPROXEN SODIUM	Cyclooxygenase	CHEMBL2094253	C0018099	Gout
MESALAMINE	Cyclooxygenase	CHEMBL2094253	C0009324	Colitis, Ulcerative
BENZYDAMINE	Cyclooxygenase	CHEMBL2094253	C0035435	Rheumatic Diseases
APAZONE	Cyclooxygenase	CHEMBL2094253	C0035435	Rheumatic Diseases
ACEMETACIN	Cyclooxygenase	CHEMBL2094253	C0035435	Rheumatic Diseases
DEXIBUPROFEN	Cyclooxygenase	CHEMBL2094253	C0035435	Rheumatic Diseases
BALSALAZIDE DISODIUM	Cyclooxygenase	CHEMBL2094253	C0009324	Colitis, Ulcerative
SULFASALAZINE	Cyclooxygenase	CHEMBL2094253	C0009324	Colitis, Ulcerative
INDOMETHACIN	Cyclooxygenase	CHEMBL2094253	C0018099	Gout
MEFENAMIC ACID	Cyclooxygenase	CHEMBL2094253	C0035435	Rheumatic Diseases
IBUPROFEN	Cyclooxygenase	CHEMBL2094253	C0035435	Rheumatic Diseases
FLURBIPROFEN	Cyclooxygenase	CHEMBL2094253	C0035435	Rheumatic Diseases
MECLOFENAMATE SODIUM	Cyclooxygenase	CHEMBL2094253	C0029408	Osteoarthritis
IBUPROFEN	Cyclooxygenase	CHEMBL2094253	C0029408	Osteoarthritis
DIFLUNISAL	Cyclooxygenase	CHEMBL2094253	C0029408	Osteoarthritis
FENOPROFEN CALCIUM	Cyclooxygenase	CHEMBL2094253	C0029408	Osteoarthritis
DICLOFENAC SODIUM	Cyclooxygenase	CHEMBL2094253	C0029408	Osteoarthritis
NAPROXEN SODIUM	Cyclooxygenase	CHEMBL2094253	C0029408	Osteoarthritis
NAPROXEN	Cyclooxygenase	CHEMBL2094253	C0029408	Osteoarthritis
DICLOFENAC	Cyclooxygenase	CHEMBL2094253	C0015397	Eye Diseases
PIROXICAM	Cyclooxygenase	CHEMBL2094253	C0015397	Eye Diseases
BISMUTH SUBSALICYLATE	Cyclooxygenase	CHEMBL2094253	C0027497	Nausea
NEPAFENAC	Cyclooxygenase	CHEMBL2094253	C0015397	Eye Diseases
INDOMETHACIN	Cyclooxygenase	CHEMBL2094253	C0015397	Eye Diseases
NEPAFENAC	Cyclooxygenase	CHEMBL2094253	C0021368	Inflammation
NAPROXEN SODIUM	Cyclooxygenase	CHEMBL2094253	C0038013	Spondylitis, Ankylosing
KETOROLAC TROMETHAMINE	Cyclooxygenase	CHEMBL2094253	C0021368	Inflammation
DICLOFENAC	Cyclooxygenase	CHEMBL2094253	C0021368	Inflammation
NAPROXEN	Cyclooxygenase	CHEMBL2094253	C0006444	Bursitis
NAPROXEN SODIUM	Cyclooxygenase	CHEMBL2094253	C0006444	Bursitis
FLURBIPROFEN	Cyclooxygenase	CHEMBL2094253	C0015397	Eye Diseases
ACETAMINOPHEN	Cyclooxygenase	CHEMBL2094253	C0021400	Influenza, Human
IBUPROFEN	Cyclooxygenase	CHEMBL2094253	C0021400	Influenza, Human
DICLOFENAC POTASSIUM	Cyclooxygenase	CHEMBL2094253	C0029408	Osteoarthritis
INDOMETHACIN	Cyclooxygenase	CHEMBL2094253	C0029408	Osteoarthritis
SULINDAC	Cyclooxygenase	CHEMBL2094253	C0029408	Osteoarthritis
OXAPROZIN	Cyclooxygenase	CHEMBL2094253	C0029408	Osteoarthritis
DICLOFENAC SODIUM	Cyclooxygenase	CHEMBL2094253	C0019080	Hemorrhage
INDOMETHACIN	Cyclooxygenase	CHEMBL2094253	C0035435	Rheumatic Diseases
NAPROXEN	Cyclooxygenase	CHEMBL2094253	C0035435	Rheumatic Diseases
MESALAMINE	Cyclooxygenase	CHEMBL2094253	C0033246	Proctitis
IBUPROFEN	Cyclooxygenase	CHEMBL2094253	C0031350	Pharyngitis
ACETAMINOPHEN	Cyclooxygenase	CHEMBL2094253	C0031350	Pharyngitis
ALOXIPRIN	Cyclooxygenase	CHEMBL2094253	C0030193	Pain
DICLOFENAC	Cyclooxygenase	CHEMBL2094253	C0030193	Pain
KETOPROFEN	Cyclooxygenase	CHEMBL2094253	C0030193	Pain
KETOROLAC TROMETHAMINE	Cyclooxygenase	CHEMBL2094253	C0030193	Pain
SULINDAC	Cyclooxygenase	CHEMBL2094253	C0035435	Rheumatic Diseases
INDOMETHACIN	Cyclooxygenase	CHEMBL2094253	C0030193	Pain
ASPIRIN	Cyclooxygenase	CHEMBL2094253	C0030193	Pain
IBUPROFEN	Cyclooxygenase	CHEMBL2094253	C0030193	Pain
DIFLUNISAL	Cyclooxygenase	CHEMBL2094253	C0030193	Pain
DICLOFENAC SODIUM	Cyclooxygenase	CHEMBL2094253	C0030193	Pain
NAPROXEN SODIUM	Cyclooxygenase	CHEMBL2094253	C0030193	Pain
NAPROXEN	Cyclooxygenase	CHEMBL2094253	C0030193	Pain
ACETAMINOPHEN	Cyclooxygenase	CHEMBL2094253	C0030193	Pain
DICLOFENAC	Cyclooxygenase	CHEMBL2094253	C0029408	Osteoarthritis
KETOPROFEN	Cyclooxygenase	CHEMBL2094253	C0029408	Osteoarthritis
PIROXICAM	Cyclooxygenase	CHEMBL2094253	C0029408	Osteoarthritis
DICLOFENAC POTASSIUM	Cyclooxygenase	CHEMBL2094253	C0030193	Pain
TOLMETIN SODIUM	Cyclooxygenase	CHEMBL2094253	C0029408	Osteoarthritis
NAPROXEN SODIUM	Cyclooxygenase	CHEMBL2094253	C0003873	Arthritis, Rheumatoid
NEPAFENAC	Cyclooxygenase	CHEMBL2094253	C0086543	Cataract
ASPIRIN	Cyclooxygenase	CHEMBL2094253	C0026821	Muscle Cramp
IBUPROFEN	Cyclooxygenase	CHEMBL2094253	C0026821	Muscle Cramp
NAPROXEN	Cyclooxygenase	CHEMBL2094253	C0026821	Muscle Cramp
ACETAMINOPHEN	Cyclooxygenase	CHEMBL2094253	C0026821	Muscle Cramp
FLURBIPROFEN	Cyclooxygenase	CHEMBL2094253	C0026205	Miosis
DICLOFENAC	Cyclooxygenase	CHEMBL2094253	C0022602	Keratosis, Actinic
BISMUTH SUBSALICYLATE	Cyclooxygenase	CHEMBL2094253	C0018834	Heartburn
ALOXIPRIN	Cyclooxygenase	CHEMBL2094253	C0015967	Fever
ASPIRIN	Cyclooxygenase	CHEMBL2094253	C0015967	Fever
MECLOFENAMATE SODIUM	Cyclooxygenase	CHEMBL2094253	C0015967	Fever
IBUPROFEN	Cyclooxygenase	CHEMBL2094253	C0015967	Fever
DIFLUNISAL	Cyclooxygenase	CHEMBL2094253	C0015967	Fever
NAPROXEN	Cyclooxygenase	CHEMBL2094253	C0015967	Fever
ACETAMINOPHEN	Cyclooxygenase	CHEMBL2094253	C0015967	Fever
DICLOFENAC	Cyclooxygenase	CHEMBL2094253	C0013390	Dysmenorrhea
KETOPROFEN	Cyclooxygenase	CHEMBL2094253	C0013390	Dysmenorrhea
MEFENAMIC ACID	Cyclooxygenase	CHEMBL2094253	C0013390	Dysmenorrhea
INDOMETHACIN	Cyclooxygenase	CHEMBL2094253	C0038013	Spondylitis, Ankylosing
MECLOFENAMATE SODIUM	Cyclooxygenase	CHEMBL2094253	C0013390	Dysmenorrhea
IBUPROFEN	Cyclooxygenase	CHEMBL2094253	C0013390	Dysmenorrhea
NAPROXEN SODIUM	Cyclooxygenase	CHEMBL2094253	C0013390	Dysmenorrhea
NAPROXEN	Cyclooxygenase	CHEMBL2094253	C0013390	Dysmenorrhea
ACETAMINOPHEN	Cyclooxygenase	CHEMBL2094253	C0013390	Dysmenorrhea
IBUPROFEN LYSINE	Cyclooxygenase	CHEMBL2094253	C0013274	Ductus Arteriosus, Patent
INDOMETHACIN	Cyclooxygenase	CHEMBL2094253	C0013274	Ductus Arteriosus, Patent
IBUPROFEN	Cyclooxygenase	CHEMBL2094253	C0013274	Ductus Arteriosus, Patent
ASPIRIN	Cyclooxygenase	CHEMBL2094253	C0009443	Common Cold
IBUPROFEN	Cyclooxygenase	CHEMBL2094253	C0009443	Common Cold
NAPROXEN	Cyclooxygenase	CHEMBL2094253	C0009443	Common Cold
ASPIRIN	Cyclooxygenase	CHEMBL2094253	C0037763	Spasm
DICLOFENAC	Cyclooxygenase	CHEMBL2094253	C0038048	Sprains and Strains
NAPROXEN	Cyclooxygenase	CHEMBL2094253	C0038358	Stomach Ulcer
ASPIRIN	Cyclooxygenase	CHEMBL2094253	C0038454	Stroke
IBUPROFEN	Cyclooxygenase	CHEMBL2094253	C0007222	Cardiovascular Diseases
INDOMETHACIN	Cyclooxygenase	CHEMBL2094253	C0007222	Cardiovascular Diseases
ASPIRIN	Cyclooxygenase	CHEMBL2094253	C0010068	Coronary Disease
ASPIRIN	Cyclooxygenase	CHEMBL2094253	C1956346	Coronary Artery Disease
DEXKETOPROFEN	Cyclooxygenase	CHEMBL2094253	C0231528	Myalgia
BENZYDAMINE	Cyclooxygenase	CHEMBL2094253	C0231528	Myalgia
DICLOFENAC	Cyclooxygenase	CHEMBL2094253	C0231528	Myalgia
KETOPROFEN	Cyclooxygenase	CHEMBL2094253	C0231528	Myalgia
PIROXICAM	Cyclooxygenase	CHEMBL2094253	C0231528	Myalgia
FLURBIPROFEN	Cyclooxygenase	CHEMBL2094253	C0231528	Myalgia
ASPIRIN	Cyclooxygenase	CHEMBL2094253	C0027051	Myocardial Infarction
INDOMETHACIN	Cyclooxygenase	CHEMBL2094253	C0231528	Myalgia
ASPIRIN	Cyclooxygenase	CHEMBL2094253	C0231528	Myalgia
IBUPROFEN	Cyclooxygenase	CHEMBL2094253	C0231528	Myalgia
ACETAMINOPHEN	Cyclooxygenase	CHEMBL2094253	C0009443	Common Cold
NAPROXEN	Cyclooxygenase	CHEMBL2094253	C0231528	Myalgia
KETOPROFEN	Cyclooxygenase	CHEMBL2094253	C0184567	Acute Pain
KETOROLAC TROMETHAMINE	Cyclooxygenase	CHEMBL2094253	C0184567	Acute Pain
INDOMETHACIN	Cyclooxygenase	CHEMBL2094253	C0184567	Acute Pain
DICLOFENAC POTASSIUM	Cyclooxygenase	CHEMBL2094253	C0184567	Acute Pain
IBUPROFEN	Cyclooxygenase	CHEMBL2094253	C0184567	Acute Pain
DICLOFENAC EPOLAMINE	Cyclooxygenase	CHEMBL2094253	C0184567	Acute Pain
NAPROXEN SODIUM	Cyclooxygenase	CHEMBL2094253	C0184567	Acute Pain
NAPROXEN	Cyclooxygenase	CHEMBL2094253	C0184567	Acute Pain
ACETAMINOPHEN	Cyclooxygenase	CHEMBL2094253	C0184567	Acute Pain
BENZYDAMINE	Cyclooxygenase	CHEMBL2094253	C0042267	Vaginitis
IBUPROFEN	Cyclooxygenase	CHEMBL2094253	C0042267	Vaginitis
NAPROXEN	Cyclooxygenase	CHEMBL2094253	C0042267	Vaginitis
ALOXIPRIN	Cyclooxygenase	CHEMBL2094253	C0040053	Thrombosis
ASPIRIN	Cyclooxygenase	CHEMBL2094253	C0040053	Thrombosis
DICLOFENAC	Cyclooxygenase	CHEMBL2094253	C0184567	Acute Pain
DEXKETOPROFEN	Cyclooxygenase	CHEMBL2094253	C0003862	Arthralgia
ASPIRIN	Cyclooxygenase	CHEMBL2094253	C0013390	Dysmenorrhea
DICLOFENAC	Cyclooxygenase	CHEMBL2094253	C0003862	Arthralgia
DICLOFENAC	Cyclooxygenase	CHEMBL2094253	C0149931	Migraine Disorders
DICLOFENAC POTASSIUM	Cyclooxygenase	CHEMBL2094253	C0149931	Migraine Disorders
ASPIRIN	Cyclooxygenase	CHEMBL2094253	C0149931	Migraine Disorders
IBUPROFEN	Cyclooxygenase	CHEMBL2094253	C0149931	Migraine Disorders
BENZYDAMINE	Cyclooxygenase	CHEMBL2094253	C0003862	Arthralgia
NAPROXEN	Cyclooxygenase	CHEMBL2094253	C0003873	Arthritis, Rheumatoid
DICLOFENAC SODIUM	Cyclooxygenase	CHEMBL2094253	C0003873	Arthritis, Rheumatoid
FENOPROFEN CALCIUM	Cyclooxygenase	CHEMBL2094253	C0003873	Arthritis, Rheumatoid
DIFLUNISAL	Cyclooxygenase	CHEMBL2094253	C0003873	Arthritis, Rheumatoid
SULFASALAZINE	Cyclooxygenase	CHEMBL2094253	C0003873	Arthritis, Rheumatoid
IBUPROFEN	Cyclooxygenase	CHEMBL2094253	C0003873	Arthritis, Rheumatoid
KETOROLAC TROMETHAMINE	Cyclooxygenase	CHEMBL2094253	C0151827	Eye Pain
MECLOFENAMATE SODIUM	Cyclooxygenase	CHEMBL2094253	C0003873	Arthritis, Rheumatoid
DICLOFENAC POTASSIUM	Cyclooxygenase	CHEMBL2094253	C0003873	Arthritis, Rheumatoid
INDOMETHACIN	Cyclooxygenase	CHEMBL2094253	C0003873	Arthritis, Rheumatoid
SULINDAC	Cyclooxygenase	CHEMBL2094253	C0003873	Arthritis, Rheumatoid
OXAPROZIN	Cyclooxygenase	CHEMBL2094253	C0003873	Arthritis, Rheumatoid
PIROXICAM	Cyclooxygenase	CHEMBL2094253	C0003873	Arthritis, Rheumatoid
KETOPROFEN	Cyclooxygenase	CHEMBL2094253	C0003873	Arthritis, Rheumatoid
DICLOFENAC	Cyclooxygenase	CHEMBL2094253	C0003873	Arthritis, Rheumatoid
NAPROXEN SODIUM	Cyclooxygenase	CHEMBL2094253	C0149931	Migraine Disorders
ACETAMINOPHEN	Cyclooxygenase	CHEMBL2094253	C0149931	Migraine Disorders
DICLOFENAC	Cyclooxygenase	CHEMBL2094253	C0086543	Cataract
KETOROLAC TROMETHAMINE	Cyclooxygenase	CHEMBL2094253	C0086543	Cataract
TOLMETIN SODIUM	Cyclooxygenase	CHEMBL2094253	C0003873	Arthritis, Rheumatoid
NAPROXEN	Cyclooxygenase	CHEMBL2094253	C1568272	Tendinopathy
BISMUTH SUBSALICYLATE	Cyclooxygenase	CHEMBL2094253	C0011991	Diarrhea
INDOMETHACIN	Cyclooxygenase	CHEMBL2094253	C0003868	Arthritis, Gouty
IBUPROFEN	Cyclooxygenase	CHEMBL2094253	C0003862	Arthralgia
INDOMETHACIN	Cyclooxygenase	CHEMBL2094253	C0003862	Arthralgia
NAPROXEN SODIUM	Cyclooxygenase	CHEMBL2094253	C1568272	Tendinopathy
IBUPROFEN	Cyclooxygenase	CHEMBL2094253	C0040460	Toothache
FLURBIPROFEN	Cyclooxygenase	CHEMBL2094253	C0003862	Arthralgia
ACETAMINOPHEN	Cyclooxygenase	CHEMBL2094253	C0003864	Arthritis
NAPROXEN	Cyclooxygenase	CHEMBL2094253	C0003864	Arthritis
IBUPROFEN	Cyclooxygenase	CHEMBL2094253	C0003864	Arthritis
ASPIRIN	Cyclooxygenase	CHEMBL2094253	C0003864	Arthritis
NAPROXEN	Cyclooxygenase	CHEMBL2094253	C0040460	Toothache
ASPIRIN	Cyclooxygenase	CHEMBL2094253	C0040460	Toothache
OXAPROZIN	Cyclooxygenase	CHEMBL2094253	C3495559	Arthritis, Juvenile
MECLOFENAMATE SODIUM	Cyclooxygenase	CHEMBL2094253	C3495559	Arthritis, Juvenile
IBUPROFEN	Cyclooxygenase	CHEMBL2094253	C3495559	Arthritis, Juvenile
ACETAMINOPHEN	Cyclooxygenase	CHEMBL2094253	C0040460	Toothache
NAPROXEN SODIUM	Cyclooxygenase	CHEMBL2094253	C3495559	Arthritis, Juvenile
SULFASALAZINE	Cyclooxygenase	CHEMBL2094253	C3495559	Arthritis, Juvenile
KETOPROFEN	Cyclooxygenase	CHEMBL2094253	C0003862	Arthralgia
PIROXICAM	Cyclooxygenase	CHEMBL2094253	C0003862	Arthralgia
NAPROXEN	Cyclooxygenase	CHEMBL2094253	C0003862	Arthralgia
NAPROXEN	Cyclooxygenase	CHEMBL2094253	C0003868	Arthritis, Gouty
NAPROXEN	Cyclooxygenase	CHEMBL2094253	C3495559	Arthritis, Juvenile
HALOPERIDOL	D2-like dopamine receptor	CHEMBL2331075	C0278076	Tics
CHLORPROMAZINE	D2-like dopamine receptor	CHEMBL2331075	C0032708	Porphyrias
HALOPERIDOL DECANOATE	D2-like dopamine receptor	CHEMBL2331075	C0040517	Tourette Syndrome
HALOPERIDOL	D2-like dopamine receptor	CHEMBL2331075	C0040517	Tourette Syndrome
BROMOCRIPTINE MESYLATE	D2-like dopamine receptor	CHEMBL2331075	C0020619	Hypogonadism
PRAMIPEXOLE DIHYDROCHLORIDE	D2-like dopamine receptor	CHEMBL2331075	C0035258	Restless Legs Syndrome
OLANZAPINE	D2-like dopamine receptor	CHEMBL2331075	C3887612	Psychomotor Agitation
ROPINIROLE HYDROCHLORIDE	D2-like dopamine receptor	CHEMBL2331075	C0035258	Restless Legs Syndrome
LOXAPINE	D2-like dopamine receptor	CHEMBL2331075	C3887612	Psychomotor Agitation
ROTIGOTINE	D2-like dopamine receptor	CHEMBL2331075	C0035258	Restless Legs Syndrome
BROMOCRIPTINE MESYLATE	D2-like dopamine receptor	CHEMBL2331075	C0020514	Hyperprolactinemia
BROMOCRIPTINE MESYLATE	D2-like dopamine receptor	CHEMBL2331075	C0001206	Acromegaly
HALOPERIDOL DECANOATE	D2-like dopamine receptor	CHEMBL2331075	C0149654	Conduct Disorder
CHLORPROMAZINE	D2-like dopamine receptor	CHEMBL2331075	C0149654	Conduct Disorder
OLANZAPINE PAMOATE	D2-like dopamine receptor	CHEMBL2331075	C0004936	Mental Disorders
LOXAPINE	D2-like dopamine receptor	CHEMBL2331075	C0004936	Mental Disorders
HALOPERIDOL	D2-like dopamine receptor	CHEMBL2331075	C0149654	Conduct Disorder
CHLORPROMAZINE	D2-like dopamine receptor	CHEMBL2331075	C0036341	Schizophrenia
HALOPERIDOL LACTATE	D2-like dopamine receptor	CHEMBL2331075	C0036341	Schizophrenia
OLANZAPINE	D2-like dopamine receptor	CHEMBL2331075	C1269683	Depressive Disorder, Major
LOXAPINE	D2-like dopamine receptor	CHEMBL2331075	C0033975	Psychotic Disorders
CHLORPROMAZINE	D2-like dopamine receptor	CHEMBL2331075	C0033975	Psychotic Disorders
DROPERIDOL	D2-like dopamine receptor	CHEMBL2331075	C0033975	Psychotic Disorders
LEVOMEPROMAZINE	D2-like dopamine receptor	CHEMBL2331075	C0033975	Psychotic Disorders
HALOPERIDOL DECANOATE	D2-like dopamine receptor	CHEMBL2331075	C0033975	Psychotic Disorders
OLANZAPINE	D2-like dopamine receptor	CHEMBL2331075	C0033975	Psychotic Disorders
HALOPERIDOL	D2-like dopamine receptor	CHEMBL2331075	C0033975	Psychotic Disorders
TRIFLUOPERAZINE HYDROCHLORIDE	D2-like dopamine receptor	CHEMBL2331075	C0033975	Psychotic Disorders
TRIFLUOPERAZINE HYDROCHLORIDE	D2-like dopamine receptor	CHEMBL2331075	C0036341	Schizophrenia
DROPERIDOL	D2-like dopamine receptor	CHEMBL2331075	C0520909	Postoperative Nausea and Vomiting
ROTIGOTINE	D2-like dopamine receptor	CHEMBL2331075	C0030567	Parkinson Disease
APOMORPHINE HYDROCHLORIDE	D2-like dopamine receptor	CHEMBL2331075	C0030567	Parkinson Disease
PRAMIPEXOLE DIHYDROCHLORIDE	D2-like dopamine receptor	CHEMBL2331075	C0030567	Parkinson Disease
BROMOCRIPTINE MESYLATE	D2-like dopamine receptor	CHEMBL2331075	C0030567	Parkinson Disease
LOXAPINE	D2-like dopamine receptor	CHEMBL2331075	C0036341	Schizophrenia
OLANZAPINE PAMOATE	D2-like dopamine receptor	CHEMBL2331075	C0036341	Schizophrenia
HALOPERIDOL DECANOATE	D2-like dopamine receptor	CHEMBL2331075	C0036341	Schizophrenia
OLANZAPINE	D2-like dopamine receptor	CHEMBL2331075	C0036341	Schizophrenia
HALOPERIDOL	D2-like dopamine receptor	CHEMBL2331075	C0036341	Schizophrenia
CHLORPROMAZINE	D2-like dopamine receptor	CHEMBL2331075	C0520909	Postoperative Nausea and Vomiting
BROMOCRIPTINE MESYLATE	D2-like dopamine receptor	CHEMBL2331075	C0021359	Infertility
ROPINIROLE HYDROCHLORIDE	D2-like dopamine receptor	CHEMBL2331075	C0030567	Parkinson Disease
LOXAPINE	D2-like dopamine receptor	CHEMBL2331075	C0005586	Bipolar Disorder
BROMOCRIPTINE MESYLATE	D2-like dopamine receptor	CHEMBL2331075	C0001430	Adenoma
BROMOCRIPTINE MESYLATE	D2-like dopamine receptor	CHEMBL2331075	C0011860	Diabetes Mellitus, Type 2
TRIFLUOPERAZINE HYDROCHLORIDE	D2-like dopamine receptor	CHEMBL2331075	C0003467	Anxiety
OLANZAPINE	D2-like dopamine receptor	CHEMBL2331075	C0005586	Bipolar Disorder
OLANZAPINE PAMOATE	D2-like dopamine receptor	CHEMBL2331075	C0005586	Bipolar Disorder
ETOPOSIDE PHOSPHATE	DNA topoisomerase II alpha	CHEMBL1806	C0262584	Carcinoma, Small Cell
DOXORUBICIN HYDROCHLORIDE	DNA topoisomerase II alpha	CHEMBL1806	C0036220	Sarcoma, Kaposi
DOXORUBICIN HYDROCHLORIDE	DNA topoisomerase II alpha	CHEMBL1806	C0029463	Osteosarcoma
DOXORUBICIN HYDROCHLORIDE	DNA topoisomerase II alpha	CHEMBL1806	C0024305	Lymphoma, Non-Hodgkin
MITOXANTRONE HYDROCHLORIDE	DNA topoisomerase II alpha	CHEMBL1806	C0026769	Multiple Sclerosis
DOXORUBICIN HYDROCHLORIDE	DNA topoisomerase II alpha	CHEMBL1806	C0026764	Multiple Myeloma
ETOPOSIDE PHOSPHATE	DNA topoisomerase II alpha	CHEMBL1806	C0027651	Neoplasms
VALRUBICIN	DNA topoisomerase II alpha	CHEMBL1806	C0027651	Neoplasms
DAUNORUBICIN	DNA topoisomerase II alpha	CHEMBL1806	C0027651	Neoplasms
DOXORUBICIN HYDROCHLORIDE	DNA topoisomerase II alpha	CHEMBL1806	C0919267	Ovarian Neoplasms
DOXORUBICIN HYDROCHLORIDE	DNA topoisomerase II alpha	CHEMBL1806	C1261473	Sarcoma
DOXORUBICIN HYDROCHLORIDE	DNA topoisomerase II alpha	CHEMBL1806	C1458155	Breast Neoplasms
MITOXANTRONE HYDROCHLORIDE	DNA topoisomerase II alpha	CHEMBL1806	C0033578	Prostatic Neoplasms
DOXORUBICIN HYDROCHLORIDE	DNA topoisomerase II alpha	CHEMBL1806	C0007097	Carcinoma
DOXORUBICIN HYDROCHLORIDE	DNA topoisomerase II alpha	CHEMBL1806	C4721610	Carcinoma, Ovarian Epithelial
DOXORUBICIN HYDROCHLORIDE	DNA topoisomerase II alpha	CHEMBL1806	C0018801	Heart Failure
VALRUBICIN	DNA topoisomerase II alpha	CHEMBL1806	C0007097	Carcinoma
IDARUBICIN HYDROCHLORIDE	DNA topoisomerase II alpha	CHEMBL1806	C0023467	Leukemia, Myeloid, Acute
DOXORUBICIN HYDROCHLORIDE	DNA topoisomerase II alpha	CHEMBL1806	C0019829	Hodgkin Disease
DAUNORUBICIN	DNA topoisomerase II alpha	CHEMBL1806	C0023467	Leukemia, Myeloid, Acute
ETOPOSIDE PHOSPHATE	DNA topoisomerase II alpha	CHEMBL1806	C0149925	Small Cell Lung Carcinoma
DAUNORUBICIN	DNA topoisomerase II alpha	CHEMBL1806	C0023448	Leukemia, Lymphoid
DOXORUBICIN HYDROCHLORIDE	DNA topoisomerase II alpha	CHEMBL1806	C0023479	Leukemia, Myelomonocytic, Acute
ETOPOSIDE PHOSPHATE	DNA topoisomerase II alpha	CHEMBL1806	C0024121	Lung Neoplasms
PRALATREXATE	Dihydrofolate reductase	CHEMBL202	C0079774	Lymphoma, T-Cell, Peripheral
PRALATREXATE	Dihydrofolate reductase	CHEMBL202	C0079772	Lymphoma, T-Cell
METHOTREXATE	Dihydrofolate reductase	CHEMBL202	C0024305	Lymphoma, Non-Hodgkin
PRALATREXATE	Dihydrofolate reductase	CHEMBL202	C0027651	Neoplasms
METHOTREXATE	Dihydrofolate reductase	CHEMBL202	C0027651	Neoplasms
METHOTREXATE	Dihydrofolate reductase	CHEMBL202	C0026948	Mycosis Fungoides
METHOTREXATE	Dihydrofolate reductase	CHEMBL202	C1458155	Breast Neoplasms
METHOTREXATE	Dihydrofolate reductase	CHEMBL202	C0001430	Adenoma
METHOTREXATE	Dihydrofolate reductase	CHEMBL202	C0003873	Arthritis, Rheumatoid
PEMETREXED DISODIUM	Dihydrofolate reductase	CHEMBL202	C0007131	Carcinoma, Non-Small-Cell Lung
METHOTREXATE	Dihydrofolate reductase	CHEMBL202	C0003864	Arthritis
METHOTREXATE	Dihydrofolate reductase	CHEMBL202	C0024121	Lung Neoplasms
METHOTREXATE	Dihydrofolate reductase	CHEMBL202	C0008497	Choriocarcinoma
METHOTREXATE	Dihydrofolate reductase	CHEMBL202	C0021053	Immune System Diseases
METHOTREXATE	Dihydrofolate reductase	CHEMBL202	C3495559	Arthritis, Juvenile
METHOTREXATE	Dihydrofolate reductase	CHEMBL202	C0033860	Psoriasis
METHOTREXATE	Dihydrofolate reductase	CHEMBL202	C0009450	Communicable Diseases
METHOTREXATE	Dihydrofolate reductase	CHEMBL202	C0220654	Meningeal Carcinomatosis
METHOTREXATE	Dihydrofolate reductase	CHEMBL202	C1961102	Precursor Cell Lymphoblastic Leukemia-Lymphoma
METOCLOPRAMIDE HYDROCHLORIDE	Dopamine D2 receptor	CHEMBL217	C0018834	Heartburn
THIOTHIXENE	Dopamine D2 receptor	CHEMBL217	C0033975	Psychotic Disorders
PALIPERIDONE	Dopamine D2 receptor	CHEMBL217	C0033975	Psychotic Disorders
ILOPERIDONE	Dopamine D2 receptor	CHEMBL217	C0033975	Psychotic Disorders
PALIPERIDONE PALMITATE	Dopamine D2 receptor	CHEMBL217	C0033975	Psychotic Disorders
ARIPIPRAZOLE	Dopamine D2 receptor	CHEMBL217	C0033975	Psychotic Disorders
CHLORPROTHIXENE	Dopamine D2 receptor	CHEMBL217	C0033975	Psychotic Disorders
FLUPHENAZINE DECANOATE	Dopamine D2 receptor	CHEMBL217	C0033975	Psychotic Disorders
PROCHLORPERAZINE	Dopamine D2 receptor	CHEMBL217	C0033975	Psychotic Disorders
PERPHENAZINE	Dopamine D2 receptor	CHEMBL217	C0033975	Psychotic Disorders
FLUPHENAZINE ENANTHATE	Dopamine D2 receptor	CHEMBL217	C0033975	Psychotic Disorders
PROCHLORPERAZINE	Dopamine D2 receptor	CHEMBL217	C0003467	Anxiety
CLEBOPRIDE	Dopamine D2 receptor	CHEMBL217	C0012242	Digestive System Diseases
QUETIAPINE FUMARATE	Dopamine D2 receptor	CHEMBL217	C0005586	Bipolar Disorder
DOMPERIDONE	Dopamine D2 receptor	CHEMBL217	C0012242	Digestive System Diseases
PALIPERIDONE PALMITATE	Dopamine D2 receptor	CHEMBL217	C0036341	Schizophrenia
PROCHLORPERAZINE	Dopamine D2 receptor	CHEMBL217	C0036341	Schizophrenia
RISPERIDONE	Dopamine D2 receptor	CHEMBL217	C0005586	Bipolar Disorder
ARIPIPRAZOLE	Dopamine D2 receptor	CHEMBL217	C0005586	Bipolar Disorder
ZIPRASIDONE HYDROCHLORIDE	Dopamine D2 receptor	CHEMBL217	C0003811	Arrhythmias, Cardiac
ARIPIPRAZOLE	Dopamine D2 receptor	CHEMBL217	C1269683	Depressive Disorder, Major
QUETIAPINE FUMARATE	Dopamine D2 receptor	CHEMBL217	C1269683	Depressive Disorder, Major
ASENAPINE MALEATE	Dopamine D2 receptor	CHEMBL217	C0036341	Schizophrenia
BREXPIPRAZOLE	Dopamine D2 receptor	CHEMBL217	C1269683	Depressive Disorder, Major
ARIPIPRAZOLE LAUROXIL	Dopamine D2 receptor	CHEMBL217	C1269683	Depressive Disorder, Major
ARIPIPRAZOLE	Dopamine D2 receptor	CHEMBL217	C0036341	Schizophrenia
TRIFLUPROMAZINE	Dopamine D2 receptor	CHEMBL217	C0033975	Psychotic Disorders
ASENAPINE MALEATE	Dopamine D2 receptor	CHEMBL217	C0005586	Bipolar Disorder
LURASIDONE HYDROCHLORIDE	Dopamine D2 receptor	CHEMBL217	C0005586	Bipolar Disorder
PERPHENAZINE	Dopamine D2 receptor	CHEMBL217	C0036341	Schizophrenia
PERPHENAZINE	Dopamine D2 receptor	CHEMBL217	C0520909	Postoperative Nausea and Vomiting
BREXPIPRAZOLE	Dopamine D2 receptor	CHEMBL217	C0033975	Psychotic Disorders
QUETIAPINE FUMARATE	Dopamine D2 receptor	CHEMBL217	C0036341	Schizophrenia
ZIPRASIDONE HYDROCHLORIDE	Dopamine D2 receptor	CHEMBL217	C0036341	Schizophrenia
BREXPIPRAZOLE	Dopamine D2 receptor	CHEMBL217	C0036341	Schizophrenia
CARIPRAZINE HYDROCHLORIDE	Dopamine D2 receptor	CHEMBL217	C0036341	Schizophrenia
RISPERIDONE	Dopamine D2 receptor	CHEMBL217	C0033975	Psychotic Disorders
METOCLOPRAMIDE HYDROCHLORIDE	Dopamine D2 receptor	CHEMBL217	C0520909	Postoperative Nausea and Vomiting
PROCHLORPERAZINE	Dopamine D2 receptor	CHEMBL217	C0520909	Postoperative Nausea and Vomiting
ARIPIPRAZOLE	Dopamine D2 receptor	CHEMBL217	C0004352	Autistic Disorder
RISPERIDONE	Dopamine D2 receptor	CHEMBL217	C0004352	Autistic Disorder
ARIPIPRAZOLE LAUROXIL	Dopamine D2 receptor	CHEMBL217	C0004352	Autistic Disorder
ZIPRASIDONE HYDROCHLORIDE	Dopamine D2 receptor	CHEMBL217	C0042514	Tachycardia, Ventricular
METOCLOPRAMIDE HYDROCHLORIDE	Dopamine D2 receptor	CHEMBL217	C0152020	Gastroparesis
ARIPIPRAZOLE	Dopamine D2 receptor	CHEMBL217	C3887612	Psychomotor Agitation
CABERGOLINE	Dopamine D2 receptor	CHEMBL217	C0032019	Pituitary Neoplasms
ARIPIPRAZOLE	Dopamine D2 receptor	CHEMBL217	C0001807	Aggression
RISPERIDONE	Dopamine D2 receptor	CHEMBL217	C0001807	Aggression
ZIPRASIDONE HYDROCHLORIDE	Dopamine D2 receptor	CHEMBL217	C0004936	Mental Disorders
LURASIDONE HYDROCHLORIDE	Dopamine D2 receptor	CHEMBL217	C0036341	Schizophrenia
RISPERIDONE	Dopamine D2 receptor	CHEMBL217	C0036341	Schizophrenia
ARIPIPRAZOLE LAUROXIL	Dopamine D2 receptor	CHEMBL217	C0036341	Schizophrenia
THIOTHIXENE	Dopamine D2 receptor	CHEMBL217	C0036341	Schizophrenia
BROMPERIDOL	Dopamine D2 receptor	CHEMBL217	C0033975	Psychotic Disorders
BENPERIDOL	Dopamine D2 receptor	CHEMBL217	C0033975	Psychotic Disorders
SULPIRIDE	Dopamine D2 receptor	CHEMBL217	C0033975	Psychotic Disorders
ZIPRASIDONE HYDROCHLORIDE	Dopamine D2 receptor	CHEMBL217	C0005586	Bipolar Disorder
ZIPRASIDONE MESYLATE	Dopamine D2 receptor	CHEMBL217	C0005586	Bipolar Disorder
CARIPRAZINE HYDROCHLORIDE	Dopamine D2 receptor	CHEMBL217	C0005586	Bipolar Disorder
CLOZAPINE	Dopamine D2 receptor	CHEMBL217	C0036341	Schizophrenia
CABERGOLINE	Dopamine D2 receptor	CHEMBL217	C0030567	Parkinson Disease
ARIPIPRAZOLE LAUROXIL	Dopamine D2 receptor	CHEMBL217	C0005586	Bipolar Disorder
METOCLOPRAMIDE HYDROCHLORIDE	Dopamine D2 receptor	CHEMBL217	C0042963	Vomiting
CLOZAPINE	Dopamine D2 receptor	CHEMBL217	C0033975	Psychotic Disorders
MOLINDONE HYDROCHLORIDE	Dopamine D2 receptor	CHEMBL217	C0036341	Schizophrenia
PALIPERIDONE	Dopamine D2 receptor	CHEMBL217	C0036341	Schizophrenia
METOCLOPRAMIDE HYDROCHLORIDE	Dopamine D2 receptor	CHEMBL217	C0003123	Anorexia
ARIPIPRAZOLE LAUROXIL	Dopamine D2 receptor	CHEMBL217	C0040517	Tourette Syndrome
ILOPERIDONE	Dopamine D2 receptor	CHEMBL217	C0036341	Schizophrenia
METOCLOPRAMIDE HYDROCHLORIDE	Dopamine D2 receptor	CHEMBL217	C1565489	Renal Insufficiency
METOCLOPRAMIDE HYDROCHLORIDE	Dopamine D2 receptor	CHEMBL217	C0027651	Neoplasms
ARIPIPRAZOLE	Dopamine D2 receptor	CHEMBL217	C0011581	Depressive Disorder
CLORAZEPATE DIPOTASSIUM	GABA-A receptor; anion channel	CHEMBL2093872	C0003467	Anxiety
CHLORDIAZEPOXIDE	GABA-A receptor; anion channel	CHEMBL2093872	C0003467	Anxiety
DIAZEPAM	GABA-A receptor; anion channel	CHEMBL2093872	C0003467	Anxiety
OXAZEPAM	GABA-A receptor; anion channel	CHEMBL2093872	C0003467	Anxiety
BUTALBITAL	GABA-A receptor; anion channel	CHEMBL2093872	C0149931	Migraine Disorders
CLOBAZAM	GABA-A receptor; anion channel	CHEMBL2093872	C0003467	Anxiety
ALPRAZOLAM	GABA-A receptor; anion channel	CHEMBL2093872	C0003467	Anxiety
LORAZEPAM	GABA-A receptor; anion channel	CHEMBL2093872	C0003467	Anxiety
PRAZEPAM	GABA-A receptor; anion channel	CHEMBL2093872	C0003467	Anxiety
CLOTIAZEPAM	GABA-A receptor; anion channel	CHEMBL2093872	C0003467	Anxiety
DIAZEPAM	GABA-A receptor; anion channel	CHEMBL2093872	C0085292	Stiff-Person Syndrome
TOPIRAMATE	GABA-A receptor; anion channel	CHEMBL2093872	C0149931	Migraine Disorders
MEPROBAMATE	GABA-A receptor; anion channel	CHEMBL2093872	C0003467	Anxiety
HALAZEPAM	GABA-A receptor; anion channel	CHEMBL2093872	C0003467	Anxiety
CHLORDIAZEPOXIDE	GABA-A receptor; anion channel	CHEMBL2093872	C0001973	Alcoholism
OXAZEPAM	GABA-A receptor; anion channel	CHEMBL2093872	C0004936	Mental Disorders
ESTAZOLAM	GABA-A receptor; anion channel	CHEMBL2093872	C0021603	Sleep Initiation and Maintenance Disorders
QUAZEPAM	GABA-A receptor; anion channel	CHEMBL2093872	C0021603	Sleep Initiation and Maintenance Disorders
LORAZEPAM	GABA-A receptor; anion channel	CHEMBL2093872	C0011581	Depressive Disorder
FLURAZEPAM HYDROCHLORIDE	GABA-A receptor; anion channel	CHEMBL2093872	C0021603	Sleep Initiation and Maintenance Disorders
CLONAZEPAM	GABA-A receptor; anion channel	CHEMBL2093872	C0030319	Panic Disorder
ALPRAZOLAM	GABA-A receptor; anion channel	CHEMBL2093872	C0030319	Panic Disorder
BREXANOLONE	GABA-A receptor; anion channel	CHEMBL2093872	C0221074	Depression, Postpartum
CLORAZEPATE DIPOTASSIUM	GABA-A receptor; anion channel	CHEMBL2093872	C0003469	Anxiety Disorders
CHLORDIAZEPOXIDE	GABA-A receptor; anion channel	CHEMBL2093872	C0003469	Anxiety Disorders
DIAZEPAM	GABA-A receptor; anion channel	CHEMBL2093872	C0003469	Anxiety Disorders
OXAZEPAM	GABA-A receptor; anion channel	CHEMBL2093872	C0003469	Anxiety Disorders
MEPROBAMATE	GABA-A receptor; anion channel	CHEMBL2093872	C0003469	Anxiety Disorders
ALPRAZOLAM	GABA-A receptor; anion channel	CHEMBL2093872	C0003469	Anxiety Disorders
LORAZEPAM	GABA-A receptor; anion channel	CHEMBL2093872	C0003469	Anxiety Disorders
CLORAZEPATE DIPOTASSIUM	GABA-A receptor; anion channel	CHEMBL2093872	C0036572	Seizures
CLOBAZAM	GABA-A receptor; anion channel	CHEMBL2093872	C0036572	Seizures
CLONAZEPAM	GABA-A receptor; anion channel	CHEMBL2093872	C0036572	Seizures
MIDAZOLAM	GABA-A receptor; anion channel	CHEMBL2093872	C0002622	Amnesia
TOPIRAMATE	GABA-A receptor; anion channel	CHEMBL2093872	C0238111	Lennox Gastaut Syndrome
PRIMIDONE	GABA-A receptor; anion channel	CHEMBL2093872	C0036572	Seizures
CLOBAZAM	GABA-A receptor; anion channel	CHEMBL2093872	C0238111	Lennox Gastaut Syndrome
TOPIRAMATE	GABA-A receptor; anion channel	CHEMBL2093872	C0036572	Seizures
MIDAZOLAM	GABA-A receptor; anion channel	CHEMBL2093872	C0038220	Status Epilepticus
CENOBAMATE	GABA-A receptor; anion channel	CHEMBL2093872	C0036572	Seizures
DIAZEPAM	GABA-A receptor; anion channel	CHEMBL2093872	C0004936	Mental Disorders
DIAZEPAM	GABA-A receptor; anion channel	CHEMBL2093872	C0007789	Cerebral Palsy
LORAZEPAM	GABA-A receptor; anion channel	CHEMBL2093872	C0038220	Status Epilepticus
LORAZEPAM	GABA-A receptor; anion channel	CHEMBL2093872	C0011570	Depression
DIAZEPAM	GABA-A receptor; anion channel	CHEMBL2093872	C3887612	Psychomotor Agitation
ESZOPICLONE	GABA-A receptor; anion channel	CHEMBL2093872	C0021603	Sleep Initiation and Maintenance Disorders
DIAZEPAM	GABA-A receptor; anion channel	CHEMBL2093872	C0014544	Epilepsy
TEMAZEPAM	GABA-A receptor; anion channel	CHEMBL2093872	C0021603	Sleep Initiation and Maintenance Disorders
ACAMPROSATE CALCIUM	GABA-A receptor; anion channel	CHEMBL2093872	C0001973	Alcoholism
PRIMIDONE	GABA-A receptor; anion channel	CHEMBL2093872	C0014544	Epilepsy
TOPIRAMATE	GABA-A receptor; anion channel	CHEMBL2093872	C0014544	Epilepsy
METHARBITAL	GABA-A receptor; anion channel	CHEMBL2093872	C0014544	Epilepsy
MIDAZOLAM	GABA-A receptor; anion channel	CHEMBL2093872	C0014544	Epilepsy
CENOBAMATE	GABA-A receptor; anion channel	CHEMBL2093872	C0014544	Epilepsy
CLONAZEPAM	GABA-A receptor; anion channel	CHEMBL2093872	C0014544	Epilepsy
DIFLORASONE DIACETATE	Glucocorticoid receptor	CHEMBL2034	C0037274	Skin Diseases
PREDNICARBATE	Glucocorticoid receptor	CHEMBL2034	C0037274	Skin Diseases
DESONIDE	Glucocorticoid receptor	CHEMBL2034	C0037274	Skin Diseases
BETAMETHASONE DIPROPIONATE	Glucocorticoid receptor	CHEMBL2034	C0037274	Skin Diseases
PREDNISOLONE	Glucocorticoid receptor	CHEMBL2034	C0039103	Synovitis
DEXAMETHASONE SODIUM PHOSPHATE	Glucocorticoid receptor	CHEMBL2034	C0039103	Synovitis
DEXAMETHASONE	Glucocorticoid receptor	CHEMBL2034	C0039103	Synovitis
CORTISONE ACETATE	Glucocorticoid receptor	CHEMBL2034	C0039103	Synovitis
CLOBETASOL PROPIONATE	Glucocorticoid receptor	CHEMBL2034	C0037274	Skin Diseases
PREDNICARBATE	Glucocorticoid receptor	CHEMBL2034	C0038012	Spondylitis
TRIAMCINOLONE ACETONIDE	Glucocorticoid receptor	CHEMBL2034	C0037274	Skin Diseases
TRIAMCINOLONE ACETONIDE	Glucocorticoid receptor	CHEMBL2034	C0039516	Tennis Elbow
PREDNISOLONE	Glucocorticoid receptor	CHEMBL2034	C0039516	Tennis Elbow
HALCINONIDE	Glucocorticoid receptor	CHEMBL2034	C0037274	Skin Diseases
FLUTICASONE FUROATE	Glucocorticoid receptor	CHEMBL2034	C0004096	Asthma
DEXAMETHASONE SODIUM PHOSPHATE	Glucocorticoid receptor	CHEMBL2034	C0039516	Tennis Elbow
PREDNISOLONE SODIUM PHOSPHATE	Glucocorticoid receptor	CHEMBL2034	C0004096	Asthma
HYDROCORTISONE PROBUTATE	Glucocorticoid receptor	CHEMBL2034	C0029408	Osteoarthritis
MOMETASONE FUROATE	Glucocorticoid receptor	CHEMBL2034	C0004096	Asthma
HYDROCORTISONE PROBUTATE	Glucocorticoid receptor	CHEMBL2034	C0036830	Serum Sickness
METHYLPREDNISOLONE ACETATE	Glucocorticoid receptor	CHEMBL2034	C0036830	Serum Sickness
TRIAMCINOLONE ACETONIDE	Glucocorticoid receptor	CHEMBL2034	C0006444	Bursitis
DEXAMETHASONE	Glucocorticoid receptor	CHEMBL2034	C0039516	Tennis Elbow
PREDNISONE	Glucocorticoid receptor	CHEMBL2034	C0006444	Bursitis
PREDNISONE	Glucocorticoid receptor	CHEMBL2034	C0039103	Synovitis
PREDNISONE	Glucocorticoid receptor	CHEMBL2034	C0039516	Tennis Elbow
DEXAMETHASONE	Glucocorticoid receptor	CHEMBL2034	C0038325	Stevens-Johnson Syndrome
HYDROCORTISONE PROBUTATE	Glucocorticoid receptor	CHEMBL2034	C0038012	Spondylitis
FLUTICASONE PROPIONATE	Glucocorticoid receptor	CHEMBL2034	C0037274	Skin Diseases
FLURANDRENOLIDE	Glucocorticoid receptor	CHEMBL2034	C0037274	Skin Diseases
HYDROCORTISONE PROBUTATE	Glucocorticoid receptor	CHEMBL2034	C0037274	Skin Diseases
BETAMETHASONE VALERATE	Glucocorticoid receptor	CHEMBL2034	C0037274	Skin Diseases
METHYLPREDNISOLONE	Glucocorticoid receptor	CHEMBL2034	C0004096	Asthma
FLUOCINOLONE ACETONIDE	Glucocorticoid receptor	CHEMBL2034	C0037274	Skin Diseases
HYDROCORTISONE BUTYRATE	Glucocorticoid receptor	CHEMBL2034	C0037274	Skin Diseases
MOMETASONE FUROATE	Glucocorticoid receptor	CHEMBL2034	C0037274	Skin Diseases
HYDROCORTISONE ACETATE	Glucocorticoid receptor	CHEMBL2034	C0037274	Skin Diseases
DEXAMETHASONE	Glucocorticoid receptor	CHEMBL2034	C0029408	Osteoarthritis
CORTISONE ACETATE	Glucocorticoid receptor	CHEMBL2034	C0029408	Osteoarthritis
BECLOMETHASONE DIPROPIONATE	Glucocorticoid receptor	CHEMBL2034	C0004096	Asthma
METHYLPREDNISOLONE SODIUM SUCCINATE	Glucocorticoid receptor	CHEMBL2034	C0004096	Asthma
PREDNISONE	Glucocorticoid receptor	CHEMBL2034	C0038013	Spondylitis, Ankylosing
PREDNISOLONE	Glucocorticoid receptor	CHEMBL2034	C0038013	Spondylitis, Ankylosing
METHYLPREDNISOLONE ACETATE	Glucocorticoid receptor	CHEMBL2034	C0029408	Osteoarthritis
DEXAMETHASONE SODIUM PHOSPHATE	Glucocorticoid receptor	CHEMBL2034	C0038013	Spondylitis, Ankylosing
DEXAMETHASONE	Glucocorticoid receptor	CHEMBL2034	C0038013	Spondylitis, Ankylosing
ALCLOMETASONE DIPROPIONATE	Glucocorticoid receptor	CHEMBL2034	C0037274	Skin Diseases
DESOXIMETASONE	Glucocorticoid receptor	CHEMBL2034	C0037274	Skin Diseases
FLUOCINONIDE	Glucocorticoid receptor	CHEMBL2034	C0037274	Skin Diseases
HALOBETASOL PROPIONATE	Glucocorticoid receptor	CHEMBL2034	C0037274	Skin Diseases
DEXAMETHASONE SODIUM PHOSPHATE	Glucocorticoid receptor	CHEMBL2034	C0004096	Asthma
BETAMETHASONE ACETATE	Glucocorticoid receptor	CHEMBL2034	C0004096	Asthma
FLUNISOLIDE	Glucocorticoid receptor	CHEMBL2034	C0004096	Asthma
PREDNISONE	Glucocorticoid receptor	CHEMBL2034	C0038325	Stevens-Johnson Syndrome
DEXAMETHASONE SODIUM PHOSPHATE	Glucocorticoid receptor	CHEMBL2034	C0038325	Stevens-Johnson Syndrome
CORTISONE ACETATE	Glucocorticoid receptor	CHEMBL2034	C0038325	Stevens-Johnson Syndrome
METHYLPREDNISOLONE ACETATE	Glucocorticoid receptor	CHEMBL2034	C0006118	Brain Neoplasms
PREDNISOLONE	Glucocorticoid receptor	CHEMBL2034	C0033860	Psoriasis
METHYLPREDNISOLONE SODIUM SUCCINATE	Glucocorticoid receptor	CHEMBL2034	C0036830	Serum Sickness
PREDNISOLONE	Glucocorticoid receptor	CHEMBL2034	C0036202	Sarcoidosis
PREDNISONE	Glucocorticoid receptor	CHEMBL2034	C0036202	Sarcoidosis
BUDESONIDE	Glucocorticoid receptor	CHEMBL2034	C0035457	Rhinitis, Allergic, Perennial
CICLESONIDE	Glucocorticoid receptor	CHEMBL2034	C0035457	Rhinitis, Allergic, Perennial
FLUTICASONE FUROATE	Glucocorticoid receptor	CHEMBL2034	C0035457	Rhinitis, Allergic, Perennial
BECLOMETHASONE DIPROPIONATE	Glucocorticoid receptor	CHEMBL2034	C0035457	Rhinitis, Allergic, Perennial
FLUNISOLIDE	Glucocorticoid receptor	CHEMBL2034	C0035455	Rhinitis
PREDNISONE	Glucocorticoid receptor	CHEMBL2034	C0005138	Berylliosis
PREDNISOLONE SODIUM PHOSPHATE	Glucocorticoid receptor	CHEMBL2034	C0034069	Pulmonary Fibrosis
DEXAMETHASONE	Glucocorticoid receptor	CHEMBL2034	C0034068	Pulmonary Eosinophilia
DEXAMETHASONE SODIUM PHOSPHATE	Glucocorticoid receptor	CHEMBL2034	C0034068	Pulmonary Eosinophilia
PREDNISOLONE	Glucocorticoid receptor	CHEMBL2034	C0034068	Pulmonary Eosinophilia
PREDNISONE	Glucocorticoid receptor	CHEMBL2034	C0034068	Pulmonary Eosinophilia
HYDROCORTISONE PROBUTATE	Glucocorticoid receptor	CHEMBL2034	C0033860	Psoriasis
DEXAMETHASONE SODIUM PHOSPHATE	Glucocorticoid receptor	CHEMBL2034	C0036202	Sarcoidosis
DEXAMETHASONE	Glucocorticoid receptor	CHEMBL2034	C0033860	Psoriasis
DESOXIMETASONE	Glucocorticoid receptor	CHEMBL2034	C0033860	Psoriasis
HALOBETASOL PROPIONATE	Glucocorticoid receptor	CHEMBL2034	C0033860	Psoriasis
DEXAMETHASONE SODIUM PHOSPHATE	Glucocorticoid receptor	CHEMBL2034	C0033860	Psoriasis
CORTISONE ACETATE	Glucocorticoid receptor	CHEMBL2034	C0039516	Tennis Elbow
BETAMETHASONE DIPROPIONATE	Glucocorticoid receptor	CHEMBL2034	C0033860	Psoriasis
PREDNISOLONE	Glucocorticoid receptor	CHEMBL2034	C0032285	Pneumonia
DEXAMETHASONE SODIUM PHOSPHATE	Glucocorticoid receptor	CHEMBL2034	C0032285	Pneumonia
METHYLPREDNISOLONE	Glucocorticoid receptor	CHEMBL2034	C0032285	Pneumonia
DEXAMETHASONE	Glucocorticoid receptor	CHEMBL2034	C0032285	Pneumonia
CORTISONE ACETATE	Glucocorticoid receptor	CHEMBL2034	C0032285	Pneumonia
HYDROCORTISONE ACETATE	Glucocorticoid receptor	CHEMBL2034	C0033774	Pruritus
HYDROCORTISONE PROBUTATE	Glucocorticoid receptor	CHEMBL2034	C0033774	Pruritus
PREDNISONE	Glucocorticoid receptor	CHEMBL2034	C0033860	Psoriasis
CLOBETASOL PROPIONATE	Glucocorticoid receptor	CHEMBL2034	C0033860	Psoriasis
FLUOCINOLONE ACETONIDE	Glucocorticoid receptor	CHEMBL2034	C0033860	Psoriasis
HYDROCORTISONE	Glucocorticoid receptor	CHEMBL2034	C0032285	Pneumonia
DEXAMETHASONE	Glucocorticoid receptor	CHEMBL2034	C0036202	Sarcoidosis
PREDNISONE	Glucocorticoid receptor	CHEMBL2034	C0032285	Pneumonia
DEXAMETHASONE SODIUM PHOSPHATE	Glucocorticoid receptor	CHEMBL2034	C0036830	Serum Sickness
BETAMETHASONE ACETATE	Glucocorticoid receptor	CHEMBL2034	C0036830	Serum Sickness
PREDNISOLONE	Glucocorticoid receptor	CHEMBL2034	C0036830	Serum Sickness
TRIAMCINOLONE ACETONIDE	Glucocorticoid receptor	CHEMBL2034	C0036830	Serum Sickness
PREDNISONE	Glucocorticoid receptor	CHEMBL2034	C0036830	Serum Sickness
HYDROCORTISONE PROBUTATE	Glucocorticoid receptor	CHEMBL2034	C0036508	Dermatitis, Seborrheic
CORTISONE ACETATE	Glucocorticoid receptor	CHEMBL2034	C0036508	Dermatitis, Seborrheic
DEXAMETHASONE	Glucocorticoid receptor	CHEMBL2034	C0036508	Dermatitis, Seborrheic
FLUOCINOLONE ACETONIDE	Glucocorticoid receptor	CHEMBL2034	C0036508	Dermatitis, Seborrheic
HYDROCORTISONE BUTYRATE	Glucocorticoid receptor	CHEMBL2034	C0036508	Dermatitis, Seborrheic
DEXAMETHASONE SODIUM PHOSPHATE	Glucocorticoid receptor	CHEMBL2034	C0036508	Dermatitis, Seborrheic
PREDNISOLONE	Glucocorticoid receptor	CHEMBL2034	C0036508	Dermatitis, Seborrheic
PREDNICARBATE	Glucocorticoid receptor	CHEMBL2034	C0006118	Brain Neoplasms
PREDNISONE	Glucocorticoid receptor	CHEMBL2034	C0036508	Dermatitis, Seborrheic
CICLESONIDE	Glucocorticoid receptor	CHEMBL2034	C0004096	Asthma
BUDESONIDE	Glucocorticoid receptor	CHEMBL2034	C0004096	Asthma
DEXAMETHASONE	Glucocorticoid receptor	CHEMBL2034	C0004096	Asthma
CORTISONE ACETATE	Glucocorticoid receptor	CHEMBL2034	C0030920	Peptic Ulcer
DEXAMETHASONE	Glucocorticoid receptor	CHEMBL2034	C0030920	Peptic Ulcer
PREDNICARBATE	Glucocorticoid receptor	CHEMBL2034	C0030920	Peptic Ulcer
DEXAMETHASONE SODIUM PHOSPHATE	Glucocorticoid receptor	CHEMBL2034	C0030920	Peptic Ulcer
PREDNISOLONE	Glucocorticoid receptor	CHEMBL2034	C0030920	Peptic Ulcer
DEXAMETHASONE	Glucocorticoid receptor	CHEMBL2034	C0030807	Pemphigus
DEXAMETHASONE	Glucocorticoid receptor	CHEMBL2034	C0036830	Serum Sickness
DEXAMETHASONE SODIUM PHOSPHATE	Glucocorticoid receptor	CHEMBL2034	C0030807	Pemphigus
TRIAMCINOLONE ACETONIDE	Glucocorticoid receptor	CHEMBL2034	C0030193	Pain
HYDROCORTISONE	Glucocorticoid receptor	CHEMBL2034	C0029878	Otitis Externa
FLUTICASONE PROPIONATE	Glucocorticoid receptor	CHEMBL2034	C0004096	Asthma
HYDROCORTISONE PROBUTATE	Glucocorticoid receptor	CHEMBL2034	C0004096	Asthma
METHYLPREDNISOLONE ACETATE	Glucocorticoid receptor	CHEMBL2034	C0004096	Asthma
CORTISONE ACETATE	Glucocorticoid receptor	CHEMBL2034	C0004096	Asthma
PREDNISONE	Glucocorticoid receptor	CHEMBL2034	C0030807	Pemphigus
PREDNISONE	Glucocorticoid receptor	CHEMBL2034	C0039520	Tenosynovitis
DEXAMETHASONE	Glucocorticoid receptor	CHEMBL2034	C0003873	Arthritis, Rheumatoid
PREDNISOLONE	Glucocorticoid receptor	CHEMBL2034	C0039520	Tenosynovitis
PREDNISONE	Glucocorticoid receptor	CHEMBL2034	C3495559	Arthritis, Juvenile
PREDNISOLONE	Glucocorticoid receptor	CHEMBL2034	C3495559	Arthritis, Juvenile
DEXAMETHASONE SODIUM PHOSPHATE	Glucocorticoid receptor	CHEMBL2034	C3495559	Arthritis, Juvenile
METHYLPREDNISOLONE SODIUM SUCCINATE	Glucocorticoid receptor	CHEMBL2034	C3495559	Arthritis, Juvenile
PREDNICARBATE	Glucocorticoid receptor	CHEMBL2034	C3495559	Arthritis, Juvenile
DEXAMETHASONE	Glucocorticoid receptor	CHEMBL2034	C3495559	Arthritis, Juvenile
CORTISONE ACETATE	Glucocorticoid receptor	CHEMBL2034	C3495559	Arthritis, Juvenile
HYDROCORTISONE PROBUTATE	Glucocorticoid receptor	CHEMBL2034	C3495559	Arthritis, Juvenile
DEXAMETHASONE	Glucocorticoid receptor	CHEMBL2034	C0003868	Arthritis, Gouty
DEXAMETHASONE SODIUM PHOSPHATE	Glucocorticoid receptor	CHEMBL2034	C0003868	Arthritis, Gouty
PREDNISOLONE	Glucocorticoid receptor	CHEMBL2034	C0003868	Arthritis, Gouty
TRIAMCINOLONE ACETONIDE	Glucocorticoid receptor	CHEMBL2034	C0003868	Arthritis, Gouty
PREDNISONE	Glucocorticoid receptor	CHEMBL2034	C0003868	Arthritis, Gouty
BETAMETHASONE DIPROPIONATE	Glucocorticoid receptor	CHEMBL2034	C3714514	Infections
FLUOCINOLONE ACETONIDE	Glucocorticoid receptor	CHEMBL2034	C3714514	Infections
DEXAMETHASONE	Glucocorticoid receptor	CHEMBL2034	C3714514	Infections
PREDNISONE	Glucocorticoid receptor	CHEMBL2034	C0003864	Arthritis
MOMETASONE FUROATE	Glucocorticoid receptor	CHEMBL2034	C2607914	Rhinitis, Allergic
CORTISONE ACETATE	Glucocorticoid receptor	CHEMBL2034	C0002878	Anemia, Hemolytic
PREDNISOLONE SODIUM PHOSPHATE	Glucocorticoid receptor	CHEMBL2034	C2607914	Rhinitis, Allergic
PREDNICARBATE	Glucocorticoid receptor	CHEMBL2034	C2607914	Rhinitis, Allergic
BUDESONIDE	Glucocorticoid receptor	CHEMBL2034	C0600260	Lung Diseases, Obstructive
BETAMETHASONE VALERATE	Glucocorticoid receptor	CHEMBL2034	C0600260	Lung Diseases, Obstructive
FLUTICASONE PROPIONATE	Glucocorticoid receptor	CHEMBL2034	C0600260	Lung Diseases, Obstructive
PREDNISONE	Glucocorticoid receptor	CHEMBL2034	C0003873	Arthritis, Rheumatoid
HYDROCORTISONE PROBUTATE	Glucocorticoid receptor	CHEMBL2034	C0003872	Arthritis, Psoriatic
CORTISONE ACETATE	Glucocorticoid receptor	CHEMBL2034	C0003872	Arthritis, Psoriatic
DEXAMETHASONE	Glucocorticoid receptor	CHEMBL2034	C0003872	Arthritis, Psoriatic
METHYLPREDNISOLONE	Glucocorticoid receptor	CHEMBL2034	C0003872	Arthritis, Psoriatic
PREDNICARBATE	Glucocorticoid receptor	CHEMBL2034	C0003872	Arthritis, Psoriatic
METHYLPREDNISOLONE SODIUM SUCCINATE	Glucocorticoid receptor	CHEMBL2034	C0003872	Arthritis, Psoriatic
DEXAMETHASONE SODIUM PHOSPHATE	Glucocorticoid receptor	CHEMBL2034	C1527311	Brain Edema
DEXAMETHASONE SODIUM PHOSPHATE	Glucocorticoid receptor	CHEMBL2034	C0003872	Arthritis, Psoriatic
PREDNISOLONE	Glucocorticoid receptor	CHEMBL2034	C0003872	Arthritis, Psoriatic
PREDNISOLONE SODIUM PHOSPHATE	Glucocorticoid receptor	CHEMBL2034	C1800706	Idiopathic Pulmonary Fibrosis
PREDNISONE	Glucocorticoid receptor	CHEMBL2034	C0003872	Arthritis, Psoriatic
CORTISONE ACETATE	Glucocorticoid receptor	CHEMBL2034	C0003868	Arthritis, Gouty
DEXAMETHASONE SODIUM PHOSPHATE	Glucocorticoid receptor	CHEMBL2034	C2607914	Rhinitis, Allergic
BECLOMETHASONE DIPROPIONATE	Glucocorticoid receptor	CHEMBL2034	C2607914	Rhinitis, Allergic
DEXAMETHASONE	Glucocorticoid receptor	CHEMBL2034	C0002878	Anemia, Hemolytic
DEXAMETHASONE SODIUM PHOSPHATE	Glucocorticoid receptor	CHEMBL2034	C0002878	Anemia, Hemolytic
PREDNISOLONE	Glucocorticoid receptor	CHEMBL2034	C0002878	Anemia, Hemolytic
METHYLPREDNISOLONE	Glucocorticoid receptor	CHEMBL2034	C0001144	Acne Vulgaris
FLUOROMETHOLONE ACETATE	Glucocorticoid receptor	CHEMBL2034	C0001144	Acne Vulgaris
METHYLPREDNISOLONE SODIUM SUCCINATE	Glucocorticoid receptor	CHEMBL2034	C0001144	Acne Vulgaris
DEXAMETHASONE SODIUM PHOSPHATE	Glucocorticoid receptor	CHEMBL2034	C0001144	Acne Vulgaris
FLUOROMETHOLONE	Glucocorticoid receptor	CHEMBL2034	C0001144	Acne Vulgaris
HYDROCORTISONE PROBUTATE	Glucocorticoid receptor	CHEMBL2034	C0027651	Neoplasms
DEXAMETHASONE	Glucocorticoid receptor	CHEMBL2034	C0027651	Neoplasms
PREDNICARBATE	Glucocorticoid receptor	CHEMBL2034	C0027651	Neoplasms
DEXAMETHASONE SODIUM PHOSPHATE	Glucocorticoid receptor	CHEMBL2034	C0027651	Neoplasms
DEXAMETHASONE	Glucocorticoid receptor	CHEMBL2034	C0011884	Diabetic Retinopathy
METHYLPREDNISOLONE ACETATE	Glucocorticoid receptor	CHEMBL2034	C0002871	Anemia
PREDNISOLONE ACETATE	Glucocorticoid receptor	CHEMBL2034	C0002871	Anemia
PREDNISOLONE SODIUM PHOSPHATE	Glucocorticoid receptor	CHEMBL2034	C0002871	Anemia
PREDNICARBATE	Glucocorticoid receptor	CHEMBL2034	C0002871	Anemia
METHYLPREDNISOLONE SODIUM SUCCINATE	Glucocorticoid receptor	CHEMBL2034	C0002871	Anemia
BETAMETHASONE ACETATE	Glucocorticoid receptor	CHEMBL2034	C0002871	Anemia
TRIAMCINOLONE ACETONIDE	Glucocorticoid receptor	CHEMBL2034	C0002871	Anemia
DEXAMETHASONE ACETATE	Glucocorticoid receptor	CHEMBL2034	C0001144	Acne Vulgaris
DEXAMETHASONE	Glucocorticoid receptor	CHEMBL2034	C0001144	Acne Vulgaris
PREDNISONE	Glucocorticoid receptor	CHEMBL2034	C0001403	Addison Disease
PREDNISOLONE	Glucocorticoid receptor	CHEMBL2034	C0001403	Addison Disease
PREDNISONE	Glucocorticoid receptor	CHEMBL2034	C0002878	Anemia, Hemolytic
CORTISONE ACETATE	Glucocorticoid receptor	CHEMBL2034	C0002874	Anemia, Aplastic
DEXAMETHASONE	Glucocorticoid receptor	CHEMBL2034	C0002874	Anemia, Aplastic
DEXAMETHASONE SODIUM PHOSPHATE	Glucocorticoid receptor	CHEMBL2034	C0002874	Anemia, Aplastic
PREDNISOLONE	Glucocorticoid receptor	CHEMBL2034	C0002874	Anemia, Aplastic
PREDNISONE	Glucocorticoid receptor	CHEMBL2034	C0002874	Anemia, Aplastic
HYDROCORTISONE PROBUTATE	Glucocorticoid receptor	CHEMBL2034	C0001627	Adrenal Hyperplasia, Congenital
CORTISONE ACETATE	Glucocorticoid receptor	CHEMBL2034	C0001627	Adrenal Hyperplasia, Congenital
CICLESONIDE	Glucocorticoid receptor	CHEMBL2034	C0600260	Lung Diseases, Obstructive
DEXAMETHASONE	Glucocorticoid receptor	CHEMBL2034	C0001627	Adrenal Hyperplasia, Congenital
DEXAMETHASONE SODIUM PHOSPHATE	Glucocorticoid receptor	CHEMBL2034	C0001627	Adrenal Hyperplasia, Congenital
PREDNISOLONE	Glucocorticoid receptor	CHEMBL2034	C0001627	Adrenal Hyperplasia, Congenital
PREDNISONE	Glucocorticoid receptor	CHEMBL2034	C0001627	Adrenal Hyperplasia, Congenital
DEXAMETHASONE SODIUM PHOSPHATE	Glucocorticoid receptor	CHEMBL2034	C0001623	Adrenal Insufficiency
DEXAMETHASONE	Glucocorticoid receptor	CHEMBL2034	C0001622	Adrenocortical Hyperfunction
CORTISONE ACETATE	Glucocorticoid receptor	CHEMBL2034	C0001403	Addison Disease
DEXAMETHASONE	Glucocorticoid receptor	CHEMBL2034	C0001403	Addison Disease
DEXAMETHASONE SODIUM PHOSPHATE	Glucocorticoid receptor	CHEMBL2034	C0001403	Addison Disease
PREDNICARBATE	Glucocorticoid receptor	CHEMBL2034	C0001627	Adrenal Hyperplasia, Congenital
TRIAMCINOLONE HEXACETONIDE	Glucocorticoid receptor	CHEMBL2034	C0600260	Lung Diseases, Obstructive
MOMETASONE FUROATE	Glucocorticoid receptor	CHEMBL2034	C0600260	Lung Diseases, Obstructive
TRIAMCINOLONE DIACETATE	Glucocorticoid receptor	CHEMBL2034	C0600260	Lung Diseases, Obstructive
DEXAMETHASONE SODIUM PHOSPHATE	Glucocorticoid receptor	CHEMBL2034	C0041318	Tuberculosis, Meningeal
DEXAMETHASONE	Glucocorticoid receptor	CHEMBL2034	C0041318	Tuberculosis, Meningeal
CORTISONE ACETATE	Glucocorticoid receptor	CHEMBL2034	C0041318	Tuberculosis, Meningeal
PREDNISONE	Glucocorticoid receptor	CHEMBL2034	C0041327	Tuberculosis, Pulmonary
TRIAMCINOLONE ACETONIDE	Glucocorticoid receptor	CHEMBL2034	C0041327	Tuberculosis, Pulmonary
PREDNISOLONE	Glucocorticoid receptor	CHEMBL2034	C0041327	Tuberculosis, Pulmonary
DEXAMETHASONE SODIUM PHOSPHATE	Glucocorticoid receptor	CHEMBL2034	C0041327	Tuberculosis, Pulmonary
DEXAMETHASONE	Glucocorticoid receptor	CHEMBL2034	C0041327	Tuberculosis, Pulmonary
CORTISONE ACETATE	Glucocorticoid receptor	CHEMBL2034	C0041327	Tuberculosis, Pulmonary
PREDNISOLONE SODIUM PHOSPHATE	Glucocorticoid receptor	CHEMBL2034	C0041948	Uremia
PREDNISOLONE	Glucocorticoid receptor	CHEMBL2034	C0004096	Asthma
PREDNISOLONE SODIUM PHOSPHATE	Glucocorticoid receptor	CHEMBL2034	C0042164	Uveitis
FLUOCINOLONE ACETONIDE	Glucocorticoid receptor	CHEMBL2034	C0042164	Uveitis
METHYLPREDNISOLONE ACETATE	Glucocorticoid receptor	CHEMBL2034	C0042164	Uveitis
DIFLUPREDNATE	Glucocorticoid receptor	CHEMBL2034	C0042165	Uveitis, Anterior
LOTEPREDNOL ETABONATE	Glucocorticoid receptor	CHEMBL2034	C0042165	Uveitis, Anterior
PREDNISONE	Glucocorticoid receptor	CHEMBL2034	C0042167	Uveitis, Posterior
PREDNISOLONE	Glucocorticoid receptor	CHEMBL2034	C0041318	Tuberculosis, Meningeal
PREDNISONE	Glucocorticoid receptor	CHEMBL2034	C0041318	Tuberculosis, Meningeal
DEXAMETHASONE	Glucocorticoid receptor	CHEMBL2034	C0040896	Trichinellosis
DEXAMETHASONE SODIUM PHOSPHATE	Glucocorticoid receptor	CHEMBL2034	C0040896	Trichinellosis
DEXAMETHASONE SODIUM PHOSPHATE	Glucocorticoid receptor	CHEMBL2034	C0039520	Tenosynovitis
PREDNICARBATE	Glucocorticoid receptor	CHEMBL2034	C0039520	Tenosynovitis
METHYLPREDNISOLONE	Glucocorticoid receptor	CHEMBL2034	C0039520	Tenosynovitis
DEXAMETHASONE	Glucocorticoid receptor	CHEMBL2034	C0039520	Tenosynovitis
CORTISONE ACETATE	Glucocorticoid receptor	CHEMBL2034	C0039520	Tenosynovitis
HYDROCORTISONE PROBUTATE	Glucocorticoid receptor	CHEMBL2034	C0039520	Tenosynovitis
PREDNISONE	Glucocorticoid receptor	CHEMBL2034	C0040034	Thrombocytopenia
PREDNISOLONE	Glucocorticoid receptor	CHEMBL2034	C0040034	Thrombocytopenia
PREDNISOLONE	Glucocorticoid receptor	CHEMBL2034	C0042167	Uveitis, Posterior
DEXAMETHASONE SODIUM PHOSPHATE	Glucocorticoid receptor	CHEMBL2034	C0040034	Thrombocytopenia
CORTISONE ACETATE	Glucocorticoid receptor	CHEMBL2034	C0040034	Thrombocytopenia
PREDNISONE	Glucocorticoid receptor	CHEMBL2034	C0040149	Thyroiditis, Subacute
PREDNISOLONE	Glucocorticoid receptor	CHEMBL2034	C0040149	Thyroiditis, Subacute
DEXAMETHASONE SODIUM PHOSPHATE	Glucocorticoid receptor	CHEMBL2034	C0040149	Thyroiditis, Subacute
DEXAMETHASONE	Glucocorticoid receptor	CHEMBL2034	C0040149	Thyroiditis, Subacute
CORTISONE ACETATE	Glucocorticoid receptor	CHEMBL2034	C0040149	Thyroiditis, Subacute
PREDNISONE	Glucocorticoid receptor	CHEMBL2034	C0040896	Trichinellosis
PREDNISOLONE	Glucocorticoid receptor	CHEMBL2034	C0040896	Trichinellosis
DEXAMETHASONE	Glucocorticoid receptor	CHEMBL2034	C0040034	Thrombocytopenia
TRIAMCINOLONE ACETONIDE	Glucocorticoid receptor	CHEMBL2034	C0039520	Tenosynovitis
DEXAMETHASONE SODIUM PHOSPHATE	Glucocorticoid receptor	CHEMBL2034	C0042167	Uveitis, Posterior
PREDNICARBATE	Glucocorticoid receptor	CHEMBL2034	C0042167	Uveitis, Posterior
PREDNISOLONE ACETATE	Glucocorticoid receptor	CHEMBL2034	C0339289	Corneal Injuries
DEXAMETHASONE SODIUM PHOSPHATE	Glucocorticoid receptor	CHEMBL2034	C0003873	Arthritis, Rheumatoid
PREDNISONE	Glucocorticoid receptor	CHEMBL2034	C0398650	Purpura, Thrombocytopenic, Idiopathic
DEXAMETHASONE SODIUM PHOSPHATE	Glucocorticoid receptor	CHEMBL2034	C0398650	Purpura, Thrombocytopenic, Idiopathic
DEXAMETHASONE	Glucocorticoid receptor	CHEMBL2034	C0398650	Purpura, Thrombocytopenic, Idiopathic
CORTISONE ACETATE	Glucocorticoid receptor	CHEMBL2034	C0398650	Purpura, Thrombocytopenic, Idiopathic
PREDNISOLONE	Glucocorticoid receptor	CHEMBL2034	C0003873	Arthritis, Rheumatoid
TRIAMCINOLONE ACETONIDE	Glucocorticoid receptor	CHEMBL2034	C0003873	Arthritis, Rheumatoid
BETAMETHASONE	Glucocorticoid receptor	CHEMBL2034	C0600260	Lung Diseases, Obstructive
BETAMETHASONE SODIUM PHOSPHATE	Glucocorticoid receptor	CHEMBL2034	C0600260	Lung Diseases, Obstructive
FLUNISOLIDE	Glucocorticoid receptor	CHEMBL2034	C0600260	Lung Diseases, Obstructive
BETAMETHASONE DIPROPIONATE	Glucocorticoid receptor	CHEMBL2034	C0600260	Lung Diseases, Obstructive
BETAMETHASONE ACETATE	Glucocorticoid receptor	CHEMBL2034	C0600260	Lung Diseases, Obstructive
BECLOMETHASONE DIPROPIONATE	Glucocorticoid receptor	CHEMBL2034	C0600260	Lung Diseases, Obstructive
TRIAMCINOLONE	Glucocorticoid receptor	CHEMBL2034	C0600260	Lung Diseases, Obstructive
FLUTICASONE FUROATE	Glucocorticoid receptor	CHEMBL2034	C0600260	Lung Diseases, Obstructive
BETAMETHASONE BENZOATE	Glucocorticoid receptor	CHEMBL2034	C0600260	Lung Diseases, Obstructive
PREDNISOLONE SODIUM PHOSPHATE	Glucocorticoid receptor	CHEMBL2034	C0339289	Corneal Injuries
DEXAMETHASONE SODIUM PHOSPHATE	Glucocorticoid receptor	CHEMBL2034	C0339289	Corneal Injuries
DEXAMETHASONE SODIUM PHOSPHATE	Glucocorticoid receptor	CHEMBL2034	C0274435	Transfusion Reaction
DEXAMETHASONE	Glucocorticoid receptor	CHEMBL2034	C0271051	Macular Edema
DEXAMETHASONE	Glucocorticoid receptor	CHEMBL2034	C0042167	Uveitis, Posterior
CORTISONE ACETATE	Glucocorticoid receptor	CHEMBL2034	C0042167	Uveitis, Posterior
TRIAMCINOLONE ACETONIDE	Glucocorticoid receptor	CHEMBL2034	C0043251	Wounds and Injuries
PREDNISONE	Glucocorticoid receptor	CHEMBL2034	C0085655	Polymyositis
CORTISONE ACETATE	Glucocorticoid receptor	CHEMBL2034	C0085655	Polymyositis
HYDROCORTISONE SODIUM SUCCINATE	Glucocorticoid receptor	CHEMBL2034	C0004096	Asthma
TRIAMCINOLONE ACETONIDE	Glucocorticoid receptor	CHEMBL2034	C0004096	Asthma
HYDROCORTISONE	Glucocorticoid receptor	CHEMBL2034	C0004096	Asthma
METHYLPREDNISOLONE SODIUM SUCCINATE	Glucocorticoid receptor	CHEMBL2034	C0042167	Uveitis, Posterior
PREDNISONE	Glucocorticoid receptor	CHEMBL2034	C0004096	Asthma
METHYLPREDNISOLONE ACETATE	Glucocorticoid receptor	CHEMBL2034	C0003873	Arthritis, Rheumatoid
CORTISONE ACETATE	Glucocorticoid receptor	CHEMBL2034	C0003873	Arthritis, Rheumatoid
TRIAMCINOLONE HEXACETONIDE	Glucocorticoid receptor	CHEMBL2034	C0029408	Osteoarthritis
METHYLPREDNISOLONE	Glucocorticoid receptor	CHEMBL2034	C0003873	Arthritis, Rheumatoid
PREDNICARBATE	Glucocorticoid receptor	CHEMBL2034	C0003873	Arthritis, Rheumatoid
METHYLPREDNISOLONE SODIUM SUCCINATE	Glucocorticoid receptor	CHEMBL2034	C0003873	Arthritis, Rheumatoid
DEXAMETHASONE SODIUM PHOSPHATE	Glucocorticoid receptor	CHEMBL2034	C0271051	Macular Edema
FLUOCINOLONE ACETONIDE	Glucocorticoid receptor	CHEMBL2034	C0271051	Macular Edema
HYDROCORTISONE PROBUTATE	Glucocorticoid receptor	CHEMBL2034	C0003873	Arthritis, Rheumatoid
METHYLPREDNISOLONE	Glucocorticoid receptor	CHEMBL2034	C0029408	Osteoarthritis
TRIAMCINOLONE	Glucocorticoid receptor	CHEMBL2034	C0037274	Skin Diseases
METHYLPREDNISOLONE SODIUM SUCCINATE	Glucocorticoid receptor	CHEMBL2034	C0029408	Osteoarthritis
HYDROCORTISONE VALERATE	Glucocorticoid receptor	CHEMBL2034	C0019112	Hemorrhoids
HYDROCORTISONE ACETATE	Glucocorticoid receptor	CHEMBL2034	C0019112	Hemorrhoids
DEXAMETHASONE ACETATE	Glucocorticoid receptor	CHEMBL2034	C0019112	Hemorrhoids
TRIAMCINOLONE HEXACETONIDE	Glucocorticoid receptor	CHEMBL2034	C0019112	Hemorrhoids
FLUOCINOLONE ACETONIDE	Glucocorticoid receptor	CHEMBL2034	C0019112	Hemorrhoids
PREDNISOLONE ACETATE	Glucocorticoid receptor	CHEMBL2034	C0019112	Hemorrhoids
DEXAMETHASONE	Glucocorticoid receptor	CHEMBL2034	C0019112	Hemorrhoids
BETAMETHASONE VALERATE	Glucocorticoid receptor	CHEMBL2034	C0019112	Hemorrhoids
HYDROCORTISONE	Glucocorticoid receptor	CHEMBL2034	C0019345	Herpes Labialis
DEXAMETHASONE SODIUM PHOSPHATE	Glucocorticoid receptor	CHEMBL2034	C0019348	Herpes Simplex
PREDNISONE	Glucocorticoid receptor	CHEMBL2034	C0019364	Herpes Zoster Ophthalmicus
PREDNISOLONE	Glucocorticoid receptor	CHEMBL2034	C0019364	Herpes Zoster Ophthalmicus
DEXAMETHASONE SODIUM PHOSPHATE	Glucocorticoid receptor	CHEMBL2034	C0019364	Herpes Zoster Ophthalmicus
DEXAMETHASONE	Glucocorticoid receptor	CHEMBL2034	C0019364	Herpes Zoster Ophthalmicus
CORTISONE ACETATE	Glucocorticoid receptor	CHEMBL2034	C0019364	Herpes Zoster Ophthalmicus
PREDNISONE	Glucocorticoid receptor	CHEMBL2034	C0020437	Hypercalcemia
PREDNISOLONE	Glucocorticoid receptor	CHEMBL2034	C0020437	Hypercalcemia
DEXAMETHASONE SODIUM PHOSPHATE	Glucocorticoid receptor	CHEMBL2034	C0020437	Hypercalcemia
DEXAMETHASONE	Glucocorticoid receptor	CHEMBL2034	C0020437	Hypercalcemia
CORTISONE ACETATE	Glucocorticoid receptor	CHEMBL2034	C0020437	Hypercalcemia
CORTISONE ACETATE	Glucocorticoid receptor	CHEMBL2034	C0020517	Hypersensitivity
PREDNISONE	Glucocorticoid receptor	CHEMBL2034	C0009324	Colitis, Ulcerative
FLUTICASONE PROPIONATE	Glucocorticoid receptor	CHEMBL2034	C0008677	Bronchitis, Chronic
TRIAMCINOLONE DIACETATE	Glucocorticoid receptor	CHEMBL2034	C0019112	Hemorrhoids
DIFLUPREDNATE	Glucocorticoid receptor	CHEMBL2034	C0021368	Inflammation
BETAMETHASONE BENZOATE	Glucocorticoid receptor	CHEMBL2034	C0019112	Hemorrhoids
TRIAMCINOLONE	Glucocorticoid receptor	CHEMBL2034	C0019112	Hemorrhoids
METHYLPREDNISOLONE ACETATE	Glucocorticoid receptor	CHEMBL2034	C0009450	Communicable Diseases
HYDROCORTISONE PROBUTATE	Glucocorticoid receptor	CHEMBL2034	C0009324	Colitis, Ulcerative
DEXAMETHASONE	Glucocorticoid receptor	CHEMBL2034	C0009324	Colitis, Ulcerative
BUDESONIDE	Glucocorticoid receptor	CHEMBL2034	C0009324	Colitis, Ulcerative
METHYLPREDNISOLONE	Glucocorticoid receptor	CHEMBL2034	C0009324	Colitis, Ulcerative
DEXAMETHASONE SODIUM PHOSPHATE	Glucocorticoid receptor	CHEMBL2034	C0009324	Colitis, Ulcerative
BETAMETHASONE ACETATE	Glucocorticoid receptor	CHEMBL2034	C0009324	Colitis, Ulcerative
PREDNISOLONE	Glucocorticoid receptor	CHEMBL2034	C0009324	Colitis, Ulcerative
BETAMETHASONE SODIUM PHOSPHATE	Glucocorticoid receptor	CHEMBL2034	C0009324	Colitis, Ulcerative
HYDROCORTISONE	Glucocorticoid receptor	CHEMBL2034	C0009324	Colitis, Ulcerative
BETAMETHASONE	Glucocorticoid receptor	CHEMBL2034	C0019112	Hemorrhoids
HYDROCORTISONE	Glucocorticoid receptor	CHEMBL2034	C0019112	Hemorrhoids
HYDROCORTISONE CYPIONATE	Glucocorticoid receptor	CHEMBL2034	C0019112	Hemorrhoids
HYDROCORTISONE SODIUM SUCCINATE	Glucocorticoid receptor	CHEMBL2034	C0019112	Hemorrhoids
FLUOROMETHOLONE	Glucocorticoid receptor	CHEMBL2034	C0019112	Hemorrhoids
BETAMETHASONE SODIUM PHOSPHATE	Glucocorticoid receptor	CHEMBL2034	C0019112	Hemorrhoids
PREDNISOLONE TEBUTATE	Glucocorticoid receptor	CHEMBL2034	C0019112	Hemorrhoids
PREDNISOLONE	Glucocorticoid receptor	CHEMBL2034	C0019112	Hemorrhoids
BETAMETHASONE DIPROPIONATE	Glucocorticoid receptor	CHEMBL2034	C0019112	Hemorrhoids
BETAMETHASONE ACETATE	Glucocorticoid receptor	CHEMBL2034	C0019112	Hemorrhoids
DEXAMETHASONE SODIUM PHOSPHATE	Glucocorticoid receptor	CHEMBL2034	C0019112	Hemorrhoids
HYDROCORTISONE SODIUM PHOSPHATE	Glucocorticoid receptor	CHEMBL2034	C0019112	Hemorrhoids
FLUOROMETHOLONE ACETATE	Glucocorticoid receptor	CHEMBL2034	C0019112	Hemorrhoids
FLUOCINONIDE	Glucocorticoid receptor	CHEMBL2034	C0019112	Hemorrhoids
HYDROCORTISONE	Glucocorticoid receptor	CHEMBL2034	C0021368	Inflammation
FLUOROMETHOLONE	Glucocorticoid receptor	CHEMBL2034	C0021368	Inflammation
LOTEPREDNOL ETABONATE	Glucocorticoid receptor	CHEMBL2034	C0021368	Inflammation
DEXAMETHASONE SODIUM PHOSPHATE	Glucocorticoid receptor	CHEMBL2034	C0023052	Laryngeal Edema
PREDNISONE	Glucocorticoid receptor	CHEMBL2034	C0023418	Leukemia
PREDNISOLONE	Glucocorticoid receptor	CHEMBL2034	C0023418	Leukemia
DEXAMETHASONE SODIUM PHOSPHATE	Glucocorticoid receptor	CHEMBL2034	C0023418	Leukemia
METHYLPREDNISOLONE SODIUM SUCCINATE	Glucocorticoid receptor	CHEMBL2034	C0023418	Leukemia
PREDNISOLONE SODIUM PHOSPHATE	Glucocorticoid receptor	CHEMBL2034	C0023418	Leukemia
DEXAMETHASONE	Glucocorticoid receptor	CHEMBL2034	C0023418	Leukemia
CORTISONE ACETATE	Glucocorticoid receptor	CHEMBL2034	C0023418	Leukemia
METHYLPREDNISOLONE ACETATE	Glucocorticoid receptor	CHEMBL2034	C0023418	Leukemia
HYDROCORTISONE PROBUTATE	Glucocorticoid receptor	CHEMBL2034	C0023418	Leukemia
DEXAMETHASONE	Glucocorticoid receptor	CHEMBL2034	C0008513	Chorioretinitis
DEXAMETHASONE SODIUM PHOSPHATE	Glucocorticoid receptor	CHEMBL2034	C0008513	Chorioretinitis
PREDNISOLONE	Glucocorticoid receptor	CHEMBL2034	C0008513	Chorioretinitis
FLUTICASONE FUROATE	Glucocorticoid receptor	CHEMBL2034	C0024117	Pulmonary Disease, Chronic Obstructive
PREDNISOLONE SODIUM PHOSPHATE	Glucocorticoid receptor	CHEMBL2034	C0024117	Pulmonary Disease, Chronic Obstructive
BUDESONIDE	Glucocorticoid receptor	CHEMBL2034	C0024117	Pulmonary Disease, Chronic Obstructive
FLUTICASONE PROPIONATE	Glucocorticoid receptor	CHEMBL2034	C0024117	Pulmonary Disease, Chronic Obstructive
PREDNISONE	Glucocorticoid receptor	CHEMBL2034	C0008513	Chorioretinitis
PREDNISONE	Glucocorticoid receptor	CHEMBL2034	C0024141	Lupus Erythematosus, Systemic
PREDNISOLONE	Glucocorticoid receptor	CHEMBL2034	C0024141	Lupus Erythematosus, Systemic
DEXAMETHASONE SODIUM PHOSPHATE	Glucocorticoid receptor	CHEMBL2034	C0024141	Lupus Erythematosus, Systemic
DEXAMETHASONE	Glucocorticoid receptor	CHEMBL2034	C0024141	Lupus Erythematosus, Systemic
CORTISONE ACETATE	Glucocorticoid receptor	CHEMBL2034	C0024141	Lupus Erythematosus, Systemic
DEXAMETHASONE	Glucocorticoid receptor	CHEMBL2034	C0022568	Keratitis
DEXAMETHASONE SODIUM PHOSPHATE	Glucocorticoid receptor	CHEMBL2034	C0022568	Keratitis
PREDNISOLONE	Glucocorticoid receptor	CHEMBL2034	C0022568	Keratitis
PREDNISONE	Glucocorticoid receptor	CHEMBL2034	C0022568	Keratitis
DEXAMETHASONE SODIUM PHOSPHATE	Glucocorticoid receptor	CHEMBL2034	C0021368	Inflammation
METHYLPREDNISOLONE SODIUM SUCCINATE	Glucocorticoid receptor	CHEMBL2034	C0021368	Inflammation
PREDNICARBATE	Glucocorticoid receptor	CHEMBL2034	C0021368	Inflammation
METHYLPREDNISOLONE	Glucocorticoid receptor	CHEMBL2034	C0021368	Inflammation
PREDNISOLONE SODIUM PHOSPHATE	Glucocorticoid receptor	CHEMBL2034	C0021368	Inflammation
HYDROCORTISONE ACETATE	Glucocorticoid receptor	CHEMBL2034	C0021368	Inflammation
PREDNISOLONE ACETATE	Glucocorticoid receptor	CHEMBL2034	C0021368	Inflammation
DEXAMETHASONE	Glucocorticoid receptor	CHEMBL2034	C0021368	Inflammation
HYDROCORTISONE PROBUTATE	Glucocorticoid receptor	CHEMBL2034	C0021368	Inflammation
BUDESONIDE	Glucocorticoid receptor	CHEMBL2034	C0008677	Bronchitis, Chronic
DEXAMETHASONE	Glucocorticoid receptor	CHEMBL2034	C0008526	Choroiditis
FLUTICASONE PROPIONATE	Glucocorticoid receptor	CHEMBL2034	C0018621	Rhinitis, Allergic, Seasonal
DEXAMETHASONE SODIUM PHOSPHATE	Glucocorticoid receptor	CHEMBL2034	C0008526	Choroiditis
PREDNISONE	Glucocorticoid receptor	CHEMBL2034	C0008526	Choroiditis
PREDNISONE	Glucocorticoid receptor	CHEMBL2034	C0022073	Iridocyclitis
PREDNISOLONE	Glucocorticoid receptor	CHEMBL2034	C0022073	Iridocyclitis
DEXAMETHASONE SODIUM PHOSPHATE	Glucocorticoid receptor	CHEMBL2034	C0022073	Iridocyclitis
DEXAMETHASONE	Glucocorticoid receptor	CHEMBL2034	C0022073	Iridocyclitis
CORTISONE ACETATE	Glucocorticoid receptor	CHEMBL2034	C0022073	Iridocyclitis
PREDNISONE	Glucocorticoid receptor	CHEMBL2034	C0022081	Iritis
PREDNISOLONE	Glucocorticoid receptor	CHEMBL2034	C0022081	Iritis
DEXAMETHASONE SODIUM PHOSPHATE	Glucocorticoid receptor	CHEMBL2034	C0022081	Iritis
DEXAMETHASONE	Glucocorticoid receptor	CHEMBL2034	C0022081	Iritis
CORTISONE ACETATE	Glucocorticoid receptor	CHEMBL2034	C0022081	Iritis
PREDNISOLONE	Glucocorticoid receptor	CHEMBL2034	C0008526	Choroiditis
DEXAMETHASONE	Glucocorticoid receptor	CHEMBL2034	C0018621	Rhinitis, Allergic, Seasonal
BUDESONIDE	Glucocorticoid receptor	CHEMBL2034	C0018621	Rhinitis, Allergic, Seasonal
CICLESONIDE	Glucocorticoid receptor	CHEMBL2034	C0018621	Rhinitis, Allergic, Seasonal
DESONIDE	Glucocorticoid receptor	CHEMBL2034	C0011615	Dermatitis, Atopic
PREDNICARBATE	Glucocorticoid receptor	CHEMBL2034	C0011615	Dermatitis, Atopic
METHYLPREDNISOLONE	Glucocorticoid receptor	CHEMBL2034	C0011615	Dermatitis, Atopic
HYDROCORTISONE BUTYRATE	Glucocorticoid receptor	CHEMBL2034	C0011615	Dermatitis, Atopic
FLUOCINOLONE ACETONIDE	Glucocorticoid receptor	CHEMBL2034	C0011615	Dermatitis, Atopic
DEXAMETHASONE	Glucocorticoid receptor	CHEMBL2034	C0011615	Dermatitis, Atopic
CORTISONE ACETATE	Glucocorticoid receptor	CHEMBL2034	C0011615	Dermatitis, Atopic
HYDROCORTISONE PROBUTATE	Glucocorticoid receptor	CHEMBL2034	C0011615	Dermatitis, Atopic
FLUTICASONE PROPIONATE	Glucocorticoid receptor	CHEMBL2034	C0011615	Dermatitis, Atopic
PREDNISONE	Glucocorticoid receptor	CHEMBL2034	C0011616	Dermatitis, Contact
PREDNISOLONE	Glucocorticoid receptor	CHEMBL2034	C0011616	Dermatitis, Contact
DEXAMETHASONE SODIUM PHOSPHATE	Glucocorticoid receptor	CHEMBL2034	C0011616	Dermatitis, Contact
DEXAMETHASONE	Glucocorticoid receptor	CHEMBL2034	C0011616	Dermatitis, Contact
CORTISONE ACETATE	Glucocorticoid receptor	CHEMBL2034	C0011616	Dermatitis, Contact
PREDNISONE	Glucocorticoid receptor	CHEMBL2034	C0011633	Dermatomyositis
PREDNISOLONE	Glucocorticoid receptor	CHEMBL2034	C0011633	Dermatomyositis
CORTISONE ACETATE	Glucocorticoid receptor	CHEMBL2034	C0011633	Dermatomyositis
LOTEPREDNOL ETABONATE	Glucocorticoid receptor	CHEMBL2034	C0013238	Dry Eye Syndromes
DEFLAZACORT	Glucocorticoid receptor	CHEMBL2034	C0013264	Muscular Dystrophy, Duchenne
BUDESONIDE	Glucocorticoid receptor	CHEMBL2034	C0013990	Emphysema
FLUTICASONE PROPIONATE	Glucocorticoid receptor	CHEMBL2034	C0013990	Emphysema
METHYLPREDNISOLONE SODIUM SUCCINATE	Glucocorticoid receptor	CHEMBL2034	C0014130	Endocrine System Diseases
PREDNICARBATE	Glucocorticoid receptor	CHEMBL2034	C0014130	Endocrine System Diseases
DEXAMETHASONE SODIUM PHOSPHATE	Glucocorticoid receptor	CHEMBL2034	C0011615	Dermatitis, Atopic
PREDNISOLONE	Glucocorticoid receptor	CHEMBL2034	C0011615	Dermatitis, Atopic
HYDROCORTISONE	Glucocorticoid receptor	CHEMBL2034	C0011615	Dermatitis, Atopic
PREDNISONE	Glucocorticoid receptor	CHEMBL2034	C0011615	Dermatitis, Atopic
PREDNISONE	Glucocorticoid receptor	CHEMBL2034	C0010346	Crohn Disease
HYDROCORTISONE	Glucocorticoid receptor	CHEMBL2034	C0010346	Crohn Disease
PREDNISOLONE	Glucocorticoid receptor	CHEMBL2034	C0010346	Crohn Disease
DEXAMETHASONE SODIUM PHOSPHATE	Glucocorticoid receptor	CHEMBL2034	C0010346	Crohn Disease
METHYLPREDNISOLONE	Glucocorticoid receptor	CHEMBL2034	C0010346	Crohn Disease
BUDESONIDE	Glucocorticoid receptor	CHEMBL2034	C0010346	Crohn Disease
DEXAMETHASONE	Glucocorticoid receptor	CHEMBL2034	C0010346	Crohn Disease
MIFEPRISTONE	Glucocorticoid receptor	CHEMBL2034	C0010481	Cushing Syndrome
TRIAMCINOLONE ACETONIDE	Glucocorticoid receptor	CHEMBL2034	C0011603	Dermatitis
BETAMETHASONE ACETATE	Glucocorticoid receptor	CHEMBL2034	C0011603	Dermatitis
DEXAMETHASONE SODIUM PHOSPHATE	Glucocorticoid receptor	CHEMBL2034	C0011603	Dermatitis
HYDROCORTISONE PROBUTATE	Glucocorticoid receptor	CHEMBL2034	C0014130	Endocrine System Diseases
METHYLPREDNISOLONE SODIUM SUCCINATE	Glucocorticoid receptor	CHEMBL2034	C0011603	Dermatitis
HYDROCORTISONE PROBUTATE	Glucocorticoid receptor	CHEMBL2034	C0011603	Dermatitis
PREDNISONE	Glucocorticoid receptor	CHEMBL2034	C0011606	Dermatitis, Exfoliative
PREDNISOLONE	Glucocorticoid receptor	CHEMBL2034	C0011606	Dermatitis, Exfoliative
DEXAMETHASONE SODIUM PHOSPHATE	Glucocorticoid receptor	CHEMBL2034	C0011606	Dermatitis, Exfoliative
DEXAMETHASONE	Glucocorticoid receptor	CHEMBL2034	C0011606	Dermatitis, Exfoliative
CORTISONE ACETATE	Glucocorticoid receptor	CHEMBL2034	C0011606	Dermatitis, Exfoliative
PREDNISONE	Glucocorticoid receptor	CHEMBL2034	C0011608	Dermatitis Herpetiformis
PREDNISOLONE	Glucocorticoid receptor	CHEMBL2034	C0011608	Dermatitis Herpetiformis
DEXAMETHASONE SODIUM PHOSPHATE	Glucocorticoid receptor	CHEMBL2034	C0011608	Dermatitis Herpetiformis
DEXAMETHASONE	Glucocorticoid receptor	CHEMBL2034	C0011608	Dermatitis Herpetiformis
CORTISONE ACETATE	Glucocorticoid receptor	CHEMBL2034	C0011608	Dermatitis Herpetiformis
METHYLPREDNISOLONE ACETATE	Glucocorticoid receptor	CHEMBL2034	C0011603	Dermatitis
PREDNISONE	Glucocorticoid receptor	CHEMBL2034	C0024299	Lymphoma
CORTISONE ACETATE	Glucocorticoid receptor	CHEMBL2034	C0014335	Enteritis
PREDNISOLONE	Glucocorticoid receptor	CHEMBL2034	C0014742	Erythema Multiforme
FLUOCINOLONE ACETONIDE	Glucocorticoid receptor	CHEMBL2034	C0015397	Eye Diseases
PREDNISOLONE ACETATE	Glucocorticoid receptor	CHEMBL2034	C0015397	Eye Diseases
DEXAMETHASONE	Glucocorticoid receptor	CHEMBL2034	C0015397	Eye Diseases
BETAMETHASONE VALERATE	Glucocorticoid receptor	CHEMBL2034	C0015397	Eye Diseases
CORTISONE ACETATE	Glucocorticoid receptor	CHEMBL2034	C0015397	Eye Diseases
RIMEXOLONE	Glucocorticoid receptor	CHEMBL2034	C0015397	Eye Diseases
HYDROCORTISONE PROBUTATE	Glucocorticoid receptor	CHEMBL2034	C0009766	Conjunctivitis, Allergic
DEXAMETHASONE	Glucocorticoid receptor	CHEMBL2034	C0009766	Conjunctivitis, Allergic
PREDNISOLONE ACETATE	Glucocorticoid receptor	CHEMBL2034	C0009766	Conjunctivitis, Allergic
PREDNISOLONE SODIUM PHOSPHATE	Glucocorticoid receptor	CHEMBL2034	C0009766	Conjunctivitis, Allergic
PREDNICARBATE	Glucocorticoid receptor	CHEMBL2034	C0009766	Conjunctivitis, Allergic
DEXAMETHASONE SODIUM PHOSPHATE	Glucocorticoid receptor	CHEMBL2034	C0009766	Conjunctivitis, Allergic
PREDNISOLONE	Glucocorticoid receptor	CHEMBL2034	C0009766	Conjunctivitis, Allergic
PREDNICARBATE	Glucocorticoid receptor	CHEMBL2034	C0029408	Osteoarthritis
TRIAMCINOLONE ACETONIDE	Glucocorticoid receptor	CHEMBL2034	C0018099	Gout
PREDNISONE	Glucocorticoid receptor	CHEMBL2034	C0009766	Conjunctivitis, Allergic
PREDNISONE	Glucocorticoid receptor	CHEMBL2034	C0018621	Rhinitis, Allergic, Seasonal
TRIAMCINOLONE ACETONIDE	Glucocorticoid receptor	CHEMBL2034	C0018621	Rhinitis, Allergic, Seasonal
PREDNISOLONE	Glucocorticoid receptor	CHEMBL2034	C0018621	Rhinitis, Allergic, Seasonal
DEXAMETHASONE SODIUM PHOSPHATE	Glucocorticoid receptor	CHEMBL2034	C0018621	Rhinitis, Allergic, Seasonal
BECLOMETHASONE DIPROPIONATE	Glucocorticoid receptor	CHEMBL2034	C0018621	Rhinitis, Allergic, Seasonal
FLUTICASONE FUROATE	Glucocorticoid receptor	CHEMBL2034	C0018621	Rhinitis, Allergic, Seasonal
MOMETASONE FUROATE	Glucocorticoid receptor	CHEMBL2034	C0018621	Rhinitis, Allergic, Seasonal
TRIAMCINOLONE HEXACETONIDE	Glucocorticoid receptor	CHEMBL2034	C0015397	Eye Diseases
DEXAMETHASONE ACETATE	Glucocorticoid receptor	CHEMBL2034	C0015397	Eye Diseases
HYDROCORTISONE ACETATE	Glucocorticoid receptor	CHEMBL2034	C0015397	Eye Diseases
ALCLOMETASONE DIPROPIONATE	Glucocorticoid receptor	CHEMBL2034	C0015397	Eye Diseases
DEXAMETHASONE SODIUM PHOSPHATE	Glucocorticoid receptor	CHEMBL2034	C0014742	Erythema Multiforme
DEXAMETHASONE	Glucocorticoid receptor	CHEMBL2034	C0014742	Erythema Multiforme
CORTISONE ACETATE	Glucocorticoid receptor	CHEMBL2034	C0014742	Erythema Multiforme
HYDROCORTISONE PROBUTATE	Glucocorticoid receptor	CHEMBL2034	C0015230	Exanthema
MEDRYSONE	Glucocorticoid receptor	CHEMBL2034	C0015397	Eye Diseases
BETAMETHASONE	Glucocorticoid receptor	CHEMBL2034	C0015397	Eye Diseases
HYDROCORTISONE	Glucocorticoid receptor	CHEMBL2034	C0015397	Eye Diseases
HYDROCORTISONE CYPIONATE	Glucocorticoid receptor	CHEMBL2034	C0015397	Eye Diseases
HYDROCORTISONE SODIUM SUCCINATE	Glucocorticoid receptor	CHEMBL2034	C0015397	Eye Diseases
FLUOROMETHOLONE	Glucocorticoid receptor	CHEMBL2034	C0015397	Eye Diseases
BETAMETHASONE SODIUM PHOSPHATE	Glucocorticoid receptor	CHEMBL2034	C0015397	Eye Diseases
PREDNISONE	Glucocorticoid receptor	CHEMBL2034	C0014742	Erythema Multiforme
LOTEPREDNOL ETABONATE	Glucocorticoid receptor	CHEMBL2034	C0015397	Eye Diseases
PREDNISOLONE	Glucocorticoid receptor	CHEMBL2034	C0015397	Eye Diseases
BETAMETHASONE DIPROPIONATE	Glucocorticoid receptor	CHEMBL2034	C0015397	Eye Diseases
BETAMETHASONE ACETATE	Glucocorticoid receptor	CHEMBL2034	C0015397	Eye Diseases
DEXAMETHASONE SODIUM PHOSPHATE	Glucocorticoid receptor	CHEMBL2034	C0015397	Eye Diseases
DESONIDE	Glucocorticoid receptor	CHEMBL2034	C0015397	Eye Diseases
HYDROCORTISONE SODIUM PHOSPHATE	Glucocorticoid receptor	CHEMBL2034	C0015397	Eye Diseases
FLUOROMETHOLONE ACETATE	Glucocorticoid receptor	CHEMBL2034	C0015397	Eye Diseases
TRIAMCINOLONE	Glucocorticoid receptor	CHEMBL2034	C0015397	Eye Diseases
BETAMETHASONE BENZOATE	Glucocorticoid receptor	CHEMBL2034	C0015397	Eye Diseases
TRIAMCINOLONE DIACETATE	Glucocorticoid receptor	CHEMBL2034	C0015397	Eye Diseases
HYDROCORTISONE VALERATE	Glucocorticoid receptor	CHEMBL2034	C0015397	Eye Diseases
PREDNISOLONE TEBUTATE	Glucocorticoid receptor	CHEMBL2034	C0015397	Eye Diseases
PREDNISOLONE	Glucocorticoid receptor	CHEMBL2034	C0024299	Lymphoma
LOTEPREDNOL ETABONATE	Glucocorticoid receptor	CHEMBL2034	C0009766	Conjunctivitis, Allergic
METHYLPREDNISOLONE SODIUM SUCCINATE	Glucocorticoid receptor	CHEMBL2034	C0024299	Lymphoma
METHYLPREDNISOLONE SODIUM SUCCINATE	Glucocorticoid receptor	CHEMBL2034	C0006444	Bursitis
PREDNISONE	Glucocorticoid receptor	CHEMBL2034	C0027726	Nephrotic Syndrome
PREDNISOLONE	Glucocorticoid receptor	CHEMBL2034	C0027726	Nephrotic Syndrome
BETAMETHASONE ACETATE	Glucocorticoid receptor	CHEMBL2034	C0027726	Nephrotic Syndrome
DEXAMETHASONE SODIUM PHOSPHATE	Glucocorticoid receptor	CHEMBL2034	C0027726	Nephrotic Syndrome
PREDNISOLONE SODIUM PHOSPHATE	Glucocorticoid receptor	CHEMBL2034	C0027726	Nephrotic Syndrome
DEXAMETHASONE	Glucocorticoid receptor	CHEMBL2034	C0027726	Nephrotic Syndrome
PREDNISONE	Glucocorticoid receptor	CHEMBL2034	C0027059	Myocarditis
BECLOMETHASONE DIPROPIONATE	Glucocorticoid receptor	CHEMBL2034	C0027429	Nasal Obstruction
METHYLPREDNISOLONE ACETATE	Glucocorticoid receptor	CHEMBL2034	C0027726	Nephrotic Syndrome
DEXAMETHASONE	Glucocorticoid receptor	CHEMBL2034	C0026948	Mycosis Fungoides
FLUTICASONE PROPIONATE	Glucocorticoid receptor	CHEMBL2034	C0027430	Nasal Polyps
DEXAMETHASONE SODIUM PHOSPHATE	Glucocorticoid receptor	CHEMBL2034	C0026948	Mycosis Fungoides
PREDNISONE	Glucocorticoid receptor	CHEMBL2034	C0026948	Mycosis Fungoides
TRIAMCINOLONE ACETONIDE	Glucocorticoid receptor	CHEMBL2034	C0026946	Mycoses
DEFLAZACORT	Glucocorticoid receptor	CHEMBL2034	C0026850	Muscular Dystrophies
DEXAMETHASONE	Glucocorticoid receptor	CHEMBL2034	C0006444	Bursitis
CORTISONE ACETATE	Glucocorticoid receptor	CHEMBL2034	C0006444	Bursitis
DEXAMETHASONE	Glucocorticoid receptor	CHEMBL2034	C0026769	Multiple Sclerosis
PREDNISOLONE ACETATE	Glucocorticoid receptor	CHEMBL2034	C0026769	Multiple Sclerosis
PREDNISOLONE SODIUM PHOSPHATE	Glucocorticoid receptor	CHEMBL2034	C0026769	Multiple Sclerosis
METHYLPREDNISOLONE	Glucocorticoid receptor	CHEMBL2034	C0026769	Multiple Sclerosis
PREDNICARBATE	Glucocorticoid receptor	CHEMBL2034	C0026769	Multiple Sclerosis
METHYLPREDNISOLONE SODIUM SUCCINATE	Glucocorticoid receptor	CHEMBL2034	C0026769	Multiple Sclerosis
PREDNISOLONE	Glucocorticoid receptor	CHEMBL2034	C0026948	Mycosis Fungoides
MOMETASONE FUROATE	Glucocorticoid receptor	CHEMBL2034	C0027430	Nasal Polyps
PREDNISOLONE	Glucocorticoid receptor	CHEMBL2034	C0027059	Myocarditis
DEXAMETHASONE SODIUM PHOSPHATE	Glucocorticoid receptor	CHEMBL2034	C0027059	Myocarditis
TRIAMCINOLONE	Glucocorticoid receptor	CHEMBL2034	C0027429	Nasal Obstruction
FLUTICASONE FUROATE	Glucocorticoid receptor	CHEMBL2034	C0027429	Nasal Obstruction
BETAMETHASONE BENZOATE	Glucocorticoid receptor	CHEMBL2034	C0027429	Nasal Obstruction
TRIAMCINOLONE DIACETATE	Glucocorticoid receptor	CHEMBL2034	C0027429	Nasal Obstruction
MOMETASONE FUROATE	Glucocorticoid receptor	CHEMBL2034	C0027429	Nasal Obstruction
DEXAMETHASONE ACETATE	Glucocorticoid receptor	CHEMBL2034	C0027429	Nasal Obstruction
TRIAMCINOLONE HEXACETONIDE	Glucocorticoid receptor	CHEMBL2034	C0027429	Nasal Obstruction
CICLESONIDE	Glucocorticoid receptor	CHEMBL2034	C0027429	Nasal Obstruction
PREDNISOLONE ACETATE	Glucocorticoid receptor	CHEMBL2034	C0027429	Nasal Obstruction
BUDESONIDE	Glucocorticoid receptor	CHEMBL2034	C0027429	Nasal Obstruction
DEXAMETHASONE	Glucocorticoid receptor	CHEMBL2034	C0027429	Nasal Obstruction
BETAMETHASONE ACETATE	Glucocorticoid receptor	CHEMBL2034	C0027429	Nasal Obstruction
BETAMETHASONE VALERATE	Glucocorticoid receptor	CHEMBL2034	C0027429	Nasal Obstruction
BETAMETHASONE DIPROPIONATE	Glucocorticoid receptor	CHEMBL2034	C0027429	Nasal Obstruction
FLUNISOLIDE	Glucocorticoid receptor	CHEMBL2034	C0027429	Nasal Obstruction
PREDNISOLONE	Glucocorticoid receptor	CHEMBL2034	C0027429	Nasal Obstruction
PREDNISOLONE TEBUTATE	Glucocorticoid receptor	CHEMBL2034	C0027429	Nasal Obstruction
FLUTICASONE PROPIONATE	Glucocorticoid receptor	CHEMBL2034	C0027429	Nasal Obstruction
BETAMETHASONE SODIUM PHOSPHATE	Glucocorticoid receptor	CHEMBL2034	C0027429	Nasal Obstruction
TRIAMCINOLONE ACETONIDE	Glucocorticoid receptor	CHEMBL2034	C0027429	Nasal Obstruction
HYDROCORTISONE	Glucocorticoid receptor	CHEMBL2034	C0027429	Nasal Obstruction
METHYLPREDNISOLONE	Glucocorticoid receptor	CHEMBL2034	C0006444	Bursitis
PREDNICARBATE	Glucocorticoid receptor	CHEMBL2034	C0006444	Bursitis
BETAMETHASONE	Glucocorticoid receptor	CHEMBL2034	C0027429	Nasal Obstruction
DEXAMETHASONE	Glucocorticoid receptor	CHEMBL2034	C0027059	Myocarditis
PREDNISOLONE	Glucocorticoid receptor	CHEMBL2034	C0026769	Multiple Sclerosis
TRIAMCINOLONE ACETONIDE	Glucocorticoid receptor	CHEMBL2034	C0026769	Multiple Sclerosis
CORTISONE ACETATE	Glucocorticoid receptor	CHEMBL2034	C0027726	Nephrotic Syndrome
PREDNISOLONE	Glucocorticoid receptor	CHEMBL2034	C0029134	Optic Neuritis
DEXAMETHASONE SODIUM PHOSPHATE	Glucocorticoid receptor	CHEMBL2034	C0029077	Ophthalmia, Sympathetic
DEXAMETHASONE	Glucocorticoid receptor	CHEMBL2034	C0029077	Ophthalmia, Sympathetic
CORTISONE ACETATE	Glucocorticoid receptor	CHEMBL2034	C0029077	Ophthalmia, Sympathetic
PREDNISONE	Glucocorticoid receptor	CHEMBL2034	C0029134	Optic Neuritis
PREDNISONE	Glucocorticoid receptor	CHEMBL2034	C0026769	Multiple Sclerosis
DEXAMETHASONE SODIUM PHOSPHATE	Glucocorticoid receptor	CHEMBL2034	C0029134	Optic Neuritis
DEXAMETHASONE	Glucocorticoid receptor	CHEMBL2034	C0029134	Optic Neuritis
PREDNISONE	Glucocorticoid receptor	CHEMBL2034	C0029408	Osteoarthritis
HYDROCORTISONE	Glucocorticoid receptor	CHEMBL2034	C0029408	Osteoarthritis
TRIAMCINOLONE ACETONIDE	Glucocorticoid receptor	CHEMBL2034	C0029408	Osteoarthritis
HYDROCORTISONE PROBUTATE	Glucocorticoid receptor	CHEMBL2034	C0006444	Bursitis
PREDNISOLONE	Glucocorticoid receptor	CHEMBL2034	C0029408	Osteoarthritis
DEXAMETHASONE SODIUM PHOSPHATE	Glucocorticoid receptor	CHEMBL2034	C0029408	Osteoarthritis
HYDROCORTISONE PROBUTATE	Glucocorticoid receptor	CHEMBL2034	C0024299	Lymphoma
METHYLPREDNISOLONE ACETATE	Glucocorticoid receptor	CHEMBL2034	C0024299	Lymphoma
CORTISONE ACETATE	Glucocorticoid receptor	CHEMBL2034	C0024299	Lymphoma
DEXAMETHASONE	Glucocorticoid receptor	CHEMBL2034	C0024299	Lymphoma
PREDNISOLONE	Glucocorticoid receptor	CHEMBL2034	C0029077	Ophthalmia, Sympathetic
PREDNISONE	Glucocorticoid receptor	CHEMBL2034	C0029077	Ophthalmia, Sympathetic
DEXAMETHASONE SODIUM PHOSPHATE	Glucocorticoid receptor	CHEMBL2034	C0027429	Nasal Obstruction
DEXAMETHASONE SODIUM PHOSPHATE	Glucocorticoid receptor	CHEMBL2034	C0006444	Bursitis
METHYLPREDNISOLONE ACETATE	Glucocorticoid receptor	CHEMBL2034	C0006444	Bursitis
PREDNISOLONE	Glucocorticoid receptor	CHEMBL2034	C0006444	Bursitis
DEXAMETHASONE SODIUM PHOSPHATE	Glucocorticoid receptor	CHEMBL2034	C0024299	Lymphoma
FLUOCINOLONE ACETONIDE	Glucocorticoid receptor	CHEMBL2034	C0025209	Melanosis
DEXBROMPHENIRAMINE MALEATE	Histamine H1 receptor	CHEMBL231	C0018621	Rhinitis, Allergic, Seasonal
DIPHENHYDRAMINE CITRATE	Histamine H1 receptor	CHEMBL231	C0021603	Sleep Initiation and Maintenance Disorders
LEVOCETIRIZINE DIHYDROCHLORIDE	Histamine H1 receptor	CHEMBL231	C0018621	Rhinitis, Allergic, Seasonal
DESLORATADINE	Histamine H1 receptor	CHEMBL231	C0018621	Rhinitis, Allergic, Seasonal
TRIPROLIDINE HYDROCHLORIDE	Histamine H1 receptor	CHEMBL231	C0018621	Rhinitis, Allergic, Seasonal
CARBINOXAMINE MALEATE	Histamine H1 receptor	CHEMBL231	C0018621	Rhinitis, Allergic, Seasonal
CYPROHEPTADINE HYDROCHLORIDE	Histamine H1 receptor	CHEMBL231	C0018621	Rhinitis, Allergic, Seasonal
CLEMASTINE FUMARATE	Histamine H1 receptor	CHEMBL231	C0018621	Rhinitis, Allergic, Seasonal
FEXOFENADINE HYDROCHLORIDE	Histamine H1 receptor	CHEMBL231	C0018621	Rhinitis, Allergic, Seasonal
OLOPATADINE HYDROCHLORIDE	Histamine H1 receptor	CHEMBL231	C0018621	Rhinitis, Allergic, Seasonal
CETIRIZINE HYDROCHLORIDE	Histamine H1 receptor	CHEMBL231	C0018621	Rhinitis, Allergic, Seasonal
PYRILAMINE MALEATE	Histamine H1 receptor	CHEMBL231	C0018621	Rhinitis, Allergic, Seasonal
AZELASTINE HYDROCHLORIDE	Histamine H1 receptor	CHEMBL231	C0018621	Rhinitis, Allergic, Seasonal
PROMETHAZINE HYDROCHLORIDE	Histamine H1 receptor	CHEMBL231	C0018621	Rhinitis, Allergic, Seasonal
LORATADINE	Histamine H1 receptor	CHEMBL231	C0018621	Rhinitis, Allergic, Seasonal
DEXCHLORPHENIRAMINE MALEATE	Histamine H1 receptor	CHEMBL231	C0018621	Rhinitis, Allergic, Seasonal
LEVOCETIRIZINE DIHYDROCHLORIDE	Histamine H1 receptor	CHEMBL231	C0009766	Conjunctivitis, Allergic
DIPHENHYDRAMINE CITRATE	Histamine H1 receptor	CHEMBL231	C0018621	Rhinitis, Allergic, Seasonal
DIPHENHYDRAMINE CITRATE	Histamine H1 receptor	CHEMBL231	C0009443	Common Cold
DEXCHLORPHENIRAMINE MALEATE	Histamine H1 receptor	CHEMBL231	C0002994	Angioedema
CLEMASTINE FUMARATE	Histamine H1 receptor	CHEMBL231	C0009443	Common Cold
ALCAFTADINE	Histamine H1 receptor	CHEMBL231	C0015411	Eye Manifestations
DIPHENHYDRAMINE CITRATE	Histamine H1 receptor	CHEMBL231	C0012833	Dizziness
CHLORPHENIRAMINE MALEATE	Histamine H1 receptor	CHEMBL231	C0010200	Cough
LEVOCETIRIZINE DIHYDROCHLORIDE	Histamine H1 receptor	CHEMBL231	C0037285	Skin Manifestations
DIPHENHYDRAMINE CITRATE	Histamine H1 receptor	CHEMBL231	C0010200	Cough
MECLIZINE HYDROCHLORIDE	Histamine H1 receptor	CHEMBL231	C0520909	Postoperative Nausea and Vomiting
DIPHENHYDRAMINE CITRATE	Histamine H1 receptor	CHEMBL231	C0520909	Postoperative Nausea and Vomiting
DIPHENHYDRAMINE CITRATE	Histamine H1 receptor	CHEMBL231	C0026603	Motion Sickness
MECLIZINE HYDROCHLORIDE	Histamine H1 receptor	CHEMBL231	C0026603	Motion Sickness
PROMETHAZINE HYDROCHLORIDE	Histamine H1 receptor	CHEMBL231	C0026603	Motion Sickness
ORPHENADRINE HYDROCHLORIDE	Histamine H1 receptor	CHEMBL231	C0030567	Parkinson Disease
PROMETHAZINE HYDROCHLORIDE	Histamine H1 receptor	CHEMBL231	C0520909	Postoperative Nausea and Vomiting
AZELASTINE HYDROCHLORIDE	Histamine H1 receptor	CHEMBL231	C0027429	Nasal Obstruction
DIMETHINDENE	Histamine H1 receptor	CHEMBL231	C0033774	Pruritus
CHLORPHENOXAMINE	Histamine H1 receptor	CHEMBL231	C0033774	Pruritus
DIPHENHYDRAMINE CITRATE	Histamine H1 receptor	CHEMBL231	C0006434	Burns
DIBENZEPIN	Histamine H1 receptor	CHEMBL231	C0011581	Depressive Disorder
AZELASTINE HYDROCHLORIDE	Histamine H1 receptor	CHEMBL231	C0009766	Conjunctivitis, Allergic
PROMETHAZINE HYDROCHLORIDE	Histamine H1 receptor	CHEMBL231	C0030201	Pain, Postoperative
HYDROXYZINE PAMOATE	Histamine H1 receptor	CHEMBL231	C0027932	Neurotic Disorders
HYDROXYZINE PAMOATE	Histamine H1 receptor	CHEMBL231	C0003467	Anxiety
OLOPATADINE HYDROCHLORIDE	Histamine H1 receptor	CHEMBL231	C0009766	Conjunctivitis, Allergic
MECLIZINE HYDROCHLORIDE	Histamine H1 receptor	CHEMBL231	C0042571	Vertigo
MECLIZINE HYDROCHLORIDE	Histamine H1 receptor	CHEMBL231	C0027497	Nausea
DEXCHLORPHENIRAMINE MALEATE	Histamine H1 receptor	CHEMBL231	C0009766	Conjunctivitis, Allergic
CARBINOXAMINE MALEATE	Histamine H1 receptor	CHEMBL231	C0009766	Conjunctivitis, Allergic
DIPHENHYDRAMINE CITRATE	Histamine H1 receptor	CHEMBL231	C0038814	Sunburn
PROMETHAZINE HYDROCHLORIDE	Histamine H1 receptor	CHEMBL231	C0011615	Dermatitis, Atopic
BROMPHENIRAMINE MALEATE	Histamine H1 receptor	CHEMBL231	C0009443	Common Cold
CARBINOXAMINE MALEATE	Histamine H1 receptor	CHEMBL231	C0002994	Angioedema
BEPOTASTINE BESYLATE	Histamine H1 receptor	CHEMBL231	C0009766	Conjunctivitis, Allergic
DIPHENHYDRAMINE CITRATE	Histamine H1 receptor	CHEMBL231	C0027497	Nausea
BETAHISTINE	Histamine H1 receptor	CHEMBL231	C0042571	Vertigo
PROMETHAZINE HYDROCHLORIDE	Histamine H1 receptor	CHEMBL231	C0009766	Conjunctivitis, Allergic
CYPROHEPTADINE HYDROCHLORIDE	Histamine H1 receptor	CHEMBL231	C0009766	Conjunctivitis, Allergic
HYDROXYZINE PAMOATE	Histamine H1 receptor	CHEMBL231	C0033774	Pruritus
DIPHENHYDRAMINE CITRATE	Histamine H1 receptor	CHEMBL231	C0033774	Pruritus
BEPOTASTINE BESYLATE	Histamine H1 receptor	CHEMBL231	C0033774	Pruritus
LEVOCETIRIZINE DIHYDROCHLORIDE	Histamine H1 receptor	CHEMBL231	C0033774	Pruritus
ORPHENADRINE CITRATE	Histamine H1 receptor	CHEMBL231	C0030193	Pain
LORATADINE	Histamine H1 receptor	CHEMBL231	C0033774	Pruritus
OLOPATADINE HYDROCHLORIDE	Histamine H1 receptor	CHEMBL231	C0033774	Pruritus
DIPHENHYDRAMINE CITRATE	Histamine H1 receptor	CHEMBL231	C0021568	Insect Bites and Stings
PROMETHAZINE HYDROCHLORIDE	Histamine H1 receptor	CHEMBL231	C0030193	Pain
AZELASTINE HYDROCHLORIDE	Histamine H1 receptor	CHEMBL231	C2607914	Rhinitis, Allergic
CLEMASTINE FUMARATE	Histamine H1 receptor	CHEMBL231	C2607914	Rhinitis, Allergic
TRIPROLIDINE HYDROCHLORIDE	Histamine H1 receptor	CHEMBL231	C2607914	Rhinitis, Allergic
DIPHENHYDRAMINE CITRATE	Histamine H1 receptor	CHEMBL231	C2607914	Rhinitis, Allergic
TRIPROLIDINE HYDROCHLORIDE	Histamine H1 receptor	CHEMBL231	C0027429	Nasal Obstruction
DIPHENHYDRAMINE CITRATE	Histamine H1 receptor	CHEMBL231	C0027429	Nasal Obstruction
CINNARIZINE	Histamine H1 receptor	CHEMBL231	C0042571	Vertigo
EPINASTINE HYDROCHLORIDE	Histamine H1 receptor	CHEMBL231	C0009766	Conjunctivitis, Allergic
ALCAFTADINE	Histamine H1 receptor	CHEMBL231	C0009766	Conjunctivitis, Allergic
TRIPROLIDINE HYDROCHLORIDE	Histamine H1 receptor	CHEMBL231	C0009443	Common Cold
BROMPHENIRAMINE MALEATE	Histamine H1 receptor	CHEMBL231	C0010200	Cough
METHDILAZINE	Histamine H1 receptor	CHEMBL231	C0020517	Hypersensitivity
CHLORPHENOXAMINE	Histamine H1 receptor	CHEMBL231	C0020517	Hypersensitivity
DIPHENHYDRAMINE CITRATE	Histamine H1 receptor	CHEMBL231	C0042963	Vomiting
DIMENHYDRINATE	Histamine H1 receptor	CHEMBL231	C0042963	Vomiting
MECLIZINE HYDROCHLORIDE	Histamine H1 receptor	CHEMBL231	C0042963	Vomiting
DIMETHINDENE	Histamine H1 receptor	CHEMBL231	C0020517	Hypersensitivity
LORATADINE	Histamine H1 receptor	CHEMBL231	C0035457	Rhinitis, Allergic, Perennial
MIZOLASTINE	Histamine H1 receptor	CHEMBL231	C0020517	Hypersensitivity
CETIRIZINE HYDROCHLORIDE	Histamine H1 receptor	CHEMBL231	C0042109	Urticaria
DEXCHLORPHENIRAMINE MALEATE	Histamine H1 receptor	CHEMBL231	C0020517	Hypersensitivity
BROMPHENIRAMINE MALEATE	Histamine H1 receptor	CHEMBL231	C0020517	Hypersensitivity
FEXOFENADINE HYDROCHLORIDE	Histamine H1 receptor	CHEMBL231	C0020517	Hypersensitivity
DESLORATADINE	Histamine H1 receptor	CHEMBL231	C0020517	Hypersensitivity
HYDROXYZINE PAMOATE	Histamine H1 receptor	CHEMBL231	C0037274	Skin Diseases
CARBINOXAMINE MALEATE	Histamine H1 receptor	CHEMBL231	C0035457	Rhinitis, Allergic, Perennial
AZELASTINE HYDROCHLORIDE	Histamine H1 receptor	CHEMBL231	C0035460	Rhinitis, Vasomotor
DEXCHLORPHENIRAMINE MALEATE	Histamine H1 receptor	CHEMBL231	C0035460	Rhinitis, Vasomotor
CARBINOXAMINE MALEATE	Histamine H1 receptor	CHEMBL231	C0035460	Rhinitis, Vasomotor
FEXOFENADINE HYDROCHLORIDE	Histamine H1 receptor	CHEMBL231	C0042109	Urticaria
HYDROXYZINE PAMOATE	Histamine H1 receptor	CHEMBL231	C0042109	Urticaria
LEVOCETIRIZINE DIHYDROCHLORIDE	Histamine H1 receptor	CHEMBL231	C0042109	Urticaria
DESLORATADINE	Histamine H1 receptor	CHEMBL231	C0042109	Urticaria
CARBINOXAMINE MALEATE	Histamine H1 receptor	CHEMBL231	C0042109	Urticaria
CLEMASTINE FUMARATE	Histamine H1 receptor	CHEMBL231	C0042109	Urticaria
LORATADINE	Histamine H1 receptor	CHEMBL231	C0042109	Urticaria
CYPROHEPTADINE HYDROCHLORIDE	Histamine H1 receptor	CHEMBL231	C0042109	Urticaria
PROMETHAZINE HYDROCHLORIDE	Histamine H1 receptor	CHEMBL231	C0042109	Urticaria
LEVOCETIRIZINE DIHYDROCHLORIDE	Histamine H1 receptor	CHEMBL231	C0035457	Rhinitis, Allergic, Perennial
DEXCHLORPHENIRAMINE MALEATE	Histamine H1 receptor	CHEMBL231	C0035457	Rhinitis, Allergic, Perennial
DEXCHLORPHENIRAMINE MALEATE	Histamine H1 receptor	CHEMBL231	C0042109	Urticaria
AZELASTINE HYDROCHLORIDE	Histamine H1 receptor	CHEMBL231	C0035457	Rhinitis, Allergic, Perennial
CHLORPHENIRAMINE MALEATE	Histamine H1 receptor	CHEMBL231	C0037199	Sinusitis
BILASTINE	Histamine H1 receptor	CHEMBL231	C0020517	Hypersensitivity
ACRIVASTINE	Histamine H1 receptor	CHEMBL231	C0020517	Hypersensitivity
LORATADINE	Histamine H1 receptor	CHEMBL231	C0020517	Hypersensitivity
PILOCARPINE	Muscarinic acetylcholine receptor M3	CHEMBL245	C0017605	Glaucoma, Angle-Closure
OXYBUTYNIN	Muscarinic acetylcholine receptor M3	CHEMBL245	C0042024	Urinary Incontinence
ATROPINE SULFATE	Muscarinic acetylcholine receptor M3	CHEMBL245	C0026961	Mydriasis
TOLTERODINE TARTRATE	Muscarinic acetylcholine receptor M3	CHEMBL245	C0878773	Urinary Bladder, Overactive
ACLIDINIUM BROMIDE	Muscarinic acetylcholine receptor M3	CHEMBL245	C0024117	Pulmonary Disease, Chronic Obstructive
TIOTROPIUM BROMIDE	Muscarinic acetylcholine receptor M3	CHEMBL245	C0024117	Pulmonary Disease, Chronic Obstructive
ACETYLCHOLINE CHLORIDE	Muscarinic acetylcholine receptor M3	CHEMBL245	C0026205	Miosis
CARBACHOL	Muscarinic acetylcholine receptor M3	CHEMBL245	C0026205	Miosis
PILOCARPINE	Muscarinic acetylcholine receptor M3	CHEMBL245	C0026205	Miosis
IPRATROPIUM BROMIDE	Muscarinic acetylcholine receptor M3	CHEMBL245	C0024117	Pulmonary Disease, Chronic Obstructive
SOLIFENACIN SUCCINATE	Muscarinic acetylcholine receptor M3	CHEMBL245	C0878773	Urinary Bladder, Overactive
ATROPINE SULFATE	Muscarinic acetylcholine receptor M3	CHEMBL245	C0030567	Parkinson Disease
UMECLIDINIUM BROMIDE	Muscarinic acetylcholine receptor M3	CHEMBL245	C0013990	Emphysema
IPRATROPIUM BROMIDE	Muscarinic acetylcholine receptor M3	CHEMBL245	C0013990	Emphysema
TOLTERODINE TARTRATE	Muscarinic acetylcholine receptor M3	CHEMBL245	C0150045	Urinary Incontinence, Urge
SOLIFENACIN SUCCINATE	Muscarinic acetylcholine receptor M3	CHEMBL245	C0150045	Urinary Incontinence, Urge
DARIFENACIN HYDROBROMIDE	Muscarinic acetylcholine receptor M3	CHEMBL245	C0150045	Urinary Incontinence, Urge
ACLIDINIUM BROMIDE	Muscarinic acetylcholine receptor M3	CHEMBL245	C0013990	Emphysema
ATROPINE SULFATE	Muscarinic acetylcholine receptor M3	CHEMBL245	C0030920	Peptic Ulcer
PROPANTHELINE BROMIDE	Muscarinic acetylcholine receptor M3	CHEMBL245	C0030920	Peptic Ulcer
PILOCARPINE	Muscarinic acetylcholine receptor M3	CHEMBL245	C0028840	Ocular Hypertension
CARBACHOL	Muscarinic acetylcholine receptor M3	CHEMBL245	C0017601	Glaucoma
PILOCARPINE	Muscarinic acetylcholine receptor M3	CHEMBL245	C0017601	Glaucoma
METHACHOLINE CHLORIDE	Muscarinic acetylcholine receptor M3	CHEMBL245	C0085129	Bronchial Hyperreactivity
OXYBUTYNIN	Muscarinic acetylcholine receptor M3	CHEMBL245	C0032617	Polyuria
ATROPINE	Muscarinic acetylcholine receptor M3	CHEMBL245	C0032343	Poisoning
PILOCARPINE	Muscarinic acetylcholine receptor M3	CHEMBL245	C1527336	Sjogren's Syndrome
PILOCARPINE	Muscarinic acetylcholine receptor M3	CHEMBL245	C0017612	Glaucoma, Open-Angle
CYCLOPENTOLATE HYDROCHLORIDE	Muscarinic acetylcholine receptor M3	CHEMBL245	C0026961	Mydriasis
TROSPIUM CHLORIDE	Muscarinic acetylcholine receptor M3	CHEMBL245	C0150045	Urinary Incontinence, Urge
OXYBUTYNIN	Muscarinic acetylcholine receptor M3	CHEMBL245	C0150045	Urinary Incontinence, Urge
TROPICAMIDE	Muscarinic acetylcholine receptor M3	CHEMBL245	C0026961	Mydriasis
FESOTERODINE FUMARATE	Muscarinic acetylcholine receptor M3	CHEMBL245	C0150045	Urinary Incontinence, Urge
ATROPINE	Muscarinic acetylcholine receptor M3	CHEMBL245	C0026961	Mydriasis
GLYCOPYRROLATE	Muscarinic acetylcholine receptor M3	CHEMBL245	C0012242	Digestive System Diseases
TIOTROPIUM BROMIDE	Muscarinic acetylcholine receptor M3	CHEMBL245	C0013990	Emphysema
CLIDINIUM BROMIDE	Muscarinic acetylcholine receptor M3	CHEMBL245	C0012242	Digestive System Diseases
IPRATROPIUM BROMIDE	Muscarinic acetylcholine receptor M3	CHEMBL245	C0018621	Rhinitis, Allergic, Seasonal
REVEFENACIN	Muscarinic acetylcholine receptor M3	CHEMBL245	C0024117	Pulmonary Disease, Chronic Obstructive
TIOTROPIUM BROMIDE	Muscarinic acetylcholine receptor M3	CHEMBL245	C0006266	Bronchial Spasm
IPRATROPIUM BROMIDE	Muscarinic acetylcholine receptor M3	CHEMBL245	C0004096	Asthma
TIOTROPIUM BROMIDE	Muscarinic acetylcholine receptor M3	CHEMBL245	C0004096	Asthma
REVEFENACIN	Muscarinic acetylcholine receptor M3	CHEMBL245	C0600260	Lung Diseases, Obstructive
UMECLIDINIUM BROMIDE	Muscarinic acetylcholine receptor M3	CHEMBL245	C0600260	Lung Diseases, Obstructive
GLYCOPYRROLATE	Muscarinic acetylcholine receptor M3	CHEMBL245	C0600260	Lung Diseases, Obstructive
IPRATROPIUM BROMIDE	Muscarinic acetylcholine receptor M3	CHEMBL245	C0600260	Lung Diseases, Obstructive
TIOTROPIUM BROMIDE	Muscarinic acetylcholine receptor M3	CHEMBL245	C0600260	Lung Diseases, Obstructive
ACLIDINIUM BROMIDE	Muscarinic acetylcholine receptor M3	CHEMBL245	C0600260	Lung Diseases, Obstructive
IPRATROPIUM BROMIDE	Muscarinic acetylcholine receptor M3	CHEMBL245	C0011615	Dermatitis, Atopic
PILOCARPINE	Muscarinic acetylcholine receptor M3	CHEMBL245	C0043352	Xerostomia
CEVIMELINE HYDROCHLORIDE	Muscarinic acetylcholine receptor M3	CHEMBL245	C0043352	Xerostomia
CARBACHOL	Muscarinic acetylcholine receptor M3	CHEMBL245	C0086543	Cataract
ACETYLCHOLINE CHLORIDE	Muscarinic acetylcholine receptor M3	CHEMBL245	C0086543	Cataract
IPRATROPIUM BROMIDE	Muscarinic acetylcholine receptor M3	CHEMBL245	C0006266	Bronchial Spasm
DICYCLOMINE HYDROCHLORIDE	Muscarinic acetylcholine receptor M3	CHEMBL245	C0022104	Irritable Bowel Syndrome
ACLIDINIUM BROMIDE	Muscarinic acetylcholine receptor M3	CHEMBL245	C0006266	Bronchial Spasm
ATROPINE SULFATE	Muscarinic acetylcholine receptor M3	CHEMBL245	C0018621	Rhinitis, Allergic, Seasonal
BETHANECHOL CHLORIDE	Muscarinic acetylcholine receptor M3	CHEMBL245	C0080274	Urinary Retention
ATROPINE	Muscarinic acetylcholine receptor M3	CHEMBL245	C0012242	Digestive System Diseases
DARIFENACIN HYDROBROMIDE	Muscarinic acetylcholine receptor M3	CHEMBL245	C0878773	Urinary Bladder, Overactive
FESOTERODINE FUMARATE	Muscarinic acetylcholine receptor M3	CHEMBL245	C0878773	Urinary Bladder, Overactive
METHACHOLINE CHLORIDE	Muscarinic acetylcholine receptor M3	CHEMBL245	C0004096	Asthma
ACLIDINIUM BROMIDE	Muscarinic acetylcholine receptor M3	CHEMBL245	C0008677	Bronchitis, Chronic
OXYBUTYNIN	Muscarinic acetylcholine receptor M3	CHEMBL245	C0878773	Urinary Bladder, Overactive
IPRATROPIUM BROMIDE	Muscarinic acetylcholine receptor M3	CHEMBL245	C0009443	Common Cold
IPRATROPIUM BROMIDE	Muscarinic acetylcholine receptor M3	CHEMBL245	C0008677	Bronchitis, Chronic
OXYBUTYNIN CHLORIDE	Muscarinic acetylcholine receptor M3	CHEMBL245	C0878773	Urinary Bladder, Overactive
UMECLIDINIUM BROMIDE	Muscarinic acetylcholine receptor M3	CHEMBL245	C0024117	Pulmonary Disease, Chronic Obstructive
TROSPIUM CHLORIDE	Muscarinic acetylcholine receptor M3	CHEMBL245	C0878773	Urinary Bladder, Overactive
IPRATROPIUM BROMIDE	Muscarinic acetylcholine receptor M3	CHEMBL245	C0027429	Nasal Obstruction
TIOTROPIUM BROMIDE	Muscarinic acetylcholine receptor M3	CHEMBL245	C0008677	Bronchitis, Chronic
UMECLIDINIUM BROMIDE	Muscarinic acetylcholine receptor M3	CHEMBL245	C0008677	Bronchitis, Chronic
PSEUDOEPHEDRINE HYDROCHLORIDE	Norepinephrine transporter	CHEMBL222	C0009443	Common Cold
MAPROTILINE HYDROCHLORIDE	Norepinephrine transporter	CHEMBL222	C0011581	Depressive Disorder
AMOXAPINE	Norepinephrine transporter	CHEMBL222	C0011581	Depressive Disorder
PSEUDOEPHEDRINE HYDROCHLORIDE	Norepinephrine transporter	CHEMBL222	C0021400	Influenza, Human
IOBENGUANE I 131	Norepinephrine transporter	CHEMBL222	C0027819	Neuroblastoma
ORPHENADRINE HYDROCHLORIDE	Norepinephrine transporter	CHEMBL222	C0030567	Parkinson Disease
DESVENLAFAXINE	Norepinephrine transporter	CHEMBL222	C0011581	Depressive Disorder
DULOXETINE HYDROCHLORIDE	Norepinephrine transporter	CHEMBL222	C0027796	Neuralgia
TAPENTADOL HYDROCHLORIDE	Norepinephrine transporter	CHEMBL222	C0027796	Neuralgia
VENLAFAXINE HYDROCHLORIDE	Norepinephrine transporter	CHEMBL222	C0031572	Phobia, Social
BUPROPION HYDROBROMIDE	Norepinephrine transporter	CHEMBL222	C0011581	Depressive Disorder
DOXEPIN HYDROCHLORIDE	Norepinephrine transporter	CHEMBL222	C0011581	Depressive Disorder
PROTRIPTYLINE HYDROCHLORIDE	Norepinephrine transporter	CHEMBL222	C0011581	Depressive Disorder
DEXMETHYLPHENIDATE HYDROCHLORIDE	Norepinephrine transporter	CHEMBL222	C1263846	Attention Deficit Disorder with Hyperactivity
ATOMOXETINE HYDROCHLORIDE	Norepinephrine transporter	CHEMBL222	C1263846	Attention Deficit Disorder with Hyperactivity
PHENDIMETRAZINE TARTRATE	Norepinephrine transporter	CHEMBL222	C0028754	Obesity
DIETHYLPROPION HYDROCHLORIDE	Norepinephrine transporter	CHEMBL222	C0028754	Obesity
BUPROPION HYDROCHLORIDE	Norepinephrine transporter	CHEMBL222	C0525045	Mood Disorders
DEXTROAMPHETAMINE	Norepinephrine transporter	CHEMBL222	C0028754	Obesity
BENZPHETAMINE HYDROCHLORIDE	Norepinephrine transporter	CHEMBL222	C0028754	Obesity
DEXTROAMPHETAMINE	Norepinephrine transporter	CHEMBL222	C1263846	Attention Deficit Disorder with Hyperactivity
PHENTERMINE HYDROCHLORIDE	Norepinephrine transporter	CHEMBL222	C0028754	Obesity
DOXEPIN HYDROCHLORIDE	Norepinephrine transporter	CHEMBL222	C0011615	Dermatitis, Atopic
DOXEPIN HYDROCHLORIDE	Norepinephrine transporter	CHEMBL222	C0005586	Bipolar Disorder
TAPENTADOL HYDROCHLORIDE	Norepinephrine transporter	CHEMBL222	C0184567	Acute Pain
LISDEXAMFETAMINE DIMESYLATE	Norepinephrine transporter	CHEMBL222	C0236969	Substance-Related Disorders
DEXTROAMPHETAMINE	Norepinephrine transporter	CHEMBL222	C0236969	Substance-Related Disorders
DEBRISOQUIN	Norepinephrine transporter	CHEMBL222	C0020538	Hypertension
VENLAFAXINE HYDROCHLORIDE	Norepinephrine transporter	CHEMBL222	C0003469	Anxiety Disorders
PHENTERMINE	Norepinephrine transporter	CHEMBL222	C0028754	Obesity
AMITRIPTYLINE HYDROCHLORIDE	Norepinephrine transporter	CHEMBL222	C0011581	Depressive Disorder
DEXTROAMPHETAMINE SULFATE	Norepinephrine transporter	CHEMBL222	C1263846	Attention Deficit Disorder with Hyperactivity
AMPHETAMINE SULFATE	Norepinephrine transporter	CHEMBL222	C1263846	Attention Deficit Disorder with Hyperactivity
IMIPRAMINE PAMOATE	Norepinephrine transporter	CHEMBL222	C0014394	Enuresis
BUPROPION HYDROCHLORIDE	Norepinephrine transporter	CHEMBL222	C0011581	Depressive Disorder
VENLAFAXINE HYDROCHLORIDE	Norepinephrine transporter	CHEMBL222	C0011581	Depressive Disorder
IOBENGUANE I 131	Norepinephrine transporter	CHEMBL222	C0031511	Pheochromocytoma
REBOXETINE	Norepinephrine transporter	CHEMBL222	C0011581	Depressive Disorder
DIBENZEPIN	Norepinephrine transporter	CHEMBL222	C0011581	Depressive Disorder
DOXEPIN HYDROCHLORIDE	Norepinephrine transporter	CHEMBL222	C0021603	Sleep Initiation and Maintenance Disorders
DEXTROAMPHETAMINE SACCHARATE	Norepinephrine transporter	CHEMBL222	C1263846	Attention Deficit Disorder with Hyperactivity
TAPENTADOL HYDROCHLORIDE	Norepinephrine transporter	CHEMBL222	C0030193	Pain
VILOXAZINE HYDROCHLORIDE	Norepinephrine transporter	CHEMBL222	C1263846	Attention Deficit Disorder with Hyperactivity
PSEUDOEPHEDRINE HYDROCHLORIDE	Norepinephrine transporter	CHEMBL222	C0030193	Pain
ORPHENADRINE CITRATE	Norepinephrine transporter	CHEMBL222	C0030193	Pain
LISDEXAMFETAMINE DIMESYLATE	Norepinephrine transporter	CHEMBL222	C1263846	Attention Deficit Disorder with Hyperactivity
METHYLPHENIDATE HYDROCHLORIDE	Norepinephrine transporter	CHEMBL222	C1263846	Attention Deficit Disorder with Hyperactivity
METHYLPHENIDATE	Norepinephrine transporter	CHEMBL222	C1263846	Attention Deficit Disorder with Hyperactivity
AMPHETAMINE	Norepinephrine transporter	CHEMBL222	C1263846	Attention Deficit Disorder with Hyperactivity
SERDEXMETHYLPHENIDATE CHLORIDE	Norepinephrine transporter	CHEMBL222	C1263846	Attention Deficit Disorder with Hyperactivity
DOTHIEPIN	Norepinephrine transporter	CHEMBL222	C0011581	Depressive Disorder
DULOXETINE HYDROCHLORIDE	Norepinephrine transporter	CHEMBL222	C0003469	Anxiety Disorders
DESVENLAFAXINE FUMARATE	Norepinephrine transporter	CHEMBL222	C1269683	Depressive Disorder, Major
PSEUDOEPHEDRINE HYDROCHLORIDE	Norepinephrine transporter	CHEMBL222	C0149931	Migraine Disorders
BUPROPION HYDROBROMIDE	Norepinephrine transporter	CHEMBL222	C1269683	Depressive Disorder, Major
DESVENLAFAXINE	Norepinephrine transporter	CHEMBL222	C1269683	Depressive Disorder, Major
DULOXETINE HYDROCHLORIDE	Norepinephrine transporter	CHEMBL222	C0150055	Chronic Pain
TAPENTADOL HYDROCHLORIDE	Norepinephrine transporter	CHEMBL222	C0150055	Chronic Pain
IOBENGUANE I 131	Norepinephrine transporter	CHEMBL222	C0030421	Paraganglioma
PSEUDOEPHEDRINE HYDROCHLORIDE	Norepinephrine transporter	CHEMBL222	C0020517	Hypersensitivity
DULOXETINE HYDROCHLORIDE	Norepinephrine transporter	CHEMBL222	C0026858	Musculoskeletal Pain
NORTRIPTYLINE HYDROCHLORIDE	Norepinephrine transporter	CHEMBL222	C0011570	Depression
NEFAZODONE HYDROCHLORIDE	Norepinephrine transporter	CHEMBL222	C0011570	Depression
DESIPRAMINE HYDROCHLORIDE	Norepinephrine transporter	CHEMBL222	C0011570	Depression
DOXEPIN HYDROCHLORIDE	Norepinephrine transporter	CHEMBL222	C0011570	Depression
PSEUDOEPHEDRINE HYDROCHLORIDE	Norepinephrine transporter	CHEMBL222	C0010200	Cough
VENLAFAXINE HYDROCHLORIDE	Norepinephrine transporter	CHEMBL222	C1269683	Depressive Disorder, Major
LISDEXAMFETAMINE DIMESYLATE	Norepinephrine transporter	CHEMBL222	C0596170	Binge-Eating Disorder
DOXEPIN HYDROCHLORIDE	Norepinephrine transporter	CHEMBL222	C0001973	Alcoholism
DULOXETINE HYDROCHLORIDE	Norepinephrine transporter	CHEMBL222	C0016053	Fibromyalgia
MILNACIPRAN HYDROCHLORIDE	Norepinephrine transporter	CHEMBL222	C0016053	Fibromyalgia
LEVOMILNACIPRAN HYDROCHLORIDE	Norepinephrine transporter	CHEMBL222	C0016053	Fibromyalgia
LISDEXAMFETAMINE DIMESYLATE	Norepinephrine transporter	CHEMBL222	C0017601	Glaucoma
PSEUDOEPHEDRINE HYDROCHLORIDE	Norepinephrine transporter	CHEMBL222	C0037199	Sinusitis
DESVENLAFAXINE SUCCINATE	Norepinephrine transporter	CHEMBL222	C1269683	Depressive Disorder, Major
BRETYLIUM TOSYLATE	Norepinephrine transporter	CHEMBL222	C0042510	Ventricular Fibrillation
DEXTROAMPHETAMINE SACCHARATE	Norepinephrine transporter	CHEMBL222	C0027404	Narcolepsy
BRETYLIUM TOSYLATE	Norepinephrine transporter	CHEMBL222	C0003811	Arrhythmias, Cardiac
DEXTROAMPHETAMINE	Norepinephrine transporter	CHEMBL222	C0027404	Narcolepsy
PSEUDOEPHEDRINE HYDROCHLORIDE	Norepinephrine transporter	CHEMBL222	C0018621	Rhinitis, Allergic, Seasonal
NEFAZODONE HYDROCHLORIDE	Norepinephrine transporter	CHEMBL222	C1269683	Depressive Disorder, Major
AMPHETAMINE SULFATE	Norepinephrine transporter	CHEMBL222	C0027404	Narcolepsy
PSEUDOEPHEDRINE SULFATE	Norepinephrine transporter	CHEMBL222	C0018621	Rhinitis, Allergic, Seasonal
DULOXETINE HYDROCHLORIDE	Norepinephrine transporter	CHEMBL222	C1269683	Depressive Disorder, Major
LEVOMILNACIPRAN HYDROCHLORIDE	Norepinephrine transporter	CHEMBL222	C1269683	Depressive Disorder, Major
METHYLPHENIDATE	Norepinephrine transporter	CHEMBL222	C0027404	Narcolepsy
VENLAFAXINE HYDROCHLORIDE	Norepinephrine transporter	CHEMBL222	C0030319	Panic Disorder
DEXTROAMPHETAMINE	Norepinephrine transporter	CHEMBL222	C0003850	Arteriosclerosis
LISDEXAMFETAMINE DIMESYLATE	Norepinephrine transporter	CHEMBL222	C0003850	Arteriosclerosis
BUPROPION HYDROCHLORIDE	Norepinephrine transporter	CHEMBL222	C0085159	Seasonal Affective Disorder
BUPROPION HYDROCHLORIDE	Norepinephrine transporter	CHEMBL222	C1269683	Depressive Disorder, Major
DEXTROAMPHETAMINE SULFATE	Norepinephrine transporter	CHEMBL222	C0027404	Narcolepsy
PSEUDOEPHEDRINE HYDROCHLORIDE	Norepinephrine transporter	CHEMBL222	C0027429	Nasal Obstruction
CHLORPROMAZINE	Serotonin 2a (5-HT2a) receptor	CHEMBL224	C0520909	Postoperative Nausea and Vomiting
QUETIAPINE FUMARATE	Serotonin 2a (5-HT2a) receptor	CHEMBL224	C0036341	Schizophrenia
PALIPERIDONE PALMITATE	Serotonin 2a (5-HT2a) receptor	CHEMBL224	C0036341	Schizophrenia
PALIPERIDONE	Serotonin 2a (5-HT2a) receptor	CHEMBL224	C0036341	Schizophrenia
THIOTHIXENE	Serotonin 2a (5-HT2a) receptor	CHEMBL224	C0036341	Schizophrenia
DROPERIDOL	Serotonin 2a (5-HT2a) receptor	CHEMBL224	C0520909	Postoperative Nausea and Vomiting
HALOPERIDOL	Serotonin 2a (5-HT2a) receptor	CHEMBL224	C0036341	Schizophrenia
RISPERIDONE	Serotonin 2a (5-HT2a) receptor	CHEMBL224	C0036341	Schizophrenia
ARIPIPRAZOLE LAUROXIL	Serotonin 2a (5-HT2a) receptor	CHEMBL224	C1269683	Depressive Disorder, Major
MIRTAZAPINE	Serotonin 2a (5-HT2a) receptor	CHEMBL224	C1269683	Depressive Disorder, Major
QUETIAPINE FUMARATE	Serotonin 2a (5-HT2a) receptor	CHEMBL224	C1269683	Depressive Disorder, Major
ARIPIPRAZOLE	Serotonin 2a (5-HT2a) receptor	CHEMBL224	C0004352	Autistic Disorder
RISPERIDONE	Serotonin 2a (5-HT2a) receptor	CHEMBL224	C0004352	Autistic Disorder
ARIPIPRAZOLE LAUROXIL	Serotonin 2a (5-HT2a) receptor	CHEMBL224	C0004352	Autistic Disorder
CYCLOBENZAPRINE HYDROCHLORIDE	Serotonin 2a (5-HT2a) receptor	CHEMBL224	C0037763	Spasm
ARIPIPRAZOLE LAUROXIL	Serotonin 2a (5-HT2a) receptor	CHEMBL224	C0036341	Schizophrenia
PIMAVANSERIN TARTRATE	Serotonin 2a (5-HT2a) receptor	CHEMBL224	C0033975	Psychotic Disorders
BREXPIPRAZOLE	Serotonin 2a (5-HT2a) receptor	CHEMBL224	C0033975	Psychotic Disorders
TRIFLUOPERAZINE HYDROCHLORIDE	Serotonin 2a (5-HT2a) receptor	CHEMBL224	C0033975	Psychotic Disorders
THIOTHIXENE	Serotonin 2a (5-HT2a) receptor	CHEMBL224	C0033975	Psychotic Disorders
ILOPERIDONE	Serotonin 2a (5-HT2a) receptor	CHEMBL224	C0033975	Psychotic Disorders
HALOPERIDOL DECANOATE	Serotonin 2a (5-HT2a) receptor	CHEMBL224	C0033975	Psychotic Disorders
HALOPERIDOL	Serotonin 2a (5-HT2a) receptor	CHEMBL224	C0033975	Psychotic Disorders
RISPERIDONE	Serotonin 2a (5-HT2a) receptor	CHEMBL224	C0033975	Psychotic Disorders
BREXPIPRAZOLE	Serotonin 2a (5-HT2a) receptor	CHEMBL224	C1269683	Depressive Disorder, Major
PIMOZIDE	Serotonin 2a (5-HT2a) receptor	CHEMBL224	C0033975	Psychotic Disorders
PALIPERIDONE	Serotonin 2a (5-HT2a) receptor	CHEMBL224	C0033975	Psychotic Disorders
OLANZAPINE	Serotonin 2a (5-HT2a) receptor	CHEMBL224	C0033975	Psychotic Disorders
ARIPIPRAZOLE	Serotonin 2a (5-HT2a) receptor	CHEMBL224	C0033975	Psychotic Disorders
DROPERIDOL	Serotonin 2a (5-HT2a) receptor	CHEMBL224	C0033975	Psychotic Disorders
CHLORPROMAZINE	Serotonin 2a (5-HT2a) receptor	CHEMBL224	C0033975	Psychotic Disorders
CLOZAPINE	Serotonin 2a (5-HT2a) receptor	CHEMBL224	C0033975	Psychotic Disorders
CHLORPROTHIXENE	Serotonin 2a (5-HT2a) receptor	CHEMBL224	C0033975	Psychotic Disorders
LOXAPINE	Serotonin 2a (5-HT2a) receptor	CHEMBL224	C0033975	Psychotic Disorders
TRAZODONE HYDROCHLORIDE	Serotonin 2a (5-HT2a) receptor	CHEMBL224	C1269683	Depressive Disorder, Major
ARIPIPRAZOLE	Serotonin 2a (5-HT2a) receptor	CHEMBL224	C1269683	Depressive Disorder, Major
HALOPERIDOL LACTATE	Serotonin 2a (5-HT2a) receptor	CHEMBL224	C0036341	Schizophrenia
NEFAZODONE HYDROCHLORIDE	Serotonin 2a (5-HT2a) receptor	CHEMBL224	C1269683	Depressive Disorder, Major
OLANZAPINE	Serotonin 2a (5-HT2a) receptor	CHEMBL224	C1269683	Depressive Disorder, Major
PALIPERIDONE PALMITATE	Serotonin 2a (5-HT2a) receptor	CHEMBL224	C0033975	Psychotic Disorders
HALOPERIDOL DECANOATE	Serotonin 2a (5-HT2a) receptor	CHEMBL224	C0036341	Schizophrenia
LURASIDONE HYDROCHLORIDE	Serotonin 2a (5-HT2a) receptor	CHEMBL224	C0005586	Bipolar Disorder
LOXAPINE	Serotonin 2a (5-HT2a) receptor	CHEMBL224	C0005586	Bipolar Disorder
MIRTAZAPINE	Serotonin 2a (5-HT2a) receptor	CHEMBL224	C0011581	Depressive Disorder
ARIPIPRAZOLE	Serotonin 2a (5-HT2a) receptor	CHEMBL224	C0001807	Aggression
RISPERIDONE	Serotonin 2a (5-HT2a) receptor	CHEMBL224	C0001807	Aggression
CYCLOBENZAPRINE HYDROCHLORIDE	Serotonin 2a (5-HT2a) receptor	CHEMBL224	C0231528	Myalgia
LOXAPINE	Serotonin 2a (5-HT2a) receptor	CHEMBL224	C0004936	Mental Disorders
OLANZAPINE PAMOATE	Serotonin 2a (5-HT2a) receptor	CHEMBL224	C0004936	Mental Disorders
RISPERIDONE	Serotonin 2a (5-HT2a) receptor	CHEMBL224	C0005586	Bipolar Disorder
OLANZAPINE	Serotonin 2a (5-HT2a) receptor	CHEMBL224	C3887612	Psychomotor Agitation
ARIPIPRAZOLE	Serotonin 2a (5-HT2a) receptor	CHEMBL224	C3887612	Psychomotor Agitation
ZIPRASIDONE HYDROCHLORIDE	Serotonin 2a (5-HT2a) receptor	CHEMBL224	C0003811	Arrhythmias, Cardiac
ZIPRASIDONE HYDROCHLORIDE	Serotonin 2a (5-HT2a) receptor	CHEMBL224	C0004936	Mental Disorders
ZIPRASIDONE HYDROCHLORIDE	Serotonin 2a (5-HT2a) receptor	CHEMBL224	C0005586	Bipolar Disorder
PIMOZIDE	Serotonin 2a (5-HT2a) receptor	CHEMBL224	C0040517	Tourette Syndrome
LOXAPINE	Serotonin 2a (5-HT2a) receptor	CHEMBL224	C3887612	Psychomotor Agitation
TRIFLUOPERAZINE HYDROCHLORIDE	Serotonin 2a (5-HT2a) receptor	CHEMBL224	C0003467	Anxiety
HALOPERIDOL	Serotonin 2a (5-HT2a) receptor	CHEMBL224	C0040517	Tourette Syndrome
HALOPERIDOL DECANOATE	Serotonin 2a (5-HT2a) receptor	CHEMBL224	C0040517	Tourette Syndrome
ARIPIPRAZOLE LAUROXIL	Serotonin 2a (5-HT2a) receptor	CHEMBL224	C0040517	Tourette Syndrome
CYCLOBENZAPRINE HYDROCHLORIDE	Serotonin 2a (5-HT2a) receptor	CHEMBL224	C0007789	Cerebral Palsy
ZIPRASIDONE MESYLATE	Serotonin 2a (5-HT2a) receptor	CHEMBL224	C0005586	Bipolar Disorder
TRIFLUOPERAZINE HYDROCHLORIDE	Serotonin 2a (5-HT2a) receptor	CHEMBL224	C0036341	Schizophrenia
ZIPRASIDONE HYDROCHLORIDE	Serotonin 2a (5-HT2a) receptor	CHEMBL224	C0036341	Schizophrenia
HALOPERIDOL DECANOATE	Serotonin 2a (5-HT2a) receptor	CHEMBL224	C0149654	Conduct Disorder
HALOPERIDOL	Serotonin 2a (5-HT2a) receptor	CHEMBL224	C0149654	Conduct Disorder
CHLORPROMAZINE	Serotonin 2a (5-HT2a) receptor	CHEMBL224	C0149654	Conduct Disorder
BREXPIPRAZOLE	Serotonin 2a (5-HT2a) receptor	CHEMBL224	C0036341	Schizophrenia
ARIPIPRAZOLE LAUROXIL	Serotonin 2a (5-HT2a) receptor	CHEMBL224	C0005586	Bipolar Disorder
OLANZAPINE PAMOATE	Serotonin 2a (5-HT2a) receptor	CHEMBL224	C0036341	Schizophrenia
CHLORPROMAZINE	Serotonin 2a (5-HT2a) receptor	CHEMBL224	C0032708	Porphyrias
ARIPIPRAZOLE	Serotonin 2a (5-HT2a) receptor	CHEMBL224	C0011581	Depressive Disorder
PIMOZIDE	Serotonin 2a (5-HT2a) receptor	CHEMBL224	C0278076	Tics
CYCLOBENZAPRINE HYDROCHLORIDE	Serotonin 2a (5-HT2a) receptor	CHEMBL224	C0026838	Muscle Spasticity
ARIPIPRAZOLE	Serotonin 2a (5-HT2a) receptor	CHEMBL224	C0005586	Bipolar Disorder
OLANZAPINE	Serotonin 2a (5-HT2a) receptor	CHEMBL224	C0036341	Schizophrenia
MOLINDONE HYDROCHLORIDE	Serotonin 2a (5-HT2a) receptor	CHEMBL224	C0036341	Schizophrenia
LURASIDONE HYDROCHLORIDE	Serotonin 2a (5-HT2a) receptor	CHEMBL224	C0036341	Schizophrenia
ASENAPINE MALEATE	Serotonin 2a (5-HT2a) receptor	CHEMBL224	C0005586	Bipolar Disorder
ASENAPINE MALEATE	Serotonin 2a (5-HT2a) receptor	CHEMBL224	C0036341	Schizophrenia
ARIPIPRAZOLE	Serotonin 2a (5-HT2a) receptor	CHEMBL224	C0036341	Schizophrenia
OLANZAPINE	Serotonin 2a (5-HT2a) receptor	CHEMBL224	C0005586	Bipolar Disorder
OLANZAPINE PAMOATE	Serotonin 2a (5-HT2a) receptor	CHEMBL224	C0005586	Bipolar Disorder
ZIPRASIDONE HYDROCHLORIDE	Serotonin 2a (5-HT2a) receptor	CHEMBL224	C0042514	Tachycardia, Ventricular
MIRTAZAPINE	Serotonin 2a (5-HT2a) receptor	CHEMBL224	C0021603	Sleep Initiation and Maintenance Disorders
PIMAVANSERIN TARTRATE	Serotonin 2a (5-HT2a) receptor	CHEMBL224	C0018524	Hallucinations
TRAZODONE HYDROCHLORIDE	Serotonin 2a (5-HT2a) receptor	CHEMBL224	C0011581	Depressive Disorder
CYCLOBENZAPRINE HYDROCHLORIDE	Serotonin 2a (5-HT2a) receptor	CHEMBL224	C0037928	Spinal Cord Diseases
CHLORPROMAZINE	Serotonin 2a (5-HT2a) receptor	CHEMBL224	C0036341	Schizophrenia
NEFAZODONE HYDROCHLORIDE	Serotonin 2a (5-HT2a) receptor	CHEMBL224	C0011570	Depression
TRAZODONE HYDROCHLORIDE	Serotonin 2a (5-HT2a) receptor	CHEMBL224	C0011570	Depression
CLOZAPINE	Serotonin 2a (5-HT2a) receptor	CHEMBL224	C0036341	Schizophrenia
LOXAPINE	Serotonin 2a (5-HT2a) receptor	CHEMBL224	C0036341	Schizophrenia
HALOPERIDOL	Serotonin 2a (5-HT2a) receptor	CHEMBL224	C0278076	Tics
PIMAVANSERIN TARTRATE	Serotonin 2a (5-HT2a) receptor	CHEMBL224	C0030567	Parkinson Disease
QUETIAPINE FUMARATE	Serotonin 2a (5-HT2a) receptor	CHEMBL224	C0005586	Bipolar Disorder
ILOPERIDONE	Serotonin 2a (5-HT2a) receptor	CHEMBL224	C0036341	Schizophrenia
ZIPRASIDONE HYDROCHLORIDE	Serotonin 2c (5-HT2c) receptor	CHEMBL225	C0005586	Bipolar Disorder
ZIPRASIDONE MESYLATE	Serotonin 2c (5-HT2c) receptor	CHEMBL225	C0005586	Bipolar Disorder
RISPERIDONE	Serotonin 2c (5-HT2c) receptor	CHEMBL225	C0005586	Bipolar Disorder
QUETIAPINE FUMARATE	Serotonin 2c (5-HT2c) receptor	CHEMBL225	C0005586	Bipolar Disorder
OLANZAPINE	Serotonin 2c (5-HT2c) receptor	CHEMBL225	C0005586	Bipolar Disorder
CYCLOBENZAPRINE HYDROCHLORIDE	Serotonin 2c (5-HT2c) receptor	CHEMBL225	C0231528	Myalgia
OLANZAPINE PAMOATE	Serotonin 2c (5-HT2c) receptor	CHEMBL225	C0005586	Bipolar Disorder
OLANZAPINE PAMOATE	Serotonin 2c (5-HT2c) receptor	CHEMBL225	C0036341	Schizophrenia
OLANZAPINE	Serotonin 2c (5-HT2c) receptor	CHEMBL225	C0036341	Schizophrenia
MIRTAZAPINE	Serotonin 2c (5-HT2c) receptor	CHEMBL225	C0021603	Sleep Initiation and Maintenance Disorders
CYCLOBENZAPRINE HYDROCHLORIDE	Serotonin 2c (5-HT2c) receptor	CHEMBL225	C0037928	Spinal Cord Diseases
TRAZODONE HYDROCHLORIDE	Serotonin 2c (5-HT2c) receptor	CHEMBL225	C0011570	Depression
NEFAZODONE HYDROCHLORIDE	Serotonin 2c (5-HT2c) receptor	CHEMBL225	C0011570	Depression
TRIFLUOPERAZINE HYDROCHLORIDE	Serotonin 2c (5-HT2c) receptor	CHEMBL225	C0036341	Schizophrenia
LOXAPINE	Serotonin 2c (5-HT2c) receptor	CHEMBL225	C0036341	Schizophrenia
QUETIAPINE FUMARATE	Serotonin 2c (5-HT2c) receptor	CHEMBL225	C0036341	Schizophrenia
RISPERIDONE	Serotonin 2c (5-HT2c) receptor	CHEMBL225	C0001807	Aggression
LOXAPINE	Serotonin 2c (5-HT2c) receptor	CHEMBL225	C0005586	Bipolar Disorder
ZIPRASIDONE HYDROCHLORIDE	Serotonin 2c (5-HT2c) receptor	CHEMBL225	C0042514	Tachycardia, Ventricular
OLANZAPINE	Serotonin 2c (5-HT2c) receptor	CHEMBL225	C3887612	Psychomotor Agitation
ZIPRASIDONE HYDROCHLORIDE	Serotonin 2c (5-HT2c) receptor	CHEMBL225	C0003811	Arrhythmias, Cardiac
LOXAPINE	Serotonin 2c (5-HT2c) receptor	CHEMBL225	C0004936	Mental Disorders
OLANZAPINE PAMOATE	Serotonin 2c (5-HT2c) receptor	CHEMBL225	C0004936	Mental Disorders
MIRTAZAPINE	Serotonin 2c (5-HT2c) receptor	CHEMBL225	C0011581	Depressive Disorder
CYCLOBENZAPRINE HYDROCHLORIDE	Serotonin 2c (5-HT2c) receptor	CHEMBL225	C0007789	Cerebral Palsy
ZIPRASIDONE HYDROCHLORIDE	Serotonin 2c (5-HT2c) receptor	CHEMBL225	C0004936	Mental Disorders
TRAZODONE HYDROCHLORIDE	Serotonin 2c (5-HT2c) receptor	CHEMBL225	C0011581	Depressive Disorder
AGOMELATINE	Serotonin 2c (5-HT2c) receptor	CHEMBL225	C0011581	Depressive Disorder
TRIFLUOPERAZINE HYDROCHLORIDE	Serotonin 2c (5-HT2c) receptor	CHEMBL225	C0003467	Anxiety
LOXAPINE	Serotonin 2c (5-HT2c) receptor	CHEMBL225	C3887612	Psychomotor Agitation
ZIPRASIDONE HYDROCHLORIDE	Serotonin 2c (5-HT2c) receptor	CHEMBL225	C0036341	Schizophrenia
RISPERIDONE	Serotonin 2c (5-HT2c) receptor	CHEMBL225	C0036341	Schizophrenia
LOXAPINE	Serotonin 2c (5-HT2c) receptor	CHEMBL225	C0033975	Psychotic Disorders
RISPERIDONE	Serotonin 2c (5-HT2c) receptor	CHEMBL225	C0004352	Autistic Disorder
CYCLOBENZAPRINE HYDROCHLORIDE	Serotonin 2c (5-HT2c) receptor	CHEMBL225	C0037763	Spasm
CHLORPROTHIXENE	Serotonin 2c (5-HT2c) receptor	CHEMBL225	C0033975	Psychotic Disorders
TRIFLUOPERAZINE HYDROCHLORIDE	Serotonin 2c (5-HT2c) receptor	CHEMBL225	C0033975	Psychotic Disorders
RISPERIDONE	Serotonin 2c (5-HT2c) receptor	CHEMBL225	C0033975	Psychotic Disorders
MIRTAZAPINE	Serotonin 2c (5-HT2c) receptor	CHEMBL225	C1269683	Depressive Disorder, Major
NEFAZODONE HYDROCHLORIDE	Serotonin 2c (5-HT2c) receptor	CHEMBL225	C1269683	Depressive Disorder, Major
OLANZAPINE	Serotonin 2c (5-HT2c) receptor	CHEMBL225	C1269683	Depressive Disorder, Major
OLANZAPINE	Serotonin 2c (5-HT2c) receptor	CHEMBL225	C0033975	Psychotic Disorders
TRAZODONE HYDROCHLORIDE	Serotonin 2c (5-HT2c) receptor	CHEMBL225	C1269683	Depressive Disorder, Major
CYCLOBENZAPRINE HYDROCHLORIDE	Serotonin 2c (5-HT2c) receptor	CHEMBL225	C0026838	Muscle Spasticity
QUETIAPINE FUMARATE	Serotonin 2c (5-HT2c) receptor	CHEMBL225	C1269683	Depressive Disorder, Major
LIDOCAINE	Sodium channel alpha subunit	CHEMBL2331043	C0006434	Burns
LIDOCAINE	Sodium channel alpha subunit	CHEMBL2331043	C0006444	Bursitis
LAMOTRIGINE	Sodium channel alpha subunit	CHEMBL2331043	C0014549	Epilepsy, Tonic-Clonic
CARBAMAZEPINE	Sodium channel alpha subunit	CHEMBL2331043	C0040997	Trigeminal Neuralgia
PRIMIDONE	Sodium channel alpha subunit	CHEMBL2331043	C0036572	Seizures
LIDOCAINE	Sodium channel alpha subunit	CHEMBL2331043	C0021568	Insect Bites and Stings
TOPIRAMATE	Sodium channel alpha subunit	CHEMBL2331043	C0238111	Lennox Gastaut Syndrome
ETHOTOIN	Sodium channel alpha subunit	CHEMBL2331043	C0036572	Seizures
LAMOTRIGINE	Sodium channel alpha subunit	CHEMBL2331043	C0005586	Bipolar Disorder
TOPIRAMATE	Sodium channel alpha subunit	CHEMBL2331043	C0036572	Seizures
CARBAMAZEPINE	Sodium channel alpha subunit	CHEMBL2331043	C0036572	Seizures
ERLOSAMIDE	Sodium channel alpha subunit	CHEMBL2331043	C0036572	Seizures
CARBAMAZEPINE	Sodium channel alpha subunit	CHEMBL2331043	C0005586	Bipolar Disorder
RUFINAMIDE	Sodium channel alpha subunit	CHEMBL2331043	C0238111	Lennox Gastaut Syndrome
CARBAMAZEPINE	Sodium channel alpha subunit	CHEMBL2331043	C0751941	Glossopharyngeal Nerve Diseases
RUFINAMIDE	Sodium channel alpha subunit	CHEMBL2331043	C0036572	Seizures
OXCARBAZEPINE	Sodium channel alpha subunit	CHEMBL2331043	C0036572	Seizures
LIDOCAINE	Sodium channel alpha subunit	CHEMBL2331043	C0033038	Premature Ejaculation
PHENYTOIN	Sodium channel alpha subunit	CHEMBL2331043	C0036572	Seizures
FOSPHENYTOIN SODIUM	Sodium channel alpha subunit	CHEMBL2331043	C0036572	Seizures
LAMOTRIGINE	Sodium channel alpha subunit	CHEMBL2331043	C0036572	Seizures
ZONISAMIDE	Sodium channel alpha subunit	CHEMBL2331043	C0036572	Seizures
LAMOTRIGINE	Sodium channel alpha subunit	CHEMBL2331043	C0011581	Depressive Disorder
ESLICARBAZEPINE ACETATE	Sodium channel alpha subunit	CHEMBL2331043	C0036572	Seizures
CENOBAMATE	Sodium channel alpha subunit	CHEMBL2331043	C0036572	Seizures
LIDOCAINE	Sodium channel alpha subunit	CHEMBL2331043	C0041976	Urethritis
LAMOTRIGINE	Sodium channel alpha subunit	CHEMBL2331043	C0238111	Lennox Gastaut Syndrome
LIDOCAINE	Sodium channel alpha subunit	CHEMBL2331043	C0034882	Rectal Diseases
LIDOCAINE HYDROCHLORIDE	Sodium channel alpha subunit	CHEMBL2331043	C0004604	Back Pain
LIDOCAINE	Sodium channel alpha subunit	CHEMBL2331043	C0029408	Osteoarthritis
ZONISAMIDE	Sodium channel alpha subunit	CHEMBL2331043	C0014544	Epilepsy
LAMOTRIGINE	Sodium channel alpha subunit	CHEMBL2331043	C0014544	Epilepsy
PHENYTOIN	Sodium channel alpha subunit	CHEMBL2331043	C0014544	Epilepsy
OXCARBAZEPINE	Sodium channel alpha subunit	CHEMBL2331043	C0014544	Epilepsy
RUFINAMIDE	Sodium channel alpha subunit	CHEMBL2331043	C0014544	Epilepsy
ERLOSAMIDE	Sodium channel alpha subunit	CHEMBL2331043	C0014544	Epilepsy
CARBAMAZEPINE	Sodium channel alpha subunit	CHEMBL2331043	C0014544	Epilepsy
MEPHENYTOIN	Sodium channel alpha subunit	CHEMBL2331043	C0014544	Epilepsy
TOPIRAMATE	Sodium channel alpha subunit	CHEMBL2331043	C0014544	Epilepsy
ESLICARBAZEPINE ACETATE	Sodium channel alpha subunit	CHEMBL2331043	C0014544	Epilepsy
ETHOTOIN	Sodium channel alpha subunit	CHEMBL2331043	C0014544	Epilepsy
PHENACEMIDE	Sodium channel alpha subunit	CHEMBL2331043	C0014544	Epilepsy
LIDOCAINE	Sodium channel alpha subunit	CHEMBL2331043	C0026821	Muscle Cramp
LIDOCAINE	Sodium channel alpha subunit	CHEMBL2331043	C0032768	Neuralgia, Postherpetic
LIDOCAINE HYDROCHLORIDE	Sodium channel alpha subunit	CHEMBL2331043	C0030193	Pain
LIDOCAINE	Sodium channel alpha subunit	CHEMBL2331043	C0030193	Pain
ORPHENADRINE CITRATE	Sodium channel alpha subunit	CHEMBL2331043	C0030193	Pain
TETRACAINE	Sodium channel alpha subunit	CHEMBL2331043	C0030193	Pain
PRILOCAINE	Sodium channel alpha subunit	CHEMBL2331043	C0030193	Pain
ROPIVACAINE HYDROCHLORIDE	Sodium channel alpha subunit	CHEMBL2331043	C0030193	Pain
PRIMIDONE	Sodium channel alpha subunit	CHEMBL2331043	C0014544	Epilepsy
ESLICARBAZEPINE	Sodium channel alpha subunit	CHEMBL2331043	C0014544	Epilepsy
LAMOTRIGINE	Sodium channel alpha subunit	CHEMBL2331043	C0014547	Epilepsies, Partial
CARBAMAZEPINE	Sodium channel alpha subunit	CHEMBL2331043	C0014547	Epilepsies, Partial
PROPAFENONE HYDROCHLORIDE	Sodium channel alpha subunit	CHEMBL2331043	C0004238	Atrial Fibrillation
DRONEDARONE HYDROCHLORIDE	Sodium channel alpha subunit	CHEMBL2331043	C0004238	Atrial Fibrillation
TOPIRAMATE	Sodium channel alpha subunit	CHEMBL2331043	C0149931	Migraine Disorders
TETRACAINE	Sodium channel alpha subunit	CHEMBL2331043	C0019112	Hemorrhoids
LIDOCAINE	Sodium channel alpha subunit	CHEMBL2331043	C0019112	Hemorrhoids
LIDOCAINE	Sodium channel alpha subunit	CHEMBL2331043	C1568272	Tendinopathy
LIDOCAINE	Sodium channel alpha subunit	CHEMBL2331043	C0033774	Pruritus
TETRACAINE	Sodium channel alpha subunit	CHEMBL2331043	C0033774	Pruritus
LIDOCAINE HYDROCHLORIDE	Sodium channel alpha subunit	CHEMBL2331043	C0033578	Prostatic Neoplasms
LIDOCAINE	Sodium channel alpha subunit	CHEMBL2331043	C0003864	Arthritis
QUINIDINE POLYGALACTURONATE	Sodium channel alpha subunit	CHEMBL2331043	C0003811	Arrhythmias, Cardiac
MEXILETINE HYDROCHLORIDE	Sodium channel alpha subunit	CHEMBL2331043	C0003811	Arrhythmias, Cardiac
QUINIDINE GLUCONATE	Sodium channel alpha subunit	CHEMBL2331043	C0003811	Arrhythmias, Cardiac
DISOPYRAMIDE PHOSPHATE	Sodium channel alpha subunit	CHEMBL2331043	C0003811	Arrhythmias, Cardiac
PROCAINAMIDE HYDROCHLORIDE	Sodium channel alpha subunit	CHEMBL2331043	C0003811	Arrhythmias, Cardiac
PROPAFENONE HYDROCHLORIDE	Sodium channel alpha subunit	CHEMBL2331043	C0003811	Arrhythmias, Cardiac
LIDOCAINE	Sodium channel alpha subunit	CHEMBL2331043	C0003811	Arrhythmias, Cardiac
LIDOCAINE	Sodium channel alpha subunit	CHEMBL2331043	C0021368	Inflammation
QUINIDINE GLUCONATE	Sodium channel alpha subunit	CHEMBL2331043	C0024530	Malaria
ORPHENADRINE HYDROCHLORIDE	Sodium channel alpha subunit	CHEMBL2331043	C0030567	Parkinson Disease
RILUZOLE	Sodium channel alpha subunit	CHEMBL2331043	C0002736	Amyotrophic Lateral Sclerosis
LIDOCAINE	Sodium channel alpha subunit	CHEMBL2331043	C0004604	Back Pain
LIDOCAINE	Sodium channel alpha subunit	CHEMBL2331043	C0038048	Sprains and Strains
LIDOCAINE	Sodium channel alpha subunit	CHEMBL2331043	C0027796	Neuralgia
CENOBAMATE	Sodium channel alpha subunit	CHEMBL2331043	C0014544	Epilepsy
LIDOCAINE	Sodium channel alpha subunit	CHEMBL2331043	C0038814	Sunburn
ROPIVACAINE HYDROCHLORIDE	Sodium channel alpha subunit	CHEMBL2331043	C0184567	Acute Pain
LIDOCAINE	Sodium channel alpha subunit	CHEMBL2331043	C0231528	Myalgia
MENTHOL	Transient receptor potential cation channel subfamily A member 1	CHEMBL6007	C0027429	Nasal Obstruction
MENTHOL	Transient receptor potential cation channel subfamily A member 1	CHEMBL6007	C0006444	Bursitis
MENTHOL	Transient receptor potential cation channel subfamily A member 1	CHEMBL6007	C0004096	Asthma
MENTHOL	Transient receptor potential cation channel subfamily A member 1	CHEMBL6007	C0006277	Bronchitis
MENTHOL	Transient receptor potential cation channel subfamily A member 1	CHEMBL6007	C0231528	Myalgia
MENTHOL	Transient receptor potential cation channel subfamily A member 1	CHEMBL6007	C0031350	Pharyngitis
MENTHOL	Transient receptor potential cation channel subfamily A member 1	CHEMBL6007	C0003862	Arthralgia
MENTHOL	Transient receptor potential cation channel subfamily A member 1	CHEMBL6007	C0033774	Pruritus
MENTHOL	Transient receptor potential cation channel subfamily A member 1	CHEMBL6007	C0006434	Burns
MENTHOL	Transient receptor potential cation channel subfamily A member 1	CHEMBL6007	C0010200	Cough
MENTHOL	Transient receptor potential cation channel subfamily A member 1	CHEMBL6007	C0149745	Oral Ulcer
MENTHOL	Transient receptor potential cation channel subfamily A member 1	CHEMBL6007	C0009443	Common Cold
MENTHOL	Transient receptor potential cation channel subfamily A member 1	CHEMBL6007	C0018681	Headache
MENTHOL	Transient receptor potential cation channel subfamily A member 1	CHEMBL6007	C0043251	Wounds and Injuries
MENTHOL	Transient receptor potential cation channel subfamily A member 1	CHEMBL6007	C0026821	Muscle Cramp
MENTHOL	Transient receptor potential cation channel subfamily A member 1	CHEMBL6007	C0029408	Osteoarthritis
MENTHOL	Transient receptor potential cation channel subfamily A member 1	CHEMBL6007	C0013595	Eczema
MENTHOL	Transient receptor potential cation channel subfamily A member 1	CHEMBL6007	C0038048	Sprains and Strains
MENTHOL	Transient receptor potential cation channel subfamily A member 1	CHEMBL6007	C0019345	Herpes Labialis
MENTHOL	Transient receptor potential cation channel subfamily A member 1	CHEMBL6007	C0021568	Insect Bites and Stings
MENTHOL	Transient receptor potential cation channel subfamily A member 1	CHEMBL6007	C0019112	Hemorrhoids
MENTHOL	Transient receptor potential cation channel subfamily A member 1	CHEMBL6007	C1568272	Tendinopathy
MENTHOL	Transient receptor potential cation channel subfamily A member 1	CHEMBL6007	C0009938	Contusions
MENTHOL	Transient receptor potential cation channel subfamily A member 1	CHEMBL6007	C0004604	Back Pain
MENTHOL	Transient receptor potential cation channel subfamily A member 1	CHEMBL6007	C0030193	Pain
MENTHOL	Transient receptor potential cation channel subfamily A member 1	CHEMBL6007	C0003864	Arthritis
MENTHOL	Transient receptor potential cation channel subfamily A member 1	CHEMBL6007	C0038814	Sunburn
MENTHOL	Transient receptor potential cation channel subfamily M member 8	CHEMBL1075319	C0009938	Contusions
MENTHOL	Transient receptor potential cation channel subfamily M member 8	CHEMBL1075319	C0033774	Pruritus
MENTHOL	Transient receptor potential cation channel subfamily M member 8	CHEMBL1075319	C0018681	Headache
MENTHOL	Transient receptor potential cation channel subfamily M member 8	CHEMBL1075319	C0019112	Hemorrhoids
MENTHOL	Transient receptor potential cation channel subfamily M member 8	CHEMBL1075319	C0009443	Common Cold
MENTHOL	Transient receptor potential cation channel subfamily M member 8	CHEMBL1075319	C0027429	Nasal Obstruction
MENTHOL	Transient receptor potential cation channel subfamily M member 8	CHEMBL1075319	C0004096	Asthma
MENTHOL	Transient receptor potential cation channel subfamily M member 8	CHEMBL1075319	C0021568	Insect Bites and Stings
MENTHOL	Transient receptor potential cation channel subfamily M member 8	CHEMBL1075319	C1568272	Tendinopathy
MENTHOL	Transient receptor potential cation channel subfamily M member 8	CHEMBL1075319	C0003864	Arthritis
MENTHOL	Transient receptor potential cation channel subfamily M member 8	CHEMBL1075319	C0043251	Wounds and Injuries
MENTHOL	Transient receptor potential cation channel subfamily M member 8	CHEMBL1075319	C0006434	Burns
MENTHOL	Transient receptor potential cation channel subfamily M member 8	CHEMBL1075319	C0031350	Pharyngitis
MENTHOL	Transient receptor potential cation channel subfamily M member 8	CHEMBL1075319	C0231528	Myalgia
MENTHOL	Transient receptor potential cation channel subfamily M member 8	CHEMBL1075319	C0003862	Arthralgia
MENTHOL	Transient receptor potential cation channel subfamily M member 8	CHEMBL1075319	C0019345	Herpes Labialis
MENTHOL	Transient receptor potential cation channel subfamily M member 8	CHEMBL1075319	C0004604	Back Pain
MENTHOL	Transient receptor potential cation channel subfamily M member 8	CHEMBL1075319	C0026821	Muscle Cramp
MENTHOL	Transient receptor potential cation channel subfamily M member 8	CHEMBL1075319	C0038814	Sunburn
MENTHOL	Transient receptor potential cation channel subfamily M member 8	CHEMBL1075319	C0030193	Pain
MENTHOL	Transient receptor potential cation channel subfamily M member 8	CHEMBL1075319	C0006444	Bursitis
MENTHOL	Transient receptor potential cation channel subfamily M member 8	CHEMBL1075319	C0029408	Osteoarthritis
MENTHOL	Transient receptor potential cation channel subfamily M member 8	CHEMBL1075319	C0013595	Eczema
MENTHOL	Transient receptor potential cation channel subfamily M member 8	CHEMBL1075319	C0149745	Oral Ulcer
MENTHOL	Transient receptor potential cation channel subfamily M member 8	CHEMBL1075319	C0010200	Cough
MENTHOL	Transient receptor potential cation channel subfamily M member 8	CHEMBL1075319	C0006277	Bronchitis
MENTHOL	Transient receptor potential cation channel subfamily M member 8	CHEMBL1075319	C0038048	Sprains and Strains
CABAZITAXEL	Tubulin	CHEMBL2095182	C3658267	Prostatic Neoplasms, Castration-Resistant
COLCHICINE	Tubulin	CHEMBL2095182	C0018099	Gout
VINBLASTINE SULFATE	Tubulin	CHEMBL2095182	C0009450	Communicable Diseases
BRENTUXIMAB VEDOTIN	Tubulin	CHEMBL2095182	C0019829	Hodgkin Disease
VINBLASTINE SULFATE	Tubulin	CHEMBL2095182	C0019829	Hodgkin Disease
VINFLUNINE	Tubulin	CHEMBL2095182	C0027651	Neoplasms
VINBLASTINE SULFATE	Tubulin	CHEMBL2095182	C0079744	Lymphoma, Large B-Cell, Diffuse
POLATUZUMAB VEDOTIN	Tubulin	CHEMBL2095182	C0079744	Lymphoma, Large B-Cell, Diffuse
CABAZITAXEL	Tubulin	CHEMBL2095182	C0033578	Prostatic Neoplasms
BRENTUXIMAB VEDOTIN	Tubulin	CHEMBL2095182	C0206180	Lymphoma, Large-Cell, Anaplastic
PACLITAXEL	Tubulin	CHEMBL2095182	C0007131	Carcinoma, Non-Small-Cell Lung
IXABEPILONE	Tubulin	CHEMBL2095182	C0027651	Neoplasms
ENFORTUMAB VEDOTIN	Tubulin	CHEMBL2095182	C0027651	Neoplasms
BELANTAMAB MAFODOTIN	Tubulin	CHEMBL2095182	C0027651	Neoplasms
DOCETAXEL	Tubulin	CHEMBL2095182	C0027651	Neoplasms
VINBLASTINE SULFATE	Tubulin	CHEMBL2095182	C0024299	Lymphoma
TRASTUZUMAB EMTANSINE	Tubulin	CHEMBL2095182	C1458155	Breast Neoplasms
BELANTAMAB MAFODOTIN	Tubulin	CHEMBL2095182	C0026764	Multiple Myeloma
PACLITAXEL	Tubulin	CHEMBL2095182	C1458155	Breast Neoplasms
DOCETAXEL	Tubulin	CHEMBL2095182	C1458155	Breast Neoplasms
COLCHICINE	Tubulin	CHEMBL2095182	C0031069	Familial Mediterranean Fever
CABAZITAXEL	Tubulin	CHEMBL2095182	C0027651	Neoplasms
ERIBULIN MESYLATE	Tubulin	CHEMBL2095182	C1458155	Breast Neoplasms
TRASTUZUMAB EMTANSINE	Tubulin	CHEMBL2095182	C0027651	Neoplasms
TISOTUMAB VEDOTIN	Tubulin	CHEMBL2095182	C0007873	Uterine Cervical Neoplasms
PACLITAXEL	Tubulin	CHEMBL2095182	C0007097	Carcinoma
BRENTUXIMAB VEDOTIN	Tubulin	CHEMBL2095182	C0027651	Neoplasms
POLATUZUMAB VEDOTIN	Tubulin	CHEMBL2095182	C0027651	Neoplasms
PACLITAXEL	Tubulin	CHEMBL2095182	C0027651	Neoplasms
IXABEPILONE	Tubulin	CHEMBL2095182	C1458155	Breast Neoplasms
DOCETAXEL	Tubulin	CHEMBL2095182	C0007131	Carcinoma, Non-Small-Cell Lung
ACETAMINOPHEN	Vanilloid receptor	CHEMBL4794	C0003864	Arthritis
ACETAMINOPHEN	Vanilloid receptor	CHEMBL4794	C0030193	Pain
CAPSAICIN	Vanilloid receptor	CHEMBL4794	C0030193	Pain
CAPSAICIN	Vanilloid receptor	CHEMBL4794	C0038048	Sprains and Strains
CAPSAICIN	Vanilloid receptor	CHEMBL4794	C1568272	Tendinopathy
CAPSAICIN	Vanilloid receptor	CHEMBL4794	C0009938	Contusions
CAPSAICIN	Vanilloid receptor	CHEMBL4794	C0006444	Bursitis
ACETAMINOPHEN	Vanilloid receptor	CHEMBL4794	C0009443	Common Cold
ACETAMINOPHEN	Vanilloid receptor	CHEMBL4794	C0026821	Muscle Cramp
CAPSAICIN	Vanilloid receptor	CHEMBL4794	C0231528	Myalgia
CAPSAICIN	Vanilloid receptor	CHEMBL4794	C0029408	Osteoarthritis
ACETAMINOPHEN	Vanilloid receptor	CHEMBL4794	C0021400	Influenza, Human
ACETAMINOPHEN	Vanilloid receptor	CHEMBL4794	C0184567	Acute Pain
CAPSAICIN	Vanilloid receptor	CHEMBL4794	C0027796	Neuralgia
ACETAMINOPHEN	Vanilloid receptor	CHEMBL4794	C0015967	Fever
CAPSAICIN	Vanilloid receptor	CHEMBL4794	C0003862	Arthralgia
ACETAMINOPHEN	Vanilloid receptor	CHEMBL4794	C0031350	Pharyngitis
ACETAMINOPHEN	Vanilloid receptor	CHEMBL4794	C0004604	Back Pain
CAPSAICIN	Vanilloid receptor	CHEMBL4794	C0004604	Back Pain
ACETAMINOPHEN	Vanilloid receptor	CHEMBL4794	C0149931	Migraine Disorders
CAPSAICIN	Vanilloid receptor	CHEMBL4794	C0026821	Muscle Cramp
ACETAMINOPHEN	Vanilloid receptor	CHEMBL4794	C0040460	Toothache
CAPSAICIN	Vanilloid receptor	CHEMBL4794	C0003864	Arthritis
ACETAMINOPHEN	Vanilloid receptor	CHEMBL4794	C0013390	Dysmenorrhea
ACETAMINOPHEN	Vanilloid receptor	CHEMBL4794	C0018681	Headache
ISRADIPINE	Voltage-gated L-type calcium channel	CHEMBL2095229	C0020538	Hypertension
DRONEDARONE HYDROCHLORIDE	Voltage-gated L-type calcium channel	CHEMBL2095229	C0004238	Atrial Fibrillation
DILTIAZEM HYDROCHLORIDE	Voltage-gated L-type calcium channel	CHEMBL2095229	C0004238	Atrial Fibrillation
AMLODIPINE BESYLATE	Voltage-gated L-type calcium channel	CHEMBL2095229	C0020473	Hyperlipidemias
AMLODIPINE BENZOATE	Voltage-gated L-type calcium channel	CHEMBL2095229	C0018801	Heart Failure
DILTIAZEM HYDROCHLORIDE	Voltage-gated L-type calcium channel	CHEMBL2095229	C0020538	Hypertension
AMLODIPINE BESYLATE	Voltage-gated L-type calcium channel	CHEMBL2095229	C0018801	Heart Failure
AMLODIPINE BENZOATE	Voltage-gated L-type calcium channel	CHEMBL2095229	C0038454	Stroke
CINNARIZINE	Voltage-gated L-type calcium channel	CHEMBL2095229	C0042571	Vertigo
ISRADIPINE	Voltage-gated L-type calcium channel	CHEMBL2095229	C0007222	Cardiovascular Diseases
NIFEDIPINE	Voltage-gated L-type calcium channel	CHEMBL2095229	C0007222	Cardiovascular Diseases
NIMODIPINE	Voltage-gated L-type calcium channel	CHEMBL2095229	C0007222	Cardiovascular Diseases
LEVAMLODIPINE MALEATE	Voltage-gated L-type calcium channel	CHEMBL2095229	C0020538	Hypertension
AMLODIPINE BESYLATE	Voltage-gated L-type calcium channel	CHEMBL2095229	C0027051	Myocardial Infarction
AMLODIPINE BENZOATE	Voltage-gated L-type calcium channel	CHEMBL2095229	C0027051	Myocardial Infarction
AMLODIPINE BENZOATE	Voltage-gated L-type calcium channel	CHEMBL2095229	C0020538	Hypertension
AMLODIPINE BESYLATE	Voltage-gated L-type calcium channel	CHEMBL2095229	C0020443	Hypercholesterolemia
FELODIPINE	Voltage-gated L-type calcium channel	CHEMBL2095229	C0011849	Diabetes Mellitus
VERAPAMIL HYDROCHLORIDE	Voltage-gated L-type calcium channel	CHEMBL2095229	C0011849	Diabetes Mellitus
NITRENDIPINE	Voltage-gated L-type calcium channel	CHEMBL2095229	C0007222	Cardiovascular Diseases
FELODIPINE	Voltage-gated L-type calcium channel	CHEMBL2095229	C0007222	Cardiovascular Diseases
NISOLDIPINE	Voltage-gated L-type calcium channel	CHEMBL2095229	C0007222	Cardiovascular Diseases
AMLODIPINE BESYLATE	Voltage-gated L-type calcium channel	CHEMBL2095229	C0038454	Stroke
AMLODIPINE BENZOATE	Voltage-gated L-type calcium channel	CHEMBL2095229	C0011849	Diabetes Mellitus
VERAPAMIL HYDROCHLORIDE	Voltage-gated L-type calcium channel	CHEMBL2095229	C0020538	Hypertension
FELODIPINE	Voltage-gated L-type calcium channel	CHEMBL2095229	C0020538	Hypertension
NISOLDIPINE	Voltage-gated L-type calcium channel	CHEMBL2095229	C0020538	Hypertension
AMLODIPINE BESYLATE	Voltage-gated L-type calcium channel	CHEMBL2095229	C0020445	Hyperlipoproteinemia Type II
NIFEDIPINE	Voltage-gated L-type calcium channel	CHEMBL2095229	C0010073	Coronary Vasospasm
DILTIAZEM HYDROCHLORIDE	Voltage-gated L-type calcium channel	CHEMBL2095229	C0010073	Coronary Vasospasm
AMLODIPINE BESYLATE	Voltage-gated L-type calcium channel	CHEMBL2095229	C0002963	Angina Pectoris, Variant
DILTIAZEM HYDROCHLORIDE	Voltage-gated L-type calcium channel	CHEMBL2095229	C0039082	Syndrome
DILTIAZEM HYDROCHLORIDE	Voltage-gated L-type calcium channel	CHEMBL2095229	C0002962	Angina Pectoris
CLEVIDIPINE	Voltage-gated L-type calcium channel	CHEMBL2095229	C0007222	Cardiovascular Diseases
AMLODIPINE BESYLATE	Voltage-gated L-type calcium channel	CHEMBL2095229	C0002962	Angina Pectoris
DILTIAZEM HYDROCHLORIDE	Voltage-gated L-type calcium channel	CHEMBL2095229	C0340288	Angina, Stable
AMLODIPINE BESYLATE	Voltage-gated L-type calcium channel	CHEMBL2095229	C0340288	Angina, Stable
AMLODIPINE BESYLATE	Voltage-gated L-type calcium channel	CHEMBL2095229	C0020538	Hypertension
NICARDIPINE HYDROCHLORIDE	Voltage-gated L-type calcium channel	CHEMBL2095229	C0020538	Hypertension
AMLODIPINE BENZOATE	Voltage-gated L-type calcium channel	CHEMBL2095229	C1956346	Coronary Artery Disease
AMLODIPINE BESYLATE	Voltage-gated L-type calcium channel	CHEMBL2095229	C1956346	Coronary Artery Disease
NIFEDIPINE	Voltage-gated L-type calcium channel	CHEMBL2095229	C0020538	Hypertension
VERAPAMIL HYDROCHLORIDE	Voltage-gated L-type calcium channel	CHEMBL2095229	C0003811	Arrhythmias, Cardiac
